# Supplementary material for: Transcriptomic buffering of cryptic genetic variation contributes to meningococcal virulence
Source: BMC Genomics. 2017 Apr 7;18:282. doi: 10.1186/s12864-017-3616-7 (PMC5383966; doi:10.1186/s12864-017-3616-7)
Supplement: Supplementary file 2 — S1 is an Excel spread sheet containing the MC58 genome annotation data together with the results of the pairwise genome comparison with α522 and the microarray data. (XLSX 418 kb) [file 12864_2017_3616_MOESM2_ESM.xlsx]

## Sheet: Genome - transcriptome data
NCBI annotation AE002098 (02.02.2011)										Additional genome annotation							Comparison with α522 draft genome		Transcriptome comparisons		MC58 cross-condition comparisons (logFC)		MC58 - α522 cross-strain comparisons (logFC)								Count
Locus	Start	End	Strand	Length	Gi	Gene	Gene.ID	Product Name	COG(s)	PSORTb protein localization prediciton	Gene annotation comment a	Virulence-associated b	Neutrophil response bb	Promoter region (200 bp)	Discriminator GC (%)	Genomic context c	Orthologue d	BSRP e	MC58 cross-condition f	MC58 - α522 cross-strain g	Blood - Saliva h	CSF - Blood i	PPM+ j	Saliva j	Blood j	CSF j	Blood - Saliva k	CSF - Blood l			2063
NMB0001	7	498	-	163	15675949	-	902103	putative acetyltransferase	COG1246E	unknown		FALSE	FALSE		N.D. m		TRUE	0.970845	TRUE	TRUE	N.S. n	N.S.	2.20943	N.S.	1.95894	N.S.	N.S.	N.S.			1
NMB0002	502	897	-	131	15675950	-	902104	hypothetical protein NMB0002	-	unknown		FALSE	FALSE		N.D.		TRUE	0.976834	TRUE	FALSE	N.S.	N.S.	N.A. o	N.A.	N.A.	N.A.	N.A.	N.A.			1
NMB0003	918	2312	-	464	15675951	gltX	902105	glutamyl-tRNA synthetase	COG0008J	cytoplasmic		FALSE	FALSE		N.D.		TRUE	0.965263	TRUE	TRUE	N.S.	N.S.	N.S.	1.79928	N.S.	N.S.	N.S.	N.S.			1
NMB0004	2517	3161	-	214	15675952	-	902106	EpiH/GdmH-related protein	COG1434S	unknown		FALSE	FALSE		N.D.		TRUE	0.972158	TRUE	FALSE	N.S.	N.S.	N.A.	N.A.	N.A.	N.A.	N.A.	N.A.			1
NMB0005	3158	3511	-	117	15675953	arsC	902107	arsenate reductase	COG1393P	cytoplasmic		FALSE	FALSE		0.6		TRUE	0.982684	TRUE	TRUE	N.S.	N.S.	N.S.	N.S.	N.S.	N.S.	2.6419	N.S.			1
NMB0006	3635	4117	+	160	15675954	-	902108	thioredoxin-related protein	COG0526OC	unknown		FALSE	FALSE		0.5		TRUE	0.972892	TRUE	TRUE	N.S.	N.S.	N.S.	N.S.	3.34919	1.07071	2.86081	-2.28949			1
NMB0007	4311	4961	+	216	15675955	ftsE	902109	ABC transporter ATP-binding protein	COG2884D	cytoplasmic membrane		FALSE	FALSE		0.8		TRUE	1	TRUE	TRUE	N.S.	N.S.	N.S.	N.S.	N.S.	N.S.	1.68717	N.S.			1
NMB0008	4958	5875	+	305	15675956	-	902110	putative cell division protein FtsX	COG2177D	cytoplasmic membrane		FALSE	FALSE		0.6		TRUE	0.954849	TRUE	TRUE	N.S.	N.S.	N.S.	N.S.	N.S.	N.S.	N.S.	N.S.			1
NMB0009	5966	6214	+	82	15675957	-	902111	BolA/YrbA family protein	COG5007K	cytoplasmic		FALSE	FALSE		0.4		TRUE	1	TRUE	TRUE	1.65828	-0.992231	N.S.	N.S.	N.S.	N.S.	N.S.	N.S.			1
NMB0010	6281	7492	-	403	15675958	pgk	902112	phosphoglycerate kinase	COG0126G	cytoplasmic		FALSE	FALSE		N.D.		TRUE	0.945666	TRUE	FALSE	N.S.	N.S.	N.A.	N.A.	N.A.	N.A.	N.A.	N.A.			1
NMB0011	7573	8826	-	417	15675959	murA	902113	UDP-N-acetylglucosamine 1-carboxyvinyltransferase	COG0766M	cytoplasmic		FALSE	FALSE	CREE in MC58	0.1		TRUE	0.996292	TRUE	TRUE	N.S.	N.S.	N.S.	N.S.	N.S.	N.S.	N.S.	N.S.			1
NMB0012	9346	10317	-	323	15675960	-	902115	hypothetical protein NMB0012	COG0861P	cytoplasmic membrane		FALSE	FALSE		N.D.		TRUE	0.976378	TRUE	FALSE	N.S.	N.S.	N.A.	N.A.	N.A.	N.A.	N.A.	N.A.			1
NMB0013	10350	10799	-	149	15675961	-	902116	hypothetical protein NMB0013	COG3399S	cytoplasmic membrane		FALSE	FALSE		0.3		TRUE	0.989583	TRUE	TRUE	1.89691	N.S.	N.S.	N.S.	N.S.	N.S.	N.S.	N.S.			1
NMB0014	10840	12111	-	423	15675962	kdtA	902117	3-deoxy-D-manno-octulosonic-acid transferase	COG1519M	cytoplasmic		TRUE	FALSE		N.D.		TRUE	0.982599	TRUE	TRUE	N.S.	N.S.	N.S.	N.S.	-2.83136	N.S.	-2.84396	2.57858			1
NMB0015	12174	13622	-	482	15675963	gnd	902118	6-phosphogluconate dehydrogenase	COG0362G	unknown		FALSE	FALSE		0.5		TRUE	0.975635	TRUE	TRUE	N.S.	0.955035	N.S.	N.S.	N.S.	N.S.	N.S.	N.S.			1
NMB0016	13918	14154	+	78	15675964	-	902119	hypothetical protein NMB0016	-	cytoplasmic		FALSE	FALSE		N.D.		TRUE	0.813953	TRUE	FALSE	N.S.	N.S.	N.A.	N.A.	N.A.	N.A.	N.A.	N.A.			1
NMB0017	15221	16144	-	307	15675965	lpxC	902120	UDP-3-O-[3-hydroxymyristoyl] N-acetylglucosamine deacetylase	COG0774M	unknown		TRUE	FALSE		0.2		TRUE	1	TRUE	TRUE	N.S.	N.S.	N.S.	N.S.	-1.2403	N.S.	N.S.	N.S.			1
NMB0018	17229	17741	-	170	15675966	pilE	902121	pilin PilE	COG4969NU	unknown	variant C-terminus, Hfq z	TRUE	FALSE		0.5	pilE/pilS locus	TRUE	0.78209	TRUE	TRUE	N.S.	N.S.	N.S.	N.S.	N.S.	N.S.	N.S.	N.S.			1
NMB0019	18517	18927	-	136	77358699	-	902122	pilS cassette	COG4969NU	unknown		FALSE	FALSE		0.5	pilE/pilS locus	TRUE	0.938849	TRUE	TRUE	1.33058	N.S.	-4.48927	-4.24422	-2.69932	-3.65393	N.S.	N.S.			1
NMB0020	19267	19641	-	124	77358700	-	902123	pilS cassette	COG4969NU	unknown		FALSE	FALSE		N.D.	pilE/pilS locus	FALSE	N.A.	TRUE	FALSE	N.S.	N.S.	N.A.	N.A.	N.A.	N.A.	N.A.	N.A.			1
NMB0021	19918	20292	-	124	77358701	-	902124	pilS cassette	COG4969NU	unknown		FALSE	FALSE		N.D.	pilE/pilS locus	FALSE	N.A.	TRUE	FALSE	N.S.	N.S.	N.A.	N.A.	N.A.	N.A.	N.A.	N.A.			1
NMB0022	20832	21170	-	112	77358702	-	902125	pilS cassette	COG4969NU	unknown	no homolog in α522	FALSE	FALSE		N.D.	pilE/pilS locus	FALSE	N.A.	TRUE	FALSE	N.S.	N.S.	N.A.	N.A.	N.A.	N.A.	N.A.	N.A.			1
NMB0023	21470	21877	-	135	77358703	-	902126	pilS cassette	COG4969NU	unknown		FALSE	FALSE		0.6	pilE/pilS locus	TRUE	0.949091	TRUE	TRUE	N.S.	N.S.	-4.80762	-5.67564	-4.60489	-4.70344	N.S.	N.S.			1
NMB0024	21891	22487	-	198	77358704	-	902127	pilS cassette	COG4969NU	unknown		FALSE	FALSE		0.3	pilE/pilS locus	TRUE	0.724816	TRUE	TRUE	N.S.	N.S.	-4.58198	-4.1518	-5.78349	-4.46675	N.S.	N.S.			1
NMB0025	22825	23502	-	225	77358705	-	902128	large pilS cassette	COG4969NU	unknown		FALSE	FALSE		N.D.	pilE/pilS locus	TRUE	0.851528	TRUE	FALSE	N.S.	N.S.	N.A.	N.A.	N.A.	N.A.	N.A.	N.A.			1
NMB0026	23528	23875	-	115	15677981	-	902129	pilS cassette	COG4969NU	unknown		FALSE	FALSE		N.D.		TRUE	0.512931	TRUE	FALSE	N.S.	N.S.	N.A.	N.A.	N.A.	N.A.	N.A.	N.A.			1
NMB0027	23904	24233	-	109	15675967	-	902130	peptidyl-prolyl cis-trans isomerase	COG0545O	unknown		FALSE	FALSE		0.4		TRUE	0.977876	TRUE	TRUE	1.59258	N.S.	1.26391	N.S.	2.79844	N.S.	2.06138	-1.83129			1
NMB0028	24311	24529	-	72	15675968	-	902131	hypothetical protein NMB0028	COG3205S	unknown		FALSE	FALSE		N.D.		TRUE	0.587075	TRUE	FALSE	N.S.	N.S.	N.A.	N.A.	N.A.	N.A.	N.A.	N.A.			1
NMB0029	24651	25604	+	317	15675969	hprA	902132	glycerate dehydrogenase	COG1052CHR	cytoplasmic	serine biosynthesis q	FALSE	FALSE		0.3		TRUE	0.990521	TRUE	TRUE	N.S.	N.S.	2.06263	1.66031	3.25965	2.01679	1.59814	N.S.			1
NMB0030	25679	27736	-	685	15675970	metG	902133	methionyl-tRNA synthetase	COG0143J	cytoplasmic		FALSE	FALSE		0.4		TRUE	0.975662	TRUE	TRUE	N.S.	N.S.	N.S.	N.S.	1.41507	N.S.	N.S.	N.S.			1
NMB0031	27852	29690	-	612	15675971	glmS	902134	D-fructose-6-phosphate amidotransferase	COG0449M	cytoplasmic		FALSE	FALSE		0.9		TRUE	0.988294	TRUE	TRUE	N.S.	N.S.	N.S.	N.S.	N.S.	N.S.	N.S.	N.S.			1
NMB0032	29966	30493	+	175	15675972	-	902135	hypothetical protein NMB0032	-	unknown	SSR locus p	FALSE	FALSE		0		TRUE	0.922636	TRUE	TRUE	N.S.	N.S.	N.S.	N.S.	N.S.	N.S.	N.S.	N.S.			1
NMB0033	30911	32236	-	441	15675973	-	902136	putative membrane-bound lytic murein transglycosylase A	COG2821M	unknown		FALSE	FALSE		0.7		TRUE	0.99116	TRUE	TRUE	N.S.	N.S.	N.S.	N.S.	N.S.	N.S.	N.S.	N.S.			1
NMB0034	32447	33286	+	279	15675974	-	902137	hypothetical protein NMB0034	COG0672P	cytoplasmic membrane		FALSE	FALSE		0.3		TRUE	0.99637	TRUE	TRUE	1.43487	N.S.	-1.67789	-1.80737	N.S.	-1.55992	1.68251	N.S.			1
NMB0035	33283	34449	+	388	15675975	-	902138	hypothetical protein NMB0035	COG2822P	unknown		TRUE	FALSE		0.8		TRUE	0.997358	TRUE	TRUE	N.S.	N.S.	-1.15114	N.S.	N.S.	N.S.	2.0253	N.S.			1
NMB0036	34713	35978	+	421	15675976	-	902139	hypothetical protein NMB0036	COG2837P	unknown		FALSE	FALSE		0.6		TRUE	0.991898	TRUE	TRUE	N.S.	N.S.	-1.07055	N.S.	N.S.	N.S.	N.S.	N.S.			1
NMB0037	36050	36379	-	109	15675977	phnA	902140	phnA protein	COG2824P	unknown		FALSE	FALSE		0.6		TRUE	0.982301	TRUE	TRUE	N.S.	N.S.	N.S.	N.S.	N.S.	N.S.	N.S.	N.S.			1
NMB0038	36454	37824	-	456	15675978	glmU	902141	UDP-N-acetylglucosamine pyrophosphorylase	COG1207M	cytoplasmic		FALSE	FALSE		N.D.		TRUE	0.956763	TRUE	FALSE	N.S.	N.S.	N.A.	N.A.	N.A.	N.A.	N.A.	N.A.			1
NMB0039	37879	38151	-	90	15675979	-	902142	hypothetical protein NMB0039	-	unknown	SSR locus p	FALSE	FALSE		N.D.		FALSE	N.A.	TRUE	FALSE	N.S.	-1.42573	N.A.	N.A.	N.A.	N.A.	N.A.	N.A.			1
NMB0040	38144	38857	-	237	15675980	-	902143	putative hydrolase	COG1011R	cytoplasmic	SSR locus p	FALSE	FALSE		N.D.		FALSE	N.A.	TRUE	FALSE	N.S.	N.S.	N.A.	N.A.	N.A.	N.A.	N.A.	N.A.			1
NMB0041	38916	39917	+	333	15675981	-	902144	ABC transporter, periplasmic solute-binding protein	COG4143H	periplasmic		FALSE	FALSE		0.2		TRUE	0.997001	TRUE	TRUE	N.S.	N.S.	N.S.	N.S.	2.40593	N.S.	2.2489	-2.13398			1
NMB0042	40011	40859	+	282	15675982	-	902145	hypothetical protein NMB0042	COG3264M	cytoplasmic membrane		FALSE	FALSE		0.6		TRUE	1	TRUE	TRUE	N.S.	N.S.	N.S.	1.2391	1.90262	N.S.	N.S.	N.S.			1
NMB0043	40885	41370	+	161	15675983	-	902146	hypothetical protein NMB0043	COG1546R	unknown		FALSE	FALSE		0.3		TRUE	0.831776	TRUE	TRUE	N.S.	N.S.	N.S.	1.63049	1.29237	N.S.	N.S.	N.S.			1
NMB0044	41472	43040	-	522	15675984	pilB	902147	trifunctional thioredoxin/methionine sulfoxide reductase A/B protein	COG0225O	unknown		TRUE	TRUE		0.5		TRUE	0.996289	TRUE	TRUE	N.S.	N.S.	N.S.	N.S.	N.S.	N.S.	N.S.	N.S.			1
NMB0045	43186	44451	+	421	15675985	pilA	902148	signal recognition particle protein	COG0552U	cytoplasmic		FALSE	FALSE		0.5		TRUE	0.981227	TRUE	TRUE	N.S.	N.S.	N.S.	N.S.	1.72509	N.S.	2.34073	N.S.			1
NMB0046	44458	44682	+	74	15675986	-	902149	hypothetical protein NMB0046	-	unknown		FALSE	FALSE		0.6		TRUE	1	TRUE	TRUE	2.57073	N.S.	N.S.	N.S.	N.S.	N.S.	N.S.	N.S.			1
NMB0047	45079	45363	+	94	15675987	-	902150	hypothetical protein NMB0047	COG2827L	unknown	no homolog in α522	FALSE	FALSE		N.D.		FALSE	N.A.	TRUE	FALSE	N.S.	N.S.	N.A.	N.A.	N.A.	N.A.	N.A.	N.A.			1
NMB0050	53030	55180	-	716	15675988	-	902152	hypothetical protein NMB0050	COG1289S	cytoplasmic membrane		FALSE	FALSE		0.3		TRUE	0.990826	TRUE	TRUE	-1.00475	N.S.	N.S.	N.S.	N.S.	N.S.	N.S.	N.S.			1
NMB0051	55466	56692	-	408	15675989	-	902153	twitching motility protein	COG5008NU	cytoplasmic		TRUE	FALSE		0.9		TRUE	0.997516	TRUE	TRUE	N.S.	N.S.	N.S.	N.S.	N.S.	N.S.	N.S.	N.S.			1
NMB0052	56855	57898	-	347	15675990	pilT-1	902154	twitching motility protein PilT	COG2805NU	cytoplasmic		TRUE	FALSE		0.4		TRUE	0.992526	TRUE	TRUE	N.S.	N.S.	-0.926979	N.S.	N.S.	N.S.	N.S.	N.S.			1
NMB0053	58018	58704	+	228	15675991	-	902155	hypothetical protein NMB0053	COG0325R	unknown		FALSE	FALSE		0.6		TRUE	0.984547	TRUE	TRUE	N.S.	N.S.	N.S.	N.S.	1.34122	N.S.	1.87089	N.S.			1
NMB0054	58704	59111	+	135	15675992	-	902156	hypothetical protein NMB0054	-	unknown		FALSE	FALSE		0.6		TRUE	0.961806	TRUE	TRUE	N.S.	N.S.	N.S.	N.S.	N.S.	N.S.	N.S.	N.S.			1
NMB0055	59160	59951	+	263	15675993	proC	902157	pyrroline-5-carboxylate reductase	COG0345E	cytoplasmic membrane	proline biosynthesis q	FALSE	FALSE		N.D.		TRUE	0.961014	TRUE	FALSE	N.S.	N.S.	N.A.	N.A.	N.A.	N.A.	N.A.	N.A.			1
NMB0056	60098	60514	+	138	15675994	dksA	902158	DnaK suppressor protein	COG1734T	cytoplasmic		FALSE	FALSE		0.5		TRUE	1	TRUE	TRUE	N.S.	N.S.	N.S.	N.S.	-1.44497	N.S.	N.S.	N.S.			1
NMB0057	66354	66710	+	118	15675995	-	902164	hypothetical protein NMB0057	COG1555L	unknown	pseudogene in MC58	FALSE	FALSE		N.D.		TRUE	0.89916	TRUE	FALSE	2.58547	N.S.	N.A.	N.A.	N.A.	N.A.	N.A.	N.A.			1
NMB0058	66739	66897	+	52	15675996	-	902165	hypothetical protein NMB0058	-	unknown	pseudogene in MC58	FALSE	FALSE		0.6		TRUE	1	TRUE	TRUE	N.S.	N.S.	N.S.	N.S.	N.S.	N.S.	N.S.	N.S.			1
NMB0059	66979	68100	+	373	15675997	dnaJ	902166	dnaJ protein	COG0484O	cytoplasmic		FALSE	FALSE		0.4		TRUE	0.968709	TRUE	TRUE	N.S.	N.S.	N.S.	N.S.	N.S.	N.S.	N.S.	N.S.			1
NMB0060	68296	70314	+	672	15675998	-	902167	hypothetical protein NMB0060	COG1297S	cytoplasmic membrane		FALSE	FALSE		0.6		TRUE	0.985385	TRUE	TRUE	N.S.	N.S.	1.6286	N.S.	4.79376	2.27863	3.68015	-2.51108			1
NMB0062	70969	71835	-	288	15675999	rfbA-1	902169	glucose-1-phosphate thymidylyltransferase	COG1209M	unknown		FALSE	FALSE		N.D.	IHT-A r/cps locus	FALSE	N.A.	TRUE	FALSE	N.S.	N.S.	N.A.	N.A.	N.A.	N.A.	N.A.	N.A.			1
NMB0063	71898	72965	-	355	15676000	rfbB-1	902170	dTDP-D-glucose 4,6-dehydratase	COG1088M	unknown		FALSE	FALSE		N.D.	IHT-A r/cps locus	FALSE	N.A.	TRUE	FALSE	N.S.	N.S.	N.A.	N.A.	N.A.	N.A.	N.A.	N.A.			1
NMB0064	73081	74100	-	339	15676001	galE	902171	UDP-glucose 4-epimerase	COG1087M	unknown		FALSE	FALSE		0.2	IHT-A r/cps locus	TRUE	0.932945	TRUE	TRUE	N.S.	N.S.	N.S.	N.S.	N.S.	N.S.	N.S.	N.S.			1
NMB0065	74483	75409	+	308	15676002	-	902172	hypothetical protein NMB0065	-	unknown		TRUE	FALSE		0.4	IHT-A r/cps locus	TRUE	0.902244	TRUE	TRUE	4.24239	N.S.	N.S.	N.S.	N.S.	N.S.	N.S.	N.S.			1
NMB0066	75694	76428	+	244	15676003	ermC	902173	rRNA adenine N-6-methyltransferase	COG0030J	unknown	no homolog in α522	FALSE	FALSE		N.D.	IHT-A r/cps locus	FALSE	N.A.	TRUE	FALSE	N.S.	N.S.	N.A.	N.A.	N.A.	N.A.	N.A.	N.A.			1
NMB0067	76613	77290	-	225	15677983	-	903210	polysialic acid capsule biosynthesis protein SiaD	-	unknown	SSR locus p	FALSE	TRUE		N.D.	IHT-A r/cps locus	TRUE	0.95207	TRUE	FALSE	N.S.	N.S.	N.A.	N.A.	N.A.	N.A.	N.A.	N.A.			1
NMB0068	77374	78423	-	349	15676004	siaC	902174	polysialic acid capsule biosynthesis protein SiaC	COG2089M	cytoplasmic		TRUE	TRUE		0.3	IHT-A r/cps locus	TRUE	1	TRUE	TRUE	2.06912	-1.45487	N.S.	N.S.	-1.67264	-1.7221	N.S.	N.S.			1
NMB0069	78424	79110	-	228	15676005	siaB	902175	polysialic acid capsule biosynthesis protein SiaB	COG1083M	cytoplasmic		TRUE	TRUE		0.3	IHT-A r/cps locus	TRUE	1	TRUE	TRUE	2.33251	N.S.	-1.65943	-1.58089	-2.73043	-1.93318	N.S.	N.S.			1
NMB0070	79114	80247	-	377	15676006	synX	902176	polysialic acid capsule biosynthesis protein SynX	COG0381M	cytoplasmic		TRUE	TRUE		0.4	IHT-A r/cps locus	TRUE	0.796296	TRUE	TRUE	2.85139	N.S.	-1.6323	-2.9376	-2.85106	-1.93477	N.S.	N.S.			1
NMB0071	80382	81557	+	391	15676007	ctrA	902177	capsule polysaccharide export outer membrane protein	COG1596M	outer membrane		TRUE	TRUE		0.3	IHT-A r/cps locus	TRUE	1	TRUE	TRUE	N.S.	N.S.	N.S.	N.S.	N.S.	N.S.	N.S.	N.S.			1
NMB0072	81572	82735	+	387	15676008	ctrB	902178	capsule polysaccharide export inner-membrane protein	COG3524M	unknown		TRUE	TRUE		0.6	IHT-A r/cps locus	TRUE	1	TRUE	TRUE	2.27954	N.S.	N.S.	N.S.	N.S.	-1.36175	N.S.	N.S.			1
NMB0073	82735	83532	+	265	15676009	ctrC	902179	capsule polysaccharide export inner-membrane protein	COG1682GM	cytoplasmic membrane		TRUE	TRUE		0.3	IHT-A r/cps locus	TRUE	1	TRUE	TRUE	N.S.	N.S.	N.S.	N.S.	N.S.	N.S.	N.S.	N.S.			1
NMB0074	83529	84179	+	216	15676010	ctrD	902180	capsule polysaccharide export ATP-binding protein CtrD	COG1134GM	cytoplasmic membrane		TRUE	TRUE		0.7	IHT-A r/cps locus	TRUE	0.995423	TRUE	TRUE	N.S.	N.S.	N.S.	N.S.	N.S.	N.S.	N.S.	N.S.			1
NMB0075	84243	86516	+	757	15676011	-	902181	putative transcriptional accessory protein Tex	COG2183K	cytoplasmic		FALSE	FALSE		0.7	IHT-A r/cps locus	TRUE	0.976744	TRUE	TRUE	N.S.	N.S.	N.S.	N.S.	N.S.	N.S.	N.S.	N.S.			1
NMB0077	87536	87886	+	116	15677984	-	903209	site-specific DNA methylase, truncation	COG3392L	unknown		FALSE	FALSE		0.4	IHT-A r/cps locus	TRUE	0.987552	TRUE	TRUE	1.52319	N.S.	N.S.	N.S.	N.S.	N.S.	N.S.	N.S.			1
NMB0078	87929	88585	+	218	15677985	-	903208	UDP-glucose 4-epimerase, truncation	COG1087M	unknown		FALSE	FALSE		N.D.	IHT-A r/cps locus	TRUE	0.880266	TRUE	FALSE	N.S.	N.S.	N.A.	N.A.	N.A.	N.A.	N.A.	N.A.			1
NMB0079	88701	89768	+	355	15676012	rfbB-2	902183	dTDP-D-glucose 4,6-dehydratase	COG1088M	unknown		FALSE	FALSE		N.D.	IHT-A r/cps locus	TRUE	0.971154	FALSE	FALSE	N.A.	N.A.	N.A.	N.A.	N.A.	N.A.	N.A.	N.A.			1
NMB0080	89831	90697	+	288	15676013	rfbA-2	902184	glucose-1-phosphate thymidylyltransferase	COG1209M	unknown		FALSE	FALSE		N.D.	IHT-A r/cps locus	TRUE	0.92201	FALSE	FALSE	N.A.	N.A.	N.A.	N.A.	N.A.	N.A.	N.A.	N.A.			1
NMB0081	90736	91290	+	184	15676014	-	902185	dTDP-4-keto-6-deoxy-D-glucose-3,6-epimerase	COG1898M	unknown		FALSE	FALSE		N.D.	IHT-A r/cps locus	TRUE	0.844156	TRUE	FALSE	N.S.	N.S.	N.A.	N.A.	N.A.	N.A.	N.A.	N.A.			1
NMB0082	91315	93429	+	704	15676015	lipA	902186	capsule polysaccharide modification protein	COG3563M	cytoplasmic		TRUE	TRUE	MMErfbClipA in α522	0.6	IHT-A r/cps locus	TRUE	0.886555	TRUE	TRUE	N.S.	N.S.	N.S.	N.S.	N.S.	N.S.	N.S.	N.S.			1
NMB0083	93566	94825	+	419	15676016	lipB	902187	capsule polysaccharide modification protein	COG3562M	unknown		TRUE	TRUE		0.4	IHT-A r/cps locus	TRUE	0.9875	TRUE	TRUE	N.S.	N.S.	N.S.	N.S.	-1.66479	N.S.	N.S.	N.S.			1
NMB0085	96815	98029	+	404	15676017	gltS	902189	sodium/glutamate symport carrier protein	COG0786E	cytoplasmic membrane		FALSE	FALSE		0.4		TRUE	1	TRUE	TRUE	N.S.	N.S.	N.S.	N.S.	2.55948	N.S.	2.94009	-2.44766			1
NMB0086	98128	99144	+	338	15676018	-	902190	hypothetical protein NMB0086	COG3755S	unknown		FALSE	FALSE		0.3		TRUE	1	TRUE	TRUE	-1.78183	N.S.	N.S.	N.S.	N.S.	N.S.	N.S.	N.S.			1
NMB0087	99155	99352	+	65	15676019	-	902191	hypothetical protein NMB0087	-	cytoplasmic		FALSE	FALSE		0.4		TRUE	0.970588	TRUE	TRUE	-1.78371	N.S.	N.S.	N.S.	N.S.	N.S.	N.S.	N.S.			1
NMB0088	99777	101177	-	466	15676020	-	902192	putative outer membrane protein P1	COG2067I	outer membrane	glycine biosynthesis q	FALSE	FALSE		0.3		TRUE	1	TRUE	TRUE	N.S.	N.S.	N.S.	N.S.	N.S.	N.S.	N.S.	N.S.			1
NMB0089	101492	102964	-	490	15676021	pykA	902193	pyruvate kinase	COG0469G	cytoplasmic		FALSE	FALSE		0.3		TRUE	0.995726	TRUE	TRUE	1.94942	-1.5139	N.S.	N.S.	1.27814	N.S.	1.93485	N.S.			1
NMB0091	104406	104642	+	78	15676022	-	902195	hypothetical protein NMB0091	-	unknown	no homolog in α522	FALSE	FALSE		N.D.	composite transposon (TNm4)	FALSE	N.A.	TRUE	FALSE	N.S.	N.S.	N.A.	N.A.	N.A.	N.A.	N.A.	N.A.			1
NMB0092	104636	104863	+	75	15676023	-	902196	hypothetical protein NMB0092	-	unknown	no homolog in α522	FALSE	FALSE		N.D.	composite transposon (TNm4)	FALSE	N.A.	TRUE	FALSE	N.S.	N.S.	N.A.	N.A.	N.A.	N.A.	N.A.	N.A.			1
NMB0093	104863	104949	+	28	15676024	-	902197	hypothetical protein NMB0093	-	unknown	no homolog in α522	FALSE	FALSE		N.D.	composite transposon (TNm4)	FALSE	N.A.	TRUE	FALSE	N.S.	N.S.	N.A.	N.A.	N.A.	N.A.	N.A.	N.A.			1
NMB0094	105235	105423	+	62	15676025	-	902198	hypothetical protein NMB0094	-	unknown	no homolog in α522	FALSE	FALSE		N.D.	composite transposon (TNm4)	FALSE	N.A.	TRUE	FALSE	N.S.	N.S.	N.A.	N.A.	N.A.	N.A.	N.A.	N.A.			1
NMB0095	105430	105582	+	50	15676026	-	902199	hypothetical protein NMB0095	-	unknown	no homolog in α522	FALSE	FALSE		N.D.	composite transposon (TNm4)	FALSE	N.A.	TRUE	FALSE	N.S.	N.S.	N.A.	N.A.	N.A.	N.A.	N.A.	N.A.			1
NMB0096	105683	105853	+	56	15676027	-	902200	hypothetical protein NMB0096	-	unknown	no homolog in α522	FALSE	FALSE		N.D.	composite transposon (TNm4)	FALSE	N.A.	TRUE	FALSE	N.S.	N.S.	N.A.	N.A.	N.A.	N.A.	N.A.	N.A.			1
NMB0099	109488	109631	-	47	15676028	-	902203	hypothetical protein NMB0099	-	unknown	no homolog in α522	FALSE	FALSE		N.D.	composite transposon (TNm4)	FALSE	N.A.	TRUE	FALSE	N.S.	N.S.	N.A.	N.A.	N.A.	N.A.	N.A.	N.A.			1
NMB0100	109631	109777	-	48	15676029	-	902204	hypothetical protein NMB0100	-	unknown	no homolog in α522	FALSE	FALSE		N.D.	composite transposon (TNm4)	FALSE	N.A.	TRUE	FALSE	2.46726	N.S.	N.A.	N.A.	N.A.	N.A.	N.A.	N.A.			1
NMB0102	110615	111133	+	172	15676030	-	902206	hypothetical protein NMB0102	-	cytoplasmic membrane		FALSE	FALSE		0.6		TRUE	1	TRUE	TRUE	1.82744	N.S.	N.S.	-1.26592	1.54016	N.S.	2.81346	-1.74931			1
NMB0103	111409	111903	-	164	15676031	-	902207	putative bacteriocin resistance protein	COG3271R	cytoplasmic		FALSE	FALSE		0.6		TRUE	1	TRUE	TRUE	N.S.	N.S.	N.S.	N.S.	N.S.	N.S.	N.S.	N.S.			1
NMB0104	112406	113080	-	224	15676032	-	902208	hypothetical protein NMB0104	-	unknown		FALSE	FALSE		0.7		TRUE	1	TRUE	TRUE	N.S.	N.S.	N.S.	N.S.	N.S.	N.S.	N.S.	N.S.			1
NMB0105	113362	114204	-	280	15676033	-	902209	PhnO-related protein	COG0456R	cytoplasmic		FALSE	FALSE		0.4		TRUE	1	TRUE	TRUE	N.S.	N.S.	N.S.	N.S.	N.S.	N.S.	N.S.	N.S.			1
NMB0106	114443	115363	+	306	15676034	pyrB	902210	aspartate carbamoyltransferase catalytic subunit	COG0540F	cytoplasmic		FALSE	FALSE		0.7		TRUE	1	TRUE	TRUE	-0.911838	N.S.	N.S.	N.S.	N.S.	N.S.	N.S.	N.S.			1
NMB0107	115373	115831	+	152	15676035	pyrI	902211	aspartate carbamoyltransferase regulatory subunit	COG1781F	cytoplasmic		FALSE	FALSE		0.4		TRUE	1	TRUE	TRUE	-1.01327	N.S.	N.S.	N.S.	N.S.	N.S.	N.S.	N.S.			1
NMB0108	115896	116561	+	221	15676036	-	902212	hypothetical protein NMB0108	-	unknown		FALSE	FALSE		0.7		TRUE	1	TRUE	TRUE	N.S.	N.S.	N.S.	N.S.	N.S.	N.S.	N.S.	N.S.			1
NMB0109	116624	117955	-	443	15676037	-	902213	hypothetical protein NMB0109	COG1652S	unknown		FALSE	FALSE		0.8		TRUE	0.910615	TRUE	TRUE	N.S.	N.S.	N.S.	N.S.	N.S.	N.S.	N.S.	N.S.			1
NMB0110	118025	118528	+	167	15676038	def	902214	peptide deformylase	COG0242J	cytoplasmic		FALSE	FALSE		0.1		TRUE	1	TRUE	TRUE	N.S.	N.S.	N.S.	N.S.	N.S.	N.S.	N.S.	N.S.			1
NMB0111	118615	119541	+	308	15676039	fmt	902215	methionyl-tRNA formyltransferase	COG0223J	cytoplasmic		FALSE	FALSE		0.7		TRUE	1	TRUE	TRUE	N.S.	N.S.	N.S.	N.S.	N.S.	N.S.	N.S.	N.S.			1
NMB0112	119620	120879	+	419	15676040	rsmB	902216	16S RNA methyltransferase	COG0144J	cytoplasmic		FALSE	FALSE		N.D.		TRUE	0.98568	TRUE	FALSE	1.36768	N.S.	N.A.	N.A.	N.A.	N.A.	N.A.	N.A.			1
NMB0113	120899	121441	+	180	15676041	-	902217	hypothetical protein NMB0113	-	unknown		FALSE	FALSE		0.5		TRUE	0.966574	TRUE	TRUE	1.36005	N.S.	N.S.	N.S.	-1.51362	N.S.	N.S.	N.S.			1
NMB0114	121441	123561	+	706	15676042	-	902218	putative nitrogen regulation protein NtrY	COG5000T	cytoplasmic membrane		FALSE	FALSE		0.4		TRUE	0.98913	TRUE	TRUE	N.S.	N.S.	N.S.	N.S.	N.S.	N.S.	N.S.	N.S.			1
NMB0115	123554	124831	+	425	15676043	ntrX	902219	nitrogen assimilation regulatory protein NtrX	COG2204T	cytoplasmic		FALSE	FALSE		0.8		TRUE	0.974699	TRUE	TRUE	N.S.	N.S.	N.S.	N.S.	N.S.	N.S.	N.S.	N.S.			1
NMB0116	124922	126115	+	397	15676044	dprA	902220	DNA processing chain A	COG0758LU	unknown		FALSE	FALSE		0.5		TRUE	0.895275	TRUE	TRUE	-1.20972	N.S.	N.S.	N.S.	-2.62302	N.S.	-2.62496	2.05943			1
NMB0117	126141	126602	+	153	15676045	-	902221	putative smg protein	COG2922S	cytoplasmic		FALSE	FALSE		0.5		TRUE	1	TRUE	TRUE	N.S.	N.S.	N.S.	N.S.	N.S.	N.S.	N.S.	N.S.			1
NMB0118	126674	128980	+	768	15676046	topA	902222	DNA topoisomerase I	COG0550L	cytoplasmic		FALSE	FALSE		0.5	MMEtopA t	TRUE	0.997447	TRUE	TRUE	-1.7214	1.08924	N.S.	N.S.	N.S.	N.S.	N.S.	N.S.			1
NMB0119	129053	129748	-	231	15676047	-	902223	hypothetical protein NMB0119	-	unknown		FALSE	FALSE		0.2		TRUE	1	TRUE	TRUE	N.S.	N.S.	N.S.	N.S.	N.S.	N.S.	N.S.	N.S.			1
NMB0120	129768	130319	-	183	15676048	-	902224	hypothetical protein NMB0120	-	cytoplasmic membrane		FALSE	FALSE		0.2		TRUE	0.99458	TRUE	TRUE	N.S.	N.S.	N.S.	N.S.	N.S.	N.S.	N.S.	N.S.			1
NMB0121	130438	130815	+	125	15676049	-	902225	hypothetical protein NMB0121	COG1813K	cytoplasmic		FALSE	FALSE		0.3		TRUE	1	TRUE	TRUE	N.S.	N.S.	N.S.	N.S.	N.S.	N.S.	N.S.	N.S.			1
NMB0122	130904	131473	+	189	15676050	-	902226	hypothetical protein NMB0122	COG0742L	unknown		FALSE	FALSE		0.5		TRUE	0.96875	TRUE	TRUE	N.S.	N.S.	N.S.	N.S.	N.S.	N.S.	N.S.	N.S.			1
NMB0123	131596	131847	+	83	15676051	-	902227	ferredoxin, 4Fe-4S type	COG1143C	cytoplasmic		FALSE	FALSE		0.9		TRUE	1	TRUE	TRUE	N.S.	N.S.	N.S.	N.S.	N.S.	N.S.	N.S.	N.S.			1
NMB0124	132264	133448	+	394	15676052	tufB	902231	elongation factor Tu	COG0050J	cytoplasmic		FALSE	FALSE		N.D.		TRUE	1	TRUE	FALSE	N.S.	N.S.	N.A.	N.A.	N.A.	N.A.	N.A.	N.A.			1
NMB0125	133645	133923	+	92	15676053	secE	902233	preprotein translocase subunit SecE	COG0690U	unknown		FALSE	FALSE		0.3		TRUE	1	TRUE	TRUE	N.S.	N.S.	N.S.	N.S.	N.S.	N.S.	N.S.	N.S.			1
NMB0126	133925	134461	+	178	15676054	nusG	902234	transcription antitermination protein NusG	COG0250K	cytoplasmic		FALSE	FALSE		0.4		TRUE	1	TRUE	TRUE	N.S.	-0.98764	N.S.	N.S.	1.0124	N.S.	N.S.	-1.55245			1
NMB0127	134562	134996	+	144	15676055	rplK	902235	50S ribosomal protein L11	COG0080J	unknown	SSR locus p	FALSE	FALSE		0.5		TRUE	1	TRUE	TRUE	N.S.	N.S.	N.S.	N.S.	N.S.	N.S.	N.S.	N.S.			1
NMB0128	134996	135691	+	231	15676056	rplA	902236	50S ribosomal protein L1	COG0081J	unknown		FALSE	FALSE		0.5		TRUE	1	TRUE	TRUE	N.S.	N.S.	N.S.	N.S.	N.S.	N.S.	N.S.	N.S.			1
NMB0129	135760	135903	+	47	15676057	-	902237	hypothetical protein NMB0129	-	unknown		FALSE	FALSE		0.4		TRUE	1	TRUE	TRUE	N.S.	N.S.	N.S.	N.S.	N.S.	N.S.	N.S.	N.S.			1
NMB0130	135921	136421	+	166	15676058	rplJ	902238	50S ribosomal protein L10	COG0244J	unknown		FALSE	FALSE		0.4		TRUE	1	TRUE	TRUE	N.S.	N.S.	N.S.	N.S.	N.S.	N.S.	N.S.	N.S.			1
NMB0131	136479	136850	+	123	15676059	rplL	902239	50S ribosomal protein L7/L12	COG0222J	unknown		FALSE	FALSE		0.3		TRUE	1	TRUE	TRUE	N.S.	N.S.	N.S.	-1.13823	N.S.	N.S.	N.S.	N.S.			1
NMB0132	137034	141218	+	1394	15676060	rpoB	902240	DNA-directed RNA polymerase subunit beta	COG0085K	cytoplasmic		FALSE	FALSE		0.5		TRUE	0.99525	TRUE	TRUE	N.S.	N.S.	N.S.	N.S.	N.S.	N.S.	N.S.	N.S.			1
NMB0133	141375	145550	+	1391	15676061	rpoC	902241	DNA-directed RNA polymerase subunit beta'	COG0086K	cytoplasmic		FALSE	FALSE		0.5	MMErpoCrpsL s	TRUE	0.998163	TRUE	TRUE	N.S.	N.S.	N.S.	N.S.	N.S.	N.S.	N.S.	N.S.			1
NMB0134	145842	146099	+	85	15676062	-	902242	hypothetical protein NMB0134	-	unknown		FALSE	FALSE		0.4	MMErpoCrpsL s	TRUE	0.982558	TRUE	TRUE	N.S.	N.S.	N.S.	N.S.	N.S.	N.S.	N.S.	N.S.			1
NMB0135	146096	146245	+	49	15676063	-	902243	hypothetical protein NMB0135	-	unknown		FALSE	FALSE		0.6	MMErpoCrpsL s	TRUE	1	TRUE	TRUE	N.S.	N.S.	N.S.	N.S.	N.S.	N.S.	N.S.	N.S.			1
NMB0136	146424	146795	+	123	15676064	rpsL	902244	30S ribosomal protein S12	COG0048J	unknown		FALSE	FALSE		0.6	MMErpoCrpsL s	TRUE	1	TRUE	TRUE	N.S.	N.S.	N.S.	N.S.	N.S.	N.S.	N.S.	N.S.			1
NMB0137	146913	147383	+	156	15676065	rpsG	902245	30S ribosomal protein S7	COG0049J	unknown		FALSE	FALSE		0.4		TRUE	1	TRUE	TRUE	N.S.	N.S.	N.S.	N.S.	N.S.	N.S.	N.S.	N.S.			1
NMB0138	147402	149507	+	701	15676066	fusA	902246	elongation factor G	COG0480J	cytoplasmic	Hfq z	FALSE	FALSE		0.3		TRUE	1	TRUE	TRUE	N.S.	N.S.	N.S.	N.S.	N.S.	N.S.	N.S.	N.S.			1
NMB0139	149593	150777	+	394	15676067	tufA	902247	elongation factor Tu	COG0050J	cytoplasmic		FALSE	FALSE		0.5		TRUE	1	TRUE	TRUE	N.S.	N.S.	N.S.	N.S.	N.S.	N.S.	N.S.	N.S.			1
NMB0140	150795	151106	+	103	15676068	rpsJ	902248	30S ribosomal protein S10	COG0051J	cytoplasmic		FALSE	FALSE		0.7		TRUE	1	TRUE	TRUE	-1.41282	1.17565	N.S.	N.S.	-1.13699	N.S.	N.S.	N.S.			1
NMB0141	151248	151613	+	121	15677986	-	903207	transposase, truncation	COG3039L	cytoplasmic		FALSE	FALSE		0.4		TRUE	1	TRUE	TRUE	N.S.	N.S.	N.S.	N.S.	N.S.	N.S.	N.S.	N.S.			1
NMB0142	151784	152428	+	214	15676069	rplC	902249	50S ribosomal protein L3	COG0087J	cytoplasmic		FALSE	FALSE		0.6		TRUE	1	TRUE	TRUE	N.S.	N.S.	N.S.	N.S.	N.S.	N.S.	N.S.	N.S.			1
NMB0143	152428	153048	+	206	15676070	rplD	902250	50S ribosomal protein L4	COG0088J	unknown		FALSE	FALSE		0.5		TRUE	1	TRUE	TRUE	N.S.	N.S.	N.S.	N.S.	N.S.	N.S.	N.S.	N.S.			1
NMB0144	153045	153359	+	104	15676071	rplW	902251	50S ribosomal protein L23	COG0089J	unknown		FALSE	FALSE		N.D.		TRUE	0.958974	TRUE	FALSE	N.S.	N.S.	N.A.	N.A.	N.A.	N.A.	N.A.	N.A.			1
NMB0145	153365	154198	+	277	15676072	rplB	902252	50S ribosomal protein L2	COG0090J	unknown		FALSE	FALSE		0.4		TRUE	0.994671	TRUE	TRUE	N.S.	N.S.	N.S.	N.S.	N.S.	N.S.	N.S.	N.S.			1
NMB0146	154205	154483	+	92	15676073	rpsS	902253	30S ribosomal protein S19	COG0185J	unknown		FALSE	FALSE		0.3		TRUE	1	TRUE	TRUE	N.S.	N.S.	N.S.	N.S.	N.S.	N.S.	N.S.	N.S.			1
NMB0147	154492	154821	+	109	15676074	rplV	902254	50S ribosomal protein L22	COG0091J	unknown		FALSE	FALSE		0.6		TRUE	1	TRUE	TRUE	N.S.	N.S.	N.S.	N.S.	N.S.	N.S.	N.S.	N.S.			1
NMB0148	154831	155523	+	230	15676075	rpsC	902255	30S ribosomal protein S3	COG0092J	cytoplasmic		FALSE	FALSE		0.4		TRUE	1	TRUE	TRUE	N.S.	N.S.	N.S.	N.S.	N.S.	N.S.	N.S.	N.S.			1
NMB0149	155507	155923	+	138	15676076	rplP	902256	50S ribosomal protein L16	COG0197J	unknown		FALSE	FALSE		0.5		TRUE	1	TRUE	TRUE	N.S.	N.S.	N.S.	N.S.	N.S.	N.S.	N.S.	N.S.			1
NMB0150	155923	156114	+	63	15676077	rpmC	902257	50S ribosomal protein L29	COG0255J	unknown		FALSE	FALSE		0.3		TRUE	1	TRUE	TRUE	N.S.	N.S.	N.S.	N.S.	N.S.	N.S.	N.S.	N.S.			1
NMB0151	156114	156377	+	87	15676078	rpsQ	902258	30S ribosomal protein S17	COG0186J	unknown		FALSE	FALSE		0.4		TRUE	1	TRUE	TRUE	N.S.	N.S.	N.S.	N.S.	1.39564	N.S.	1.32303	-1.59479			1
NMB0152	156599	156967	+	122	15676079	rplN	902259	50S ribosomal protein L14	COG0093J	unknown		FALSE	FALSE		0.3		TRUE	1	TRUE	TRUE	2.17109	N.S.	N.S.	N.S.	N.S.	N.S.	N.S.	N.S.			1
NMB0153	156979	157302	+	107	15676080	rplX	902260	50S ribosomal protein L24	COG0198J	unknown		FALSE	FALSE		0.3		TRUE	1	TRUE	TRUE	N.S.	N.S.	N.S.	N.S.	N.S.	N.S.	N.S.	N.S.			1
NMB0154	157312	157851	+	179	15676081	rplE	902261	50S ribosomal protein L5	COG0094J	cytoplasmic		FALSE	FALSE		0.2		TRUE	1	TRUE	TRUE	N.S.	N.S.	N.S.	N.S.	N.S.	N.S.	N.S.	N.S.			1
NMB0155	157854	158159	+	101	15676082	rpsN	902262	30S ribosomal protein S14	COG0199J	unknown		FALSE	FALSE		0.3		TRUE	1	TRUE	TRUE	N.S.	N.S.	N.S.	N.S.	N.S.	N.S.	N.S.	N.S.			1
NMB0156	158175	158567	+	130	15676083	rpsH	902263	30S ribosomal protein S8	COG0096J	unknown		FALSE	FALSE		0.6		TRUE	1	TRUE	TRUE	N.S.	N.S.	N.S.	N.S.	N.S.	N.S.	N.S.	N.S.			1
NMB0157	158581	159114	+	177	15676084	rplF	902264	50S ribosomal protein L6	COG0097J	unknown		FALSE	FALSE		0.5		TRUE	1	TRUE	TRUE	N.S.	N.S.	N.S.	N.S.	N.S.	N.S.	N.S.	N.S.			1
NMB0158	159128	159481	+	117	15676085	rplR	902265	50S ribosomal protein L18	COG0256J	cytoplasmic		FALSE	FALSE		N.D.		TRUE	1	TRUE	FALSE	N.S.	N.S.	N.A.	N.A.	N.A.	N.A.	N.A.	N.A.			1
NMB0159	159500	160018	+	172	15676086	rpsE	902266	30S ribosomal protein S5	COG0098J	unknown		FALSE	FALSE		0.5		TRUE	1	TRUE	TRUE	N.S.	N.S.	N.S.	N.S.	N.S.	N.S.	N.S.	N.S.			1
NMB0160	160011	160196	+	61	15676087	rpmD	902267	50S ribosomal protein L30	COG1841J	cytoplasmic		FALSE	FALSE		N.D.		TRUE	1	TRUE	FALSE	N.S.	N.S.	N.A.	N.A.	N.A.	N.A.	N.A.	N.A.			1
NMB0161	160198	160632	+	144	15676088	rplO	902268	50S ribosomal protein L15	COG0200J	unknown		FALSE	FALSE		0.2		TRUE	0.974638	TRUE	TRUE	N.S.	N.S.	N.S.	N.S.	N.S.	N.S.	N.S.	N.S.			1
NMB0162	160644	161954	+	436	15676089	secY	902269	preprotein translocase subunit SecY	COG0201U	cytoplasmic membrane		FALSE	FALSE		0.5		TRUE	0.856802	TRUE	TRUE	2.69502	-1.49386	N.S.	N.S.	N.S.	N.S.	N.S.	N.S.			1
NMB0163	161959	162177	+	72	15676090	infA	902270	translation initiation factor IF-1	COG0361J	cytoplasmic		FALSE	FALSE		0.4		TRUE	1	TRUE	TRUE	1.40709	N.S.	N.S.	N.S.	N.S.	N.S.	N.S.	N.S.			1
NMB0164	162198	162311	+	37	15676091	rpmJ	902271	50S ribosomal protein L36	-	unknown		FALSE	FALSE		0.4		TRUE	1	TRUE	TRUE	N.S.	N.S.	N.S.	N.S.	N.S.	N.S.	N.S.	N.S.			1
NMB0165	162377	162739	+	120	15676092	rpsM	902272	30S ribosomal protein S13	COG0099J	cytoplasmic		FALSE	FALSE		0.4		TRUE	1	TRUE	TRUE	N.S.	N.S.	N.S.	N.S.	N.S.	N.S.	N.S.	N.S.			1
NMB0166	162759	163154	+	131	15676093	rpsK	902273	30S ribosomal protein S11	COG0100J	unknown		FALSE	FALSE		0.4		TRUE	1	TRUE	TRUE	N.S.	N.S.	N.S.	N.S.	N.S.	N.S.	N.S.	N.S.			1
NMB0167	163174	163794	+	206	15676094	rpsD	902274	30S ribosomal protein S4	COG0522J	cytoplasmic		FALSE	FALSE		0.6		TRUE	1	TRUE	TRUE	N.S.	N.S.	N.S.	N.S.	N.S.	N.S.	N.S.	N.S.			1
NMB0168	163820	164806	+	328	15676095	rpoA	902275	DNA-directed RNA polymerase subunit alpha	COG0202K	cytoplasmic		FALSE	FALSE		0.3		TRUE	1	TRUE	TRUE	N.S.	N.S.	N.S.	N.S.	N.S.	N.S.	N.S.	N.S.			1
NMB0169	164830	165198	+	122	15676096	rplQ	902276	50S ribosomal protein L17	COG0203J	unknown		FALSE	FALSE		0.5		TRUE	1	TRUE	TRUE	N.S.	N.S.	N.S.	N.S.	N.S.	N.S.	N.S.	N.S.			1
NMB0170	165345	166058	+	237	15676097	minC	902277	septum formation inhibitor	COG0850D	cytoplasmic		FALSE	FALSE		0.3		TRUE	1	TRUE	TRUE	1.17514	N.S.	N.S.	N.S.	1.1038	N.S.	1.36515	-1.37447			1
NMB0171	166086	166901	+	271	15676098	minD	902278	septum site-determining protein	COG2894D	cytoplasmic		FALSE	FALSE		0.5		TRUE	1	TRUE	TRUE	N.S.	N.S.	N.S.	N.S.	N.S.	N.S.	N.S.	N.S.			1
NMB0172	166905	167168	+	87	15676099	minE	902279	cell division topological specificity factor	COG0851D	cytoplasmic		FALSE	FALSE		0.4		TRUE	1	TRUE	TRUE	N.S.	N.S.	N.S.	N.S.	1.37937	N.S.	1.52191	N.S.			1
NMB0173	167172	168092	+	306	15676100	-	902280	LysR family transcriptional regulator	COG0583K	cytoplasmic		FALSE	FALSE		0.4	MMEvalSlysR s	TRUE	0.991554	TRUE	TRUE	N.S.	N.S.	N.S.	N.S.	N.S.	N.S.	N.S.	N.S.			1
NMB0174	168422	171259	-	945	15676101	valS	902281	valyl-tRNA synthetase	COG0525J	cytoplasmic		FALSE	FALSE		0.4	MMEvalSlysR s, MMEdadAvalS s	TRUE	0.98125	TRUE	TRUE	N.S.	N.S.	N.S.	N.S.	N.S.	N.S.	N.S.	N.S.			1
NMB0175	171356	172165	-	269	15676102	-	902282	zinc transporter ZupT	COG0428P	cytoplasmic membrane		FALSE	FALSE		0.3	MMEdadAvalS s	TRUE	0.994275	TRUE	TRUE	N.S.	N.S.	N.S.	N.S.	N.S.	N.S.	N.S.	N.S.			1
NMB0176	172346	173602	-	418	15676103	dadA	902283	D-amino acid dehydrogenase small subunit	COG0665E	unknown		FALSE	FALSE		0.7	MMEdadAvalS s	TRUE	0.99051	TRUE	TRUE	N.S.	N.S.	N.S.	N.S.	N.S.	N.S.	N.S.	N.S.			1
NMB0177	173681	175072	-	463	15676104	-	902284	putative sodium/alanine symporter	COG1115E	cytoplasmic membrane		FALSE	FALSE		0.3		TRUE	0.976974	TRUE	TRUE	N.S.	N.S.	-0.933687	N.S.	N.S.	N.S.	N.S.	N.S.			1
NMB0178	175429	176205	-	258	15676105	lpxA	902285	UDP-N-acetylglucosamine acyltransferase	COG1043M	cytoplasmic		TRUE	FALSE		0.7	MMEfabZlpxA s	TRUE	0.984791	TRUE	TRUE	N.S.	N.S.	N.S.	N.S.	1.53802	N.S.	N.S.	N.S.			1
NMB0179	176292	176741	-	149	15676106	fabZ	902286	(3R)-hydroxymyristoyl-ACP dehydratase	COG0764I	cytoplasmic		TRUE	FALSE		N.D.	MMEfabZlpxA s, assembly gap in α522 draft genome	FALSE	N.A.	TRUE	FALSE	-1.20596	N.S.	N.A.	N.A.	N.A.	N.A.	N.A.	N.A.			1
NMB0180	176775	177821	-	348	15676107	lpxD	902287	UDP-3-O-[3-hydroxymyristoyl] glucosamine N-acetyltransferase	COG1044M	cytoplasmic		TRUE	FALSE		N.D.	assembly gap in α522 draft genome	FALSE	N.A.	TRUE	FALSE	-1.39849	N.S.	N.A.	N.A.	N.A.	N.A.	N.A.	N.A.			1
NMB0181	177854	178354	-	166	15676108	-	902288	putative outer membrane protein OmpH	COG2825M	unknown		TRUE	FALSE		0.6		TRUE	0.941358	TRUE	TRUE	-1.0516	N.S.	N.S.	N.S.	N.S.	N.S.	N.S.	N.S.			1
NMB0182	178420	180813	-	797	15676109	omp85	902289	outer membrane protein OMP85	COG4775M	outer membrane	Hfq z	TRUE	FALSE		0.7		TRUE	0.998752	TRUE	TRUE	-0.983593	N.S.	N.S.	N.S.	N.S.	N.S.	N.S.	N.S.			1
NMB0183	180870	182210	-	446	15676110	-	902290	hypothetical protein NMB0183	COG0750M	cytoplasmic membrane		FALSE	FALSE		0.7		TRUE	0.98536	TRUE	TRUE	N.S.	N.S.	N.S.	N.S.	N.S.	N.S.	N.S.	N.S.			1
NMB0184	182245	183429	-	394	15676111	dxr	902291	1-deoxy-D-xylulose 5-phosphate reductoisomerase	COG0743I	unknown		FALSE	FALSE		0.4		TRUE	0.974293	TRUE	TRUE	-1.12384	N.S.	N.S.	N.S.	N.S.	N.S.	N.S.	N.S.			1
NMB0185	183485	184282	-	265	15676112	cdsA	902292	phosphatidate cytidylyltransferase	COG0575I	cytoplasmic membrane		FALSE	FALSE		0.7		TRUE	1	TRUE	TRUE	N.S.	N.S.	N.S.	N.S.	N.S.	N.S.	N.S.	N.S.			1
NMB0186	184285	185031	-	248	15676113	uppS	902293	undecaprenyl pyrophosphate synthetase	COG0020I	cytoplasmic		FALSE	FALSE		0.6		TRUE	1	TRUE	TRUE	1.90609	N.S.	N.S.	N.S.	1.73517	N.S.	1.79446	-1.45563			1
NMB0187	185087	185644	-	185	15676114	frr	902294	ribosome recycling factor	COG0233J	cytoplasmic		FALSE	FALSE		0.6	MMEfrr s	TRUE	1	TRUE	TRUE	1.57623	N.S.	N.S.	N.S.	N.S.	N.S.	N.S.	N.S.			1
NMB0188	185824	186951	-	375	15676115	-	902295	hypothetical protein NMB0188	COG1289S	cytoplasmic membrane		FALSE	FALSE		0.6	MMEfrr s	TRUE	0.99865	TRUE	TRUE	-2.3346	N.S.	N.S.	N.S.	-2.41953	N.S.	-2.98971	N.S.			1
NMB0189	187362	187784	+	140	15676116	-	902297	hypothetical protein NMB0189	-	cytoplasmic membrane		FALSE	FALSE		0.4		TRUE	1	TRUE	TRUE	N.S.	N.S.	N.S.	N.S.	N.S.	N.S.	N.S.	N.S.			1
NMB0190	187942	188565	+	207	15676117	gidB	902298	glucose-inhibited division protein B	COG0357M	cytoplasmic		FALSE	FALSE		0.4		TRUE	1	TRUE	TRUE	2.20611	N.S.	N.S.	N.S.	N.S.	N.S.	N.S.	N.S.			1
NMB0191	188664	189437	+	257	15676118	-	902299	ParA family protein	COG1192D	cytoplasmic membrane		FALSE	FALSE		0.4		TRUE	1	TRUE	TRUE	-1.5337	1.32789	N.S.	N.S.	N.S.	N.S.	N.S.	N.S.			1
NMB0192	190697	191281	-	194	15676119	rnhB	902300	ribonuclease HII	COG0164L	unknown		FALSE	FALSE		0.3		TRUE	1	TRUE	TRUE	N.S.	N.S.	N.S.	N.S.	-2.38252	N.S.	N.S.	N.S.			1
NMB0193	191350	193245	-	631	15676120	gidA	902301	tRNA uridine 5-carboxymethylaminomethyl modification enzyme GidA	COG0445D	cytoplasmic		FALSE	FALSE		0.3		TRUE	0.992794	TRUE	TRUE	-1.65775	N.S.	N.S.	1.38899	-1.86701	N.S.	-3.25465	N.S.			1
NMB0194	193571	194998	-	475	15676121	-	902302	putative amino acid symporter	COG1115E	cytoplasmic membrane		FALSE	FALSE		0.5		TRUE	1	TRUE	TRUE	1.18949	N.S.	N.S.	N.S.	2.82372	N.S.	2.67027	-2.12886			1
NMB0195	195140	196147	+	335	15676122	pdxA	902303	pyridoxal phosphate biosynthetic protein	COG1995H	cytoplasmic		FALSE	FALSE		0.1		TRUE	0.957704	TRUE	TRUE	N.S.	N.S.	N.S.	N.S.	N.S.	N.S.	N.S.	N.S.			1
NMB0196	197445	200204	-	919	15676123	rne	902304	ribonuclease E	COG1530J	cytoplasmic	pseudogene in α522	FALSE	FALSE		N.D.		TRUE	0.512507	TRUE	FALSE	N.S.	N.S.	N.A.	N.A.	N.A.	N.A.	N.A.	N.A.			1
NMB0197	200328	200615	+	95	15676124	-	902305	hypothetical protein NMB0197	-	unknown		FALSE	FALSE		N.D.		TRUE	0.63	TRUE	FALSE	N.S.	N.S.	N.A.	N.A.	N.A.	N.A.	N.A.	N.A.			1
NMB0198	200697	201689	+	330	15676125	rluC	902306	ribosomal large subunit pseudouridine synthase C	COG0564J	cytoplasmic		FALSE	FALSE		1		TRUE	0.995406	TRUE	TRUE	1.36954	N.S.	N.S.	N.S.	N.S.	N.S.	N.S.	N.S.			1
NMB0199	201737	202909	+	390	15676126	lpxB	902307	lipid-A-disaccharide synthase	COG0763M	cytoplasmic		TRUE	FALSE		0.8		TRUE	0.946545	TRUE	TRUE	N.S.	N.S.	N.S.	N.S.	-2.92324	N.S.	N.S.	N.S.			1
NMB0200	203119	203508	-	129	15676127	-	902308	hypothetical protein NMB0200	COG3792S	cytoplasmic	no homolog in α522	FALSE	FALSE		N.D.	area of degeneration s	FALSE	N.A.	TRUE	FALSE	N.S.	N.S.	N.A.	N.A.	N.A.	N.A.	N.A.	N.A.			1
NMB0201	203731	204141	+	136	15676128	-	902309	hypothetical protein NMB0201	-	unknown		FALSE	FALSE		N.D.	area of degeneration s	TRUE	0.933099	TRUE	FALSE	N.S.	N.S.	N.A.	N.A.	N.A.	N.A.	N.A.	N.A.			1
NMB0202	204159	204332	+	57	15676129	-	902310	hypothetical protein NMB0202	-	unknown		FALSE	FALSE		N.D.	area of degeneration s	FALSE	N.A.	TRUE	FALSE	N.S.	N.S.	N.A.	N.A.	N.A.	N.A.	N.A.	N.A.			1
NMB0203	204405	205214	-	269	15676130	dapB	902311	dihydrodipicolinate reductase	COG0289E	cytoplasmic	lysine biosynthesis q	FALSE	FALSE		0.6		TRUE	0.986891	TRUE	TRUE	N.S.	N.S.	N.S.	N.S.	N.S.	N.S.	N.S.	N.S.			1
NMB0204	205224	205601	-	125	15676131	-	902312	putative lipoprotein	COG2913J	unknown		FALSE	FALSE		0.5		TRUE	1	TRUE	TRUE	N.S.	N.S.	N.S.	N.S.	-1.13377	N.S.	N.S.	N.S.			1
NMB0205	205820	206254	+	144	15676132	fur	902313	ferric uptake regulation protein	COG0735P	cytoplasmic		TRUE	FALSE		0.3		TRUE	1	TRUE	TRUE	N.S.	N.S.	N.S.	N.S.	N.S.	N.S.	N.S.	N.S.			1
NMB0206	206324	207049	+	241	15676133	aat	902314	leucyl/phenylalanyl-tRNA--protein transferase	COG2360O	cytoplasmic		FALSE	FALSE		0.5		TRUE	0.980159	TRUE	TRUE	N.S.	2.13705	1.77898	1.69572	N.S.	1.90873	-2.2495	2.47122			1
NMB0207	207302	208333	-	343	15676134	gapA-1	902315	glyceraldehyde-3-phosphate dehydrogenase	COG0057G	cytoplasmic		FALSE	FALSE		0.7		TRUE	0.992625	TRUE	TRUE	-2.31445	N.S.	N.S.	N.S.	N.S.	N.S.	N.S.	N.S.			1
NMB0208	208532	209371	-	279	15676135	-	902316	ferredoxin, 4Fe-4S type	COG2878C	unknown		FALSE	FALSE		0.3		TRUE	0.985689	TRUE	TRUE	-1.34177	N.S.	N.S.	N.S.	N.S.	N.S.	N.S.	N.S.			1
NMB0209	209520	211496	+	658	15676136	kefB	902317	glutathione-regulated potassium-efflux system protein	COG0475P	cytoplasmic membrane		FALSE	FALSE		0.5		TRUE	0.998423	TRUE	TRUE	N.S.	N.S.	N.S.	N.S.	N.S.	N.S.	N.S.	N.S.			1
NMB0211	212715	214100	-	461	15676137	sdaA	902323	L-serine dehydratase	COG1760E	cytoplasmic		FALSE	FALSE		0.6		TRUE	0.998895	TRUE	TRUE	N.S.	N.S.	N.S.	N.S.	N.S.	N.S.	N.S.	N.S.			1
NMB0212	214197	216587	-	796	15676138	gyrB	902324	DNA gyrase subunit B	COG0187L	cytoplasmic		FALSE	FALSE		0.5		TRUE	0.992971	TRUE	TRUE	N.S.	N.S.	N.S.	N.S.	2.4863	N.S.	2.29711	-2.2341			1
NMB0213	216743	217729	+	328	15676139	-	902325	hypothetical protein NMB0213	COG0668M	cytoplasmic membrane		FALSE	FALSE		0.5		TRUE	0.993798	TRUE	TRUE	N.S.	N.S.	N.S.	N.S.	-1.514	N.S.	N.S.	1.68829			1
NMB0214	217817	219853	+	678	15676140	prlC	902326	oligopeptidase A	COG0339E	cytoplasmic		FALSE	FALSE		0.6		TRUE	0.995572	TRUE	TRUE	-1.51973	N.S.	N.S.	N.S.	1.18609	N.S.	N.S.	N.S.			1
NMB0215	220476	221042	-	188	15676141	-	902327	hypothetical protein NMB0215	COG1971S	cytoplasmic membrane		FALSE	FALSE		0.2		TRUE	0.99455	TRUE	TRUE	N.S.	N.S.	N.S.	N.S.	N.S.	N.S.	N.S.	N.S.			1
NMB0216	221438	222952	-	504	15676142	kat	902328	catalase	COG0753P	periplasmic		TRUE	TRUE		0.6		TRUE	0.998104	TRUE	TRUE	N.S.	N.S.	N.S.	N.S.	N.S.	N.S.	N.S.	N.S.			1
NMB0217	223300	224151	+	283	15676143	-	902329	putative RNA polymerase sigma-54 factor RpoN	COG1508K	cytoplasmic		FALSE	FALSE		0.5		TRUE	0.991055	TRUE	TRUE	N.S.	N.S.	N.S.	N.S.	N.S.	N.S.	N.S.	N.S.			1
NMB0218	225071	226201	-	376	15676144	pglA	902330	glycosyltransferase	COG0438M	cytoplasmic	SSR locus p	TRUE	FALSE		0.6		TRUE	0.995957	TRUE	TRUE	N.S.	N.S.	N.S.	N.S.	N.S.	N.S.	N.S.	N.S.			1
NMB0219	226506	227753	-	415	15676145	fabF-1	902331	3-oxoacyl-(acyl carrier protein) synthase II	COG0304IQ	cytoplasmic membrane		FALSE	FALSE		0.6		TRUE	0.985419	TRUE	TRUE	N.S.	N.S.	N.S.	N.S.	N.S.	N.S.	N.S.	N.S.			1
NMB0220	227909	228145	-	78	15676146	acpP	902332	acyl carrier protein	COG0236IQ	cytoplasmic		FALSE	FALSE		N.D.		TRUE	1	TRUE	FALSE	1.15242	N.S.	N.A.	N.A.	N.A.	N.A.	N.A.	N.A.			1
NMB0221	228377	229384	+	335	15676147	pyrD	902333	dihydroorotate dehydrogenase 2	COG0167F	unknown		FALSE	FALSE		N.D.		TRUE	0.978916	TRUE	FALSE	N.S.	N.S.	N.A.	N.A.	N.A.	N.A.	N.A.	N.A.			1
NMB0222	229547	230020	+	157	15676148	-	902334	hypothetical protein NMB0222	COG4304S	cytoplasmic		FALSE	FALSE	MMEpyrDNMB0222 in α522	0.6		TRUE	1	TRUE	TRUE	N.S.	N.S.	N.S.	N.S.	N.S.	N.S.	N.S.	N.S.			1
NMB0223	230147	230365	+	72	15676149	-	902335	hypothetical protein NMB0223	-	cytoplasmic		FALSE	FALSE		0.4		TRUE	0.902778	TRUE	TRUE	N.S.	N.S.	N.S.	N.S.	N.S.	N.S.	N.S.	N.S.			1
NMB0224	230563	233253	+	896	15676150	glnE	902336	glutamate-ammonia-ligase adenylyltransferase	COG1391OT	cytoplasmic	glutamine biosynthesis q	FALSE	FALSE		N.D.		TRUE	0.947486	TRUE	FALSE	N.S.	N.S.	N.A.	N.A.	N.A.	N.A.	N.A.	N.A.			1
NMB0225	233555	234520	-	321	15676151	-	902337	IS30 family transposase	COG2826L	cytoplasmic	no homolog in α522	FALSE	FALSE		N.D.		FALSE	N.A.	TRUE	FALSE	N.S.	N.S.	N.A.	N.A.	N.A.	N.A.	N.A.	N.A.			1
NMB0226	234785	235477	-	230	15676152	-	902338	hypothetical protein NMB0226	COG1451R	cytoplasmic		FALSE	FALSE		0.4		TRUE	1	TRUE	TRUE	2.34166	N.S.	N.S.	N.S.	N.S.	N.S.	N.S.	N.S.			1
NMB0227	235585	236778	-	397	15676153	-	902339	hypothetical protein NMB0227	COG1914P	cytoplasmic membrane		FALSE	FALSE		0.6		TRUE	0.997354	TRUE	TRUE	N.S.	N.S.	N.S.	N.S.	N.S.	N.S.	N.S.	N.S.			1
NMB0228	236907	237644	-	245	15676154	-	902340	hypothetical protein NMB0228	COG1540R	cytoplasmic		FALSE	FALSE		0.6		TRUE	0.991632	TRUE	TRUE	N.S.	N.S.	N.S.	N.S.	N.S.	N.S.	N.S.	N.S.			1
NMB0230	238556	239203	-	215	15676155	-	902341	hypothetical protein NMB0230	COG2049E	unknown		FALSE	FALSE		0.6		TRUE	0.993135	TRUE	TRUE	2.26431	N.S.	N.S.	N.S.	2.48095	N.S.	N.S.	N.S.			1
NMB0231	239259	239363	-	34	15676156	-	902342	hypothetical protein NMB0231	-	unknown		FALSE	FALSE		0.7		TRUE	1	TRUE	TRUE	N.S.	N.S.	N.S.	N.S.	N.S.	N.S.	N.S.	N.S.			1
NMB0232	239387	241594	+	735	15676157	uvrD	902343	DNA helicase II	COG0210L	unknown		FALSE	TRUE		0.3		TRUE	0.972357	TRUE	TRUE	N.S.	N.S.	N.S.	N.S.	N.S.	N.S.	N.S.	N.S.			1
NMB0233	241670	241771	+	33	15676158	-	902344	hypothetical protein NMB0233	-	unknown		FALSE	FALSE		N.D.		FALSE	N.A.	TRUE	FALSE	N.S.	N.S.	N.A.	N.A.	N.A.	N.A.	N.A.	N.A.			1
NMB0234	242118	242657	+	179	15676159	-	902345	hypothetical protein NMB0234	-	cytoplasmic		FALSE	FALSE		0.5		TRUE	0.957447	TRUE	TRUE	N.S.	N.S.	N.S.	N.S.	N.S.	N.S.	N.S.	N.S.			1
NMB0235	242898	243059	-	53	15676160	-	902346	hypothetical protein NMB0235	-	cytoplasmic		FALSE	FALSE		0.5		TRUE	0.955769	TRUE	TRUE	N.S.	N.S.	N.S.	N.S.	N.S.	N.S.	N.S.	N.S.			1
NMB0236	243067	243270	-	67	15676161	-	902347	hypothetical protein NMB0236	-	unknown		FALSE	FALSE		0.3		TRUE	1	TRUE	TRUE	N.S.	N.S.	N.S.	N.S.	N.S.	N.S.	N.S.	N.S.			1
NMB0237	243183	243542	-	119	15676162	-	902348	hypothetical protein NMB0237	-	unknown		FALSE	FALSE		0.2		TRUE	1	TRUE	TRUE	N.S.	N.S.	N.S.	N.S.	N.S.	N.S.	N.S.	N.S.			1
NMB0239	244058	244678	+	206	15676163	-	902350	hypothetical protein NMB0239	COG4262R	cytoplasmic membrane		FALSE	FALSE		0.2		TRUE	1	TRUE	TRUE	N.S.	N.S.	N.S.	N.S.	N.S.	N.S.	N.S.	N.S.			1
NMB0240	244701	246152	+	483	15676164	-	902351	hypothetical protein NMB0240	COG0421E	cytoplasmic membrane		FALSE	FALSE		0.4		TRUE	0.998959	TRUE	TRUE	N.S.	N.S.	-1.59615	-1.90911	-2.37468	-1.74713	N.S.	N.S.			1
NMB0241	246614	246970	+	118	15676165	nuoA	902352	NADH dehydrogenase I chain A	COG0838C	cytoplasmic membrane		FALSE	FALSE		0.2		TRUE	0.983539	TRUE	TRUE	1.12012	N.S.	N.S.	-1.49783	1.49177	N.S.	2.993	-2.22005			1
NMB0242	246961	247443	+	160	15676166	nuoB	902353	NADH dehydrogenase subunit B	COG0377C	unknown		FALSE	FALSE		0.5		TRUE	1	TRUE	TRUE	N.S.	N.S.	N.S.	N.S.	N.S.	-1.35956	N.S.	N.S.			1
NMB0243	247456	248049	+	197	15676167	nuoC	902354	NADH dehydrogenase subunit C	COG0852C	cytoplasmic		FALSE	FALSE		N.D.		TRUE	0.960494	TRUE	FALSE	N.S.	N.S.	N.A.	N.A.	N.A.	N.A.	N.A.	N.A.			1
NMB0244	248039	249295	+	418	15676168	nuoD	902355	NADH dehydrogenase subunit D	COG0649C	cytoplasmic		FALSE	FALSE		0.8		TRUE	0.989474	TRUE	TRUE	N.S.	N.S.	N.S.	N.S.	N.S.	N.S.	N.S.	N.S.			1
NMB0245	249295	249768	+	157	15676169	nuoE	902356	NADH dehydrogenase subunit E	COG1905C	cytoplasmic		FALSE	FALSE		N.D.		TRUE	0.990596	TRUE	FALSE	N.S.	N.S.	N.A.	N.A.	N.A.	N.A.	N.A.	N.A.			1
NMB0246	250158	251459	+	433	15676170	nuoF	902357	NADH dehydrogenase I chain F	COG1894C	cytoplasmic		FALSE	FALSE		0.6		TRUE	1	TRUE	TRUE	N.S.	N.S.	N.S.	N.S.	N.S.	N.S.	N.S.	N.S.			1
NMB0247	251459	251896	+	145	15676171	-	902358	hypothetical protein NMB0247	-	cytoplasmic		FALSE	FALSE		0.7	MMEnuoG s	TRUE	1	TRUE	TRUE	N.S.	N.S.	N.S.	N.S.	N.S.	N.S.	N.S.	N.S.			1
NMB0248	252182	252421	+	79	15676172	-	902359	hypothetical protein NMB0248	COG2827L	unknown		FALSE	FALSE		N.D.	MMEnuoG s	TRUE	0.837209	TRUE	FALSE	2.88503	N.S.	N.A.	N.A.	N.A.	N.A.	N.A.	N.A.			1
NMB0249	252733	254994	+	753	15676173	nuoG	902360	NADH dehydrogenase subunit G	COG1034C	cytoplasmic		FALSE	FALSE		0.3	MMEnuoG s	TRUE	0.975806	TRUE	TRUE	N.S.	N.S.	N.S.	N.S.	1.10107	N.S.	N.S.	N.S.			1
NMB0250	254997	256073	+	358	15676174	nuoH	902361	NADH dehydrogenase I chain H	COG1005C	cytoplasmic membrane		FALSE	FALSE		0.8		TRUE	0.998605	TRUE	TRUE	N.S.	N.S.	N.S.	N.S.	N.S.	N.S.	N.S.	N.S.			1
NMB0251	256154	256633	+	159	15676175	nuoI	902362	NADH dehydrogenase subunit I	COG1143C	cytoplasmic		FALSE	FALSE		0.3	MMEnuoIJ s	TRUE	1	TRUE	TRUE	N.S.	N.S.	N.S.	N.S.	N.S.	N.S.	N.S.	N.S.			1
NMB0252	256664	257371	+	235	15676176	-	902363	hypothetical protein NMB0252	-	unknown		FALSE	FALSE		0.7	MMEnuoIJ s	TRUE	1	TRUE	TRUE	2.29595	N.S.	N.S.	N.S.	1.95795	N.S.	N.S.	N.S.			1
NMB0253	257407	258078	+	223	15676177	nuoJ	902364	NADH dehydrogenase I chain J	COG0839C	cytoplasmic membrane		FALSE	FALSE		N.D.	MMEnuoIJ s	TRUE	0.967517	TRUE	FALSE	N.S.	N.S.	N.A.	N.A.	N.A.	N.A.	N.A.	N.A.			1
NMB0254	258075	258380	+	101	15676178	nuoK	902365	NADH dehydrogenase subunit K	COG0713C	cytoplasmic membrane		FALSE	FALSE		N.D.	MMEnuoKL s	TRUE	0.984375	TRUE	FALSE	N.S.	N.S.	N.A.	N.A.	N.A.	N.A.	N.A.	N.A.			1
NMB0255	258414	258989	+	191	15676179	-	902366	cell filamentation protein Fic-related protein	COG2184D	cytoplasmic		FALSE	FALSE		0.4	MMEnuoKL s	TRUE	0.945455	TRUE	TRUE	N.S.	N.S.	N.S.	N.S.	-1.38993	N.S.	N.S.	N.S.			1
NMB0256	259113	259454	+	113	15676180	-	902367	hypothetical protein NMB0256	-	unknown		FALSE	FALSE		0.4	MMEnuoKL s	TRUE	0.80786	TRUE	TRUE	N.S.	N.S.	N.S.	N.S.	N.S.	N.S.	N.S.	N.S.			1
NMB0257	259503	261527	+	674	15676181	nuoL	902368	NADH dehydrogenase subunit L	COG1009CP	cytoplasmic membrane		FALSE	FALSE		0.4	MMEnuoKL s, MMEnuoLM s	TRUE	0.988077	TRUE	TRUE	N.S.	N.S.	1.72347	1.80059	2.07673	2.08901	N.S.	N.S.			1
NMB0258	261623	263119	+	498	15676182	nuoM	902369	NADH dehydrogenase subunit M	COG1008C	cytoplasmic membrane		FALSE	FALSE		0.3	MMEnuoLM s	TRUE	1	TRUE	TRUE	-1.76867	1.4466	N.S.	N.S.	N.S.	N.S.	N.S.	N.S.			1
NMB0259	263129	264571	+	480	15676183	nuoN	902370	NADH dehydrogenase subunit N	COG1007C	cytoplasmic membrane		FALSE	FALSE		0.3		TRUE	0.995749	TRUE	TRUE	-0.908533	N.S.	N.S.	N.S.	N.S.	N.S.	N.S.	N.S.			1
NMB0260	264619	265005	+	128	15676184	-	902371	hypothetical protein NMB0260	-	unknown		FALSE	FALSE		0.8		TRUE	0.0888087	TRUE	TRUE	N.S.	N.S.	N.S.	N.S.	N.S.	N.S.	N.S.	N.S.			1
NMB0261	265091	265870	-	259	15676185	ispA	902372	geranyltranstransferase	COG0142H	cytoplasmic		FALSE	FALSE		0.3		TRUE	1	TRUE	TRUE	N.S.	0.935904	N.S.	N.S.	N.S.	N.S.	N.S.	N.S.			1
NMB0262	265971	266195	-	74	15676186	xseB	902373	exodeoxyribonuclease small subunit	COG1722L	unknown		FALSE	FALSE		0.8		TRUE	1	TRUE	TRUE	N.S.	N.S.	N.S.	N.S.	N.S.	N.S.	N.S.	N.S.			1
NMB0263	266442	267365	-	307	15676187	-	902374	ribosome-associated GTPase	COG1162R	cytoplasmic		FALSE	FALSE		0.7		TRUE	1	TRUE	TRUE	N.S.	N.S.	N.S.	N.S.	N.S.	N.S.	N.S.	N.S.			1
NMB0264	267370	269226	-	618	15676188	-	902375	ABC transporter, ATP-binding protein	COG1132V	cytoplasmic membrane		FALSE	FALSE		N.D.		TRUE	0.990107	TRUE	FALSE	N.S.	N.S.	N.A.	N.A.	N.A.	N.A.	N.A.	N.A.			1
NMB0265	269389	269973	-	194	15676189	ruvA	902376	Holliday junction DNA helicase motor protein	COG0632L	unknown		FALSE	FALSE		0.5		TRUE	0.994595	TRUE	TRUE	N.S.	N.S.	N.S.	N.S.	-1.98517	N.S.	N.S.	1.98323			1
NMB0266	270055	270381	-	108	15676190	-	902377	hypothetical protein NMB0266	COG3212S	unknown		FALSE	FALSE		0.1		TRUE	1	TRUE	TRUE	-2.02945	1.92482	N.S.	N.S.	-2.63563	N.S.	-3.05629	3.39464			1
NMB0267	270443	271162	-	239	15676191	-	902378	hypothetical protein NMB0267	COG0797M	unknown		FALSE	FALSE		0.6		TRUE	1	TRUE	TRUE	N.S.	N.S.	N.S.	N.S.	-3.33474	N.S.	-3.68964	3.41803			1
NMB0268	271292	271756	-	154	15676192	-	902379	RNA methyltransferase	COG0219J	unknown		FALSE	FALSE		N.D.		TRUE	1	FALSE	FALSE	N.A.	N.A.	N.A.	N.A.	N.A.	N.A.	N.A.	N.A.			1
NMB0269	271821	272546	-	241	15676193	-	902380	competence protein	COG1040R	unknown		FALSE	FALSE		0.8		TRUE	0.958661	TRUE	TRUE	N.S.	N.S.	N.S.	N.S.	-1.52895	N.S.	N.S.	N.S.			1
NMB0270	272545	273294	+	249	15676194	-	902381	putative bioH protein	COG0596R	unknown		FALSE	FALSE		0.6		TRUE	0.956349	TRUE	TRUE	N.S.	N.S.	N.S.	N.S.	2.31389	N.S.	N.S.	N.S.			1
NMB0271	273291	274079	+	262	15676195	-	902382	hypothetical protein NMB0271	-	cytoplasmic		FALSE	FALSE		0.6		TRUE	0.961183	TRUE	TRUE	-2.26476	N.S.	N.S.	N.S.	N.S.	N.S.	N.S.	N.S.			1
NMB0272	274534	274830	+	98	15676196	-	902383	hypothetical protein NMB0272	-	cytoplasmic membrane		FALSE	FALSE		0.4		TRUE	0.901961	TRUE	TRUE	N.S.	N.S.	N.S.	N.S.	N.S.	N.S.	N.S.	N.S.			1
NMB0273	274868	275293	+	141	15676197	-	902384	hypothetical protein NMB0273	-	unknown		FALSE	FALSE		0.1		TRUE	0.979522	TRUE	TRUE	N.S.	N.S.	N.S.	N.S.	N.S.	N.S.	N.S.	N.S.			1
NMB0274	275435	277735	-	766	15676198	recQ	902385	ATP-dependent DNA helicase	COG0514L	cytoplasmic		FALSE	FALSE		0.6		TRUE	0.985649	TRUE	TRUE	N.S.	N.S.	N.S.	N.S.	N.S.	N.S.	N.S.	N.S.			1
NMB0275	277800	278582	-	260	15676199	trpC	902386	indole-3-glycerol-phosphate synthase	COG0134E	cytoplasmic	tryptophan biosynthesis q	FALSE	FALSE		N.D.		TRUE	0.980159	TRUE	FALSE	N.S.	N.S.	N.A.	N.A.	N.A.	N.A.	N.A.	N.A.			1
NMB0276	278633	279589	-	318	15676200	-	902387	hypothetical protein NMB0276	COG0429R	unknown		FALSE	FALSE		0.6		TRUE	0.95969	TRUE	TRUE	N.S.	N.S.	N.S.	N.S.	N.S.	N.S.	N.S.	N.S.			1
NMB0277	279721	281262	-	513	15676201	mviN	902388	virulence factor MviN	COG0728R	cytoplasmic membrane		FALSE	FALSE		0.5		TRUE	0.9751	TRUE	TRUE	-1.34004	N.S.	N.S.	N.S.	N.S.	N.S.	N.S.	N.S.			1
NMB0278	281477	282175	+	232	15676202	dsbA-1	902389	thiol:disulfide interchange protein DsbA	COG1651O	unknown		TRUE	FALSE		0.4		TRUE	0.995652	TRUE	TRUE	N.S.	N.S.	N.S.	N.S.	2.11678	N.S.	1.9357	-1.74403			1
NMB0279	282232	283236	-	334	15676203	-	902390	hypothetical protein NMB0279	COG3178R	unknown		FALSE	FALSE		0.2		TRUE	0.997041	TRUE	TRUE	N.S.	N.S.	N.S.	N.S.	1.93459	N.S.	N.S.	N.S.			1
NMB0280	283438	285714	+	758	15676204	-	902391	putative organic solvent tolerance protein	COG1452M	outer membrane		FALSE	FALSE		0.6		TRUE	0.988947	TRUE	TRUE	N.S.	N.S.	N.S.	1.04978	N.S.	N.S.	N.S.	N.S.			1
NMB0281	285816	286862	+	348	15676205	-	902392	peptidyl-prolyl cis-trans isomerase	COG0760O	periplasmic		FALSE	FALSE		0.7		TRUE	0.975684	TRUE	TRUE	N.S.	N.S.	N.S.	N.S.	2.60411	N.S.	N.S.	N.S.			1
NMB0282	288370	290250	-	626	15676206	-	902393	ribonuclease II-related protein	COG0557K	unknown		FALSE	FALSE		0.3		TRUE	0.985554	TRUE	TRUE	N.S.	N.S.	N.S.	N.S.	-3.56617	N.S.	N.S.	N.S.			1
NMB0283	290559	291191	+	210	15676207	-	902394	hypothetical protein NMB0283	COG1611R	unknown		FALSE	FALSE		0.3		TRUE	1	TRUE	TRUE	N.S.	N.S.	N.S.	N.S.	N.S.	N.S.	N.S.	N.S.			1
NMB0284	291263	292633	+	456	15676208	purB	902395	adenylosuccinate lyase	COG0015F	unknown		FALSE	FALSE		N.D.		TRUE	0.968958	TRUE	FALSE	N.S.	N.S.	N.A.	N.A.	N.A.	N.A.	N.A.	N.A.			1
NMB0286	294874	295488	-	204	15676209	-	902397	hypothetical protein NMB0286	COG2979S	unknown		FALSE	FALSE		0.3		TRUE	0.992386	TRUE	TRUE	N.S.	N.S.	N.S.	N.S.	N.S.	N.S.	N.S.	N.S.			1
NMB0287	295525	297675	-	716	15676210	dinG	902398	ATP-dependent DNA helicase DinG	COG1199KL	unknown	SSR locus p	FALSE	FALSE		0.4		TRUE	0.985955	TRUE	TRUE	N.S.	N.S.	N.S.	N.S.	N.S.	N.S.	N.S.	N.S.			1
NMB0288	297747	297977	+	76	15676211	-	902399	hypothetical protein NMB0288	-	unknown		FALSE	FALSE		0.2		TRUE	0.174214	TRUE	TRUE	N.S.	N.S.	N.S.	N.S.	N.S.	N.S.	N.S.	N.S.			1
NMB0290	299360	300271	-	303	15676212	-	902401	putative transcriptional regulator	COG0583K	cytoplasmic		FALSE	FALSE		N.D.		TRUE	0.985	TRUE	FALSE	N.S.	N.S.	N.A.	N.A.	N.A.	N.A.	N.A.	N.A.			1
NMB0291	300379	300777	+	132	15676213	-	902402	hypothetical protein NMB0291	COG2259S	cytoplasmic membrane		FALSE	FALSE		0.3		TRUE	1	TRUE	TRUE	N.S.	N.S.	N.S.	N.S.	N.S.	N.S.	2.59709	N.S.			1
NMB0292	300826	301431	+	201	15676214	-	902403	hypothetical protein NMB0292	COG3560R	unknown		FALSE	FALSE		0.6		TRUE	1	TRUE	TRUE	N.S.	N.S.	N.S.	N.S.	N.S.	N.S.	2.5398	N.S.			1
NMB0293	301617	303728	+	703	15676215	-	902404	putative TonB-dependent receptor	COG4774P	outer membrane		TRUE	FALSE		0.6		TRUE	0.996508	TRUE	TRUE	N.S.	N.S.	N.S.	N.S.	N.S.	N.S.	N.S.	N.S.			1
NMB0294	303843	304538	+	231	15676216	dsbA-2	902405	thiol:disulfide interchange protein DsbA	COG1651O	periplasmic		TRUE	FALSE		0.3		TRUE	0.989107	TRUE	TRUE	N.S.	1.38078	N.S.	N.S.	N.S.	N.S.	N.S.	N.S.			1
NMB0295	304869	306239	-	456	15676217	ffh	902406	signal recognition particle protein	COG0541U	unknown		FALSE	FALSE		0.6		TRUE	0.989761	TRUE	TRUE	-1.2693	N.S.	N.S.	N.S.	-1.56887	N.S.	N.S.	N.S.			1
NMB0296	306459	307265	+	268	15676218	-	902407	CcsA-related protein	COG4137R	cytoplasmic membrane		FALSE	FALSE		0.8		TRUE	0.985158	TRUE	TRUE	1.33444	N.S.	N.S.	N.S.	N.S.	N.S.	N.S.	N.S.			1
NMB0297	307279	307377	+	32	15676219	-	902408	hypothetical protein NMB0297	-	unknown	SSR locus p	FALSE	FALSE		N.D.		TRUE	0.28533	FALSE	FALSE	N.A.	N.A.	N.A.	N.A.	N.A.	N.A.	N.A.	N.A.			1
NMB0298	307408	307593	+	61	15676220	-	902409	hypothetical protein NMB0298	-	unknown		FALSE	FALSE		N.D.		TRUE	0.894309	TRUE	FALSE	2.70267	N.S.	N.A.	N.A.	N.A.	N.A.	N.A.	N.A.			1
NMB0299	313104	313550	+	148	15676221	-	902415	comEA-related protein	COG1555L	cytoplasmic membrane		FALSE	FALSE		N.D.		FALSE	N.A.	TRUE	FALSE	N.S.	N.S.	N.A.	N.A.	N.A.	N.A.	N.A.	N.A.			1
NMB0301	313965	314171	+	68	15676222	-	902417	hypothetical protein NMB0301	-	unknown		FALSE	FALSE		0.6		TRUE	1	TRUE	TRUE	N.S.	N.S.	N.S.	N.S.	N.S.	N.S.	N.S.	N.S.			1
NMB0305	315740	315898	-	52	15676223	-	902421	hypothetical protein NMB0305	-	unknown		FALSE	FALSE		0.3		TRUE	1	TRUE	TRUE	N.S.	N.S.	N.S.	N.S.	N.S.	N.S.	N.S.	N.S.			1
NMB0306	316068	316262	+	64	15676224	-	902422	hypothetical protein NMB0306	-	unknown		FALSE	FALSE		0.2		TRUE	1	TRUE	TRUE	N.S.	N.S.	N.S.	N.S.	N.S.	N.S.	N.S.	N.S.			1
NMB0307	316410	317465	+	351	15676225	aroG	902423	phospho-2-dehydro-3-deoxyheptonate aldolase	COG0722E	unknown		FALSE	FALSE		0.3		TRUE	1	TRUE	TRUE	N.S.	1.88661	N.S.	N.S.	N.S.	N.S.	N.S.	N.S.			1
NMB0308	317533	318021	+	162	15676226	folA	902424	dihydrofolate reductase	COG0262H	unknown		FALSE	FALSE		0.3		TRUE	1	TRUE	TRUE	N.S.	N.S.	N.S.	N.S.	N.S.	N.S.	N.S.	N.S.			1
NMB0309	318371	318847	-	158	15676227	-	902425	hypothetical protein NMB0309	COG2954S	unknown		FALSE	FALSE		0.6		TRUE	1	TRUE	TRUE	N.S.	N.S.	N.S.	N.S.	N.S.	N.S.	N.S.	N.S.			1
NMB0310	318859	319287	-	142	15676228	-	902426	hypothetical protein NMB0310	COG1981S	cytoplasmic membrane		FALSE	FALSE		0.5		TRUE	1	TRUE	TRUE	1.84055	N.S.	N.S.	N.S.	N.S.	N.S.	N.S.	N.S.			1
NMB0311	319399	319644	+	81	15676229	-	902427	hypothetical protein NMB0311	-	unknown		FALSE	FALSE		0.4		TRUE	1	TRUE	TRUE	1.44211	N.S.	N.S.	N.S.	2.51046	N.S.	3.3475	-2.36481			1
NMB0313	323429	324895	+	488	15676230	-	902429	hypothetical protein NMB0313	COG4783R	unknown		FALSE	FALSE		0.4		TRUE	0.976	TRUE	TRUE	N.S.	N.S.	N.S.	N.S.	N.S.	N.S.	N.S.	N.S.			1
NMB0314	325096	326064	-	322	15676231	-	902430	hypothetical protein NMB0314	COG4255S	cytoplasmic		FALSE	FALSE		N.D.		TRUE	0.960411	TRUE	FALSE	N.S.	N.S.	N.A.	N.A.	N.A.	N.A.	N.A.	N.A.			1
NMB0315	326142	327434	+	430	15676232	-	902431	hypothetical protein NMB0315	COG0739M	unknown		FALSE	TRUE		0.2		TRUE	0.996479	TRUE	TRUE	-1.81222	N.S.	N.S.	N.S.	N.S.	N.S.	N.S.	N.S.			1
NMB0316	327937	328623	-	228	15676233	-	902432	hypothetical protein NMB0316	COG1738S	cytoplasmic membrane		FALSE	FALSE		N.D.		TRUE	0.97807	TRUE	FALSE	-5.67784	N.S.	N.A.	N.A.	N.A.	N.A.	N.A.	N.A.			1
NMB0317	328698	329171	-	157	15676234	-	902433	7-cyano-7-deazaguanine reductase	COG0780R	cytoplasmic		FALSE	FALSE		0.7		TRUE	0.972727	TRUE	TRUE	-2.2293	N.S.	N.S.	N.S.	-4.55801	N.S.	-3.9702	3.86362			1
NMB0318	329613	330767	+	384	15676235	farA	902434	fatty acid efflux system protein	COG1566V	unknown		TRUE	TRUE		0.3		TRUE	0.99458	TRUE	TRUE	-4.59782	N.S.	N.S.	N.S.	-1.40587	N.S.	-2.2835	N.S.			1
NMB0319	330791	332317	+	508	15676236	farB	902435	fatty acid efflux system protein	COG2814G	cytoplasmic membrane		TRUE	TRUE		0.7		TRUE	0.997067	TRUE	TRUE	N.S.	N.S.	N.S.	N.S.	N.S.	N.S.	N.S.	N.S.			1
NMB0320	332380	332529	+	49	15676237	-	902436	hypothetical protein NMB0320	-	unknown		FALSE	FALSE		0.5		TRUE	0.944	TRUE	TRUE	1.69207	N.S.	N.S.	N.S.	N.S.	N.S.	N.S.	N.S.			1
NMB0321	332567	332800	+	77	15676238	rpmB	902437	50S ribosomal protein L28	COG0227J	unknown		FALSE	FALSE		0.2		TRUE	1	TRUE	TRUE	1.67945	N.S.	N.S.	N.S.	N.S.	N.S.	N.S.	N.S.			1
NMB0322	332832	332987	+	51	15676239	rpmG	902438	50S ribosomal protein L33	COG0267J	unknown		FALSE	FALSE		N.D.		TRUE	1	TRUE	FALSE	N.S.	N.S.	N.A.	N.A.	N.A.	N.A.	N.A.	N.A.			1
NMB0323	333176	334360	-	394	15676240	-	902439	hypothetical protein NMB0323	COG0654HC	unknown		FALSE	FALSE		N.D.		TRUE	0.992288	TRUE	FALSE	N.S.	N.S.	N.A.	N.A.	N.A.	N.A.	N.A.	N.A.			1
NMB0324	334699	334971	-	90	15676241	rpmA	902440	50S ribosomal protein L27	COG0211J	unknown		FALSE	FALSE		0.5		TRUE	1	TRUE	TRUE	N.S.	N.S.	N.S.	N.S.	N.S.	N.S.	N.S.	N.S.			1
NMB0325	334996	335304	-	102	15676242	rplU	902441	50S ribosomal protein L21	COG0261J	unknown		FALSE	FALSE		0.5		TRUE	1	TRUE	TRUE	N.S.	N.S.	N.S.	N.S.	N.S.	N.S.	N.S.	N.S.			1
NMB0326	335528	336502	+	324	15676243	ispB	902442	octaprenyl-diphosphate synthase	COG0142H	cytoplasmic		FALSE	FALSE		0.5		TRUE	0.995192	TRUE	TRUE	N.S.	N.S.	N.S.	N.S.	N.S.	N.S.	N.S.	N.S.			1
NMB0328	337073	337177	+	34	15676244	-	902444	hypothetical protein NMB0328	-	unknown		FALSE	FALSE		0.5		TRUE	1	TRUE	TRUE	N.S.	N.S.	N.S.	N.S.	N.S.	N.S.	N.S.	N.S.			1
NMB0329	337395	339071	+	558	15676245	pilF	902445	type IV pilus assembly protein	COG2804NU	cytoplasmic		TRUE	FALSE	CREE in MC58	0.4		TRUE	1	TRUE	TRUE	-0.799971	N.S.	N.S.	N.S.	N.S.	N.S.	N.S.	N.S.			1
NMB0330	339156	339365	-	69	15676246	-	902446	hypothetical protein NMB0330	COG3024S	unknown		FALSE	FALSE		0.3		TRUE	0.973333	TRUE	TRUE	1.80557	N.S.	N.S.	-1.4249	N.S.	N.S.	N.S.	N.S.			1
NMB0331	339358	339990	-	210	15677989	-	903204	putative kinase	COG0237H	cytoplasmic		FALSE	FALSE		N.D.		TRUE	0.992556	TRUE	FALSE	N.S.	N.S.	N.A.	N.A.	N.A.	N.A.	N.A.	N.A.			1
NMB0332	339992	340852	-	286	15676247	pilD	902447	type IV prepilin peptidase	COG1989NOU	cytoplasmic membrane		TRUE	FALSE		0.8		TRUE	0.97079	TRUE	TRUE	N.S.	N.S.	N.S.	N.S.	N.S.	N.S.	N.S.	N.S.			1
NMB0333	340926	342158	-	410	15676248	pilG	902448	pilus assembly protein PilG	COG1459NU	cytoplasmic membrane		TRUE	FALSE		0.4		TRUE	1	TRUE	TRUE	N.S.	0.976655	N.S.	N.S.	2.85856	N.S.	2.62384	-2.32099			1
NMB0334	342515	344158	+	547	15676249	pgi	902449	glucose-6-phosphate isomerase 2	COG0166G	cytoplasmic		FALSE	FALSE	CREE in α522	0.4		TRUE	0.969616	TRUE	TRUE	N.S.	N.S.	N.S.	N.S.	N.S.	N.S.	N.S.	N.S.			1
NMB0335	344368	345189	+	273	15676250	dapD	902450	2,3,4,5-tetrahydropyridine-2-carboxylate N-succinyltransferase	COG2171E	cytoplasmic	lysine biosynthesis q, Hfq z	FALSE	FALSE		0.5		TRUE	0.994424	TRUE	TRUE	N.S.	N.S.	1.0607	0.941033	1.35231	0.936396	N.S.	N.S.			1
NMB0336	345344	346129	+	261	15676251	fabI	902451	enoyl-(acyl carrier protein) reductase	COG0623I	cytoplasmic		FALSE	FALSE		0.4		TRUE	0.998039	TRUE	TRUE	1.69585	N.S.	N.S.	N.S.	N.S.	N.S.	N.S.	N.S.			1
NMB0337	346373	347371	-	332	15676252	-	902452	branched-chain amino acid aminotransferase	COG0115EH	unknown	valine biosynthesis, isoleucine biosynthesis, leucine biosynthesis q	FALSE	FALSE		0.5		TRUE	0.986486	TRUE	TRUE	N.S.	N.S.	N.S.	N.S.	N.S.	N.S.	N.S.	N.S.			1
NMB0338	347513	347995	+	160	15676253	-	902453	hypothetical protein NMB0338	COG5416S	unknown		FALSE	FALSE		0.6		TRUE	0.631746	TRUE	TRUE	1.25595	N.S.	N.S.	N.S.	2.59359	N.S.	2.40638	-2.00501			1
NMB0339	348006	349175	+	389	15676254	-	902454	hypothetical protein NMB0339	COG2956G	cytoplasmic		FALSE	FALSE		0.5		TRUE	0.985969	TRUE	TRUE	N.S.	0.80334	N.S.	N.S.	1.24405	N.S.	N.S.	N.S.			1
NMB0340	349200	349616	+	138	15676255	gloA	902455	lactoylglutathione lyase	COG0346E	cytoplasmic		FALSE	FALSE		0.3		TRUE	1	TRUE	TRUE	-1.50942	1.43172	N.S.	N.S.	N.S.	N.S.	N.S.	N.S.			1
NMB0341	349788	352415	-	875	15676256	-	902456	tspA protein	COG3170NU	unknown		FALSE	FALSE		N.D.		TRUE	0.985216	TRUE	FALSE	N.S.	N.S.	N.A.	N.A.	N.A.	N.A.	N.A.	N.A.			1
NMB0342	352621	353151	+	176	15676257	ispZ	902457	intracellular septation protein A	COG2917D	cytoplasmic membrane		FALSE	FALSE		0.5		TRUE	1	TRUE	TRUE	N.S.	N.S.	N.S.	N.S.	N.S.	N.S.	N.S.	N.S.			1
NMB0343	353166	353444	+	92	15676258	-	902458	YciI-like protein	COG2350S	cytoplasmic		FALSE	FALSE		0.5		TRUE	1	TRUE	TRUE	N.S.	N.S.	N.S.	N.S.	N.S.	N.S.	N.S.	N.S.			1
NMB0344	353444	353722	+	92	15676259	-	902459	BolA/YrbA family protein	COG0271T	cytoplasmic		FALSE	FALSE		0.5		TRUE	1	TRUE	TRUE	N.S.	N.S.	N.S.	N.S.	N.S.	N.S.	N.S.	N.S.			1
NMB0345	353771	354637	+	288	15676260	-	902460	putative cell-binding factor	COG0760O	outer membrane		FALSE	FALSE		0.6		TRUE	1	TRUE	TRUE	N.S.	N.S.	N.S.	N.S.	N.S.	N.S.	N.S.	N.S.			1
NMB0346	354708	355466	+	252	15676261	-	902461	hypothetical protein NMB0346	COG0760O	unknown		FALSE	FALSE		0.5		TRUE	1	TRUE	TRUE	N.S.	N.S.	N.S.	N.S.	N.S.	N.S.	N.S.	N.S.			1
NMB0347	355539	356030	+	163	15676262	-	902462	D-tyrosyl-tRNA deacylase	COG1490J	cytoplasmic		FALSE	FALSE		0.4		TRUE	1	TRUE	TRUE	N.S.	N.S.	N.S.	N.S.	-2.36312	N.S.	-2.56907	2.02254			1
NMB0348	356061	357071	+	336	15676263	-	902463	tRNA-dihydrouridine synthase A	COG0042J	unknown		FALSE	FALSE		0.6		TRUE	1	TRUE	TRUE	N.S.	0.874007	N.S.	N.S.	-2.44937	N.S.	-2.52276	2.44382			1
NMB0349	357141	358028	-	295	15676264	-	902464	glutamyl-Q tRNA(Asp) synthetase	COG0008J	cytoplasmic		FALSE	FALSE		0.3	cMMEgluQtal t	TRUE	0.995138	TRUE	TRUE	N.S.	N.S.	N.S.	N.S.	N.S.	N.S.	N.S.	N.S.			1
NMB0350	358316	358768	-	150	15676265	-	902465	hypothetical protein NMB0350	-	cytoplasmic		FALSE	FALSE		0.3	cMMEgluQtal t	TRUE	0.990536	TRUE	TRUE	2.29364	-1.61576	N.S.	N.S.	1.99653	N.S.	2.05013	-1.76599			1
NMB0351	358919	359974	-	351	15676266	tal	902466	transaldolase	COG0176G	unknown		FALSE	FALSE		0.5	cMMEgluQtal t	TRUE	1	TRUE	TRUE	1.98008	-1.83014	N.S.	N.S.	N.S.	N.S.	N.S.	N.S.			1
NMB0352	360071	361045	+	324	15676267	-	902467	KpsF/GutQ family sugar isomerase	COG0794M	cytoplasmic		FALSE	FALSE		0.3		TRUE	0.995253	TRUE	TRUE	-1.70245	N.S.	N.S.	N.S.	N.S.	N.S.	N.S.	N.S.			1
NMB0353	361263	361799	+	178	15676268	-	902468	hypothetical protein NMB0353	COG1778R	cytoplasmic		FALSE	FALSE		0.5		TRUE	0.957627	TRUE	TRUE	1.26546	N.S.	N.S.	-0.99484	N.S.	N.S.	N.S.	N.S.			1
NMB0354	361796	362377	+	193	15676269	-	902469	hypothetical protein NMB0354	COG3117S	unknown		FALSE	FALSE		0.7		TRUE	0.997449	TRUE	TRUE	N.S.	N.S.	N.S.	N.S.	N.S.	N.S.	N.S.	N.S.			1
NMB0355	362358	362888	+	176	15676270	-	902470	hypothetical protein NMB0355	COG1934S	unknown		FALSE	FALSE		N.D.		TRUE	0.994048	TRUE	FALSE	N.S.	N.S.	N.A.	N.A.	N.A.	N.A.	N.A.	N.A.			1
NMB0356	362932	363696	+	254	15676271	-	902471	ABC transporter, ATP-binding protein	COG1137R	cytoplasmic		FALSE	FALSE		0.3		TRUE	1	TRUE	TRUE	N.S.	N.S.	N.S.	N.S.	N.S.	N.S.	N.S.	N.S.			1
NMB0357	364165	364866	-	233	15676272	mtgA	902473	monofunctional biosynthetic peptidoglycan transglycosylase	COG0744M	unknown		FALSE	FALSE		0.6		TRUE	1	TRUE	TRUE	N.S.	N.S.	N.S.	N.S.	N.S.	N.S.	N.S.	N.S.			1
NMB0358	364869	365678	-	269	15676273	aroE	902474	shikimate dehydrogenase	COG0169E	cytoplasmic		FALSE	FALSE		N.D.		TRUE	0.957328	TRUE	FALSE	N.S.	N.S.	N.A.	N.A.	N.A.	N.A.	N.A.	N.A.			1
NMB0359	365978	367396	+	472	15676274	glnA	902475	glutamine synthetase	COG0174E	cytoplasmic	glutamine biosynthesis q	FALSE	FALSE		N.D.		TRUE	0.990635	TRUE	FALSE	N.S.	N.S.	N.A.	N.A.	N.A.	N.A.	N.A.	N.A.			1
NMB0360	367552	368835	+	427	15676275	-	902476	AmpG-related protein	-	cytoplasmic membrane		FALSE	FALSE		0.2		TRUE	0.995249	TRUE	TRUE	N.S.	N.S.	N.S.	N.S.	N.S.	N.S.	N.S.	N.S.			1
NMB0361	368832	369107	+	91	15676276	-	902477	hypothetical protein NMB0361	COG2827L	unknown		FALSE	FALSE		0.5		TRUE	0.994624	TRUE	TRUE	N.S.	N.S.	N.S.	N.S.	-1.59438	N.S.	N.S.	N.S.			1
NMB0362	369213	369293	+	26	15676277	-	902478	hypothetical protein NMB0362	-	unknown		FALSE	FALSE		0.5		TRUE	1	TRUE	TRUE	N.S.	N.S.	N.S.	N.S.	N.S.	N.S.	N.S.	N.S.			1
NMB0363	369618	369755	+	45	15676278	-	902479	hypothetical protein NMB0363	-	unknown	no homolog in α522	FALSE	FALSE		N.D.		FALSE	N.A.	TRUE	FALSE	N.S.	N.S.	N.A.	N.A.	N.A.	N.A.	N.A.	N.A.			1
NMB0364	370096	370869	+	257	15676279	-	902480	FrpC operon protein	-	unknown		TRUE	FALSE		N.D.		TRUE	0.853933	TRUE	FALSE	N.S.	N.S.	N.A.	N.A.	N.A.	N.A.	N.A.	N.A.			1
NMB0365	370886	371161	+	91	15677990	-	903203	iron-regulated protein FrpC, truncation	-	unknown		TRUE	FALSE		0.2		TRUE	0.989583	TRUE	TRUE	N.S.	N.S.	N.S.	N.S.	N.S.	N.S.	N.S.	N.S.			1
NMB0366	371248	372381	-	377	15676280	-	902481	hypothetical protein NMB0366	-	unknown		FALSE	FALSE	variant maf1 locus in both genomes	0.6		TRUE	0.966234	TRUE	TRUE	N.S.	N.S.	-1.74927	-2.78311	-1.67395	-2.27568	N.S.	N.S.			1
NMB0367	372445	372831	-	128	15676281	-	902482	hypothetical protein NMB0367	-	cytoplasmic	no homolog in α522	FALSE	FALSE		N.D.	maf1 q	FALSE	N.A.	TRUE	FALSE	N.S.	N.S.	N.A.	N.A.	N.A.	N.A.	N.A.	N.A.			1
NMB0368	372900	373358	-	152	15676282	-	902483	hypothetical protein NMB0368	-	unknown	SSR locus p	FALSE	FALSE		N.D.	maf1 q	TRUE	0.908517	TRUE	FALSE	N.S.	N.S.	N.A.	N.A.	N.A.	N.A.	N.A.	N.A.			1
NMB0369	373339	373728	-	129	15676283	-	902484	hypothetical protein NMB0369	-	unknown		FALSE	FALSE	CREE in MC58	0.5	maf1 q	TRUE	0.954373	TRUE	TRUE	N.S.	N.S.	N.S.	N.S.	N.S.	N.S.	N.S.	N.S.			1
NMB0370	373860	374237	-	125	15676284	-	902485	hypothetical protein NMB0370	-	cytoplasmic	no homolog in α522	FALSE	FALSE		N.D.	maf1 q	FALSE	N.A.	TRUE	FALSE	N.S.	N.S.	N.A.	N.A.	N.A.	N.A.	N.A.	N.A.			1
NMB0371	374259	374666	-	135	15676285	-	902486	hypothetical protein NMB0371	-	cytoplasmic	no homolog in α522	FALSE	FALSE		N.D.	maf1 q	FALSE	N.A.	TRUE	FALSE	N.S.	N.S.	N.A.	N.A.	N.A.	N.A.	N.A.	N.A.			1
NMB0372	374672	375349	-	225	15676286	-	902487	hypothetical protein NMB0372	-	unknown	no homolog in α522	FALSE	FALSE		N.D.	maf1 q	FALSE	N.A.	TRUE	FALSE	N.S.	N.S.	N.A.	N.A.	N.A.	N.A.	N.A.	N.A.			1
NMB0373	375564	375923	-	119	15676287	-	902488	hypothetical protein NMB0373	-	unknown	no homolog in α522	FALSE	FALSE		N.D.	maf1 q	FALSE	N.A.	TRUE	FALSE	N.S.	N.S.	N.A.	N.A.	N.A.	N.A.	N.A.	N.A.			1
NMB0374	375926	377329	-	467	15676288	-	902489	MafB-related protein	-	unknown		FALSE	FALSE		N.D.	maf1 q	TRUE	0.596603	TRUE	FALSE	N.S.	N.S.	N.A.	N.A.	N.A.	N.A.	N.A.	N.A.			1
NMB0375	377333	378274	-	313	15676289	mafA-1	902490	mafA protein	-	unknown		FALSE	FALSE		N.D.	maf1 q	FALSE	N.A.	TRUE	FALSE	N.S.	N.S.	N.A.	N.A.	N.A.	N.A.	N.A.	N.A.			1
NMB0376	378271	378387	-	38	15676290	-	902491	hypothetical protein NMB0376	-	unknown		FALSE	FALSE		N.D.		TRUE	0.977163	TRUE	FALSE	N.S.	N.S.	N.A.	N.A.	N.A.	N.A.	N.A.	N.A.			1
NMB0377	378394	379524	-	376	15676291	anmK	902492	anhydro-N-acetylmuramic acid kinase	COG2377O	unknown	SSR locus p	FALSE	FALSE		0.7		TRUE	0.958656	TRUE	TRUE	N.S.	N.S.	N.S.	N.S.	N.S.	N.S.	N.S.	N.S.			1
NMB0378	379815	381389	+	524	15676292	-	902493	putative phosphate permease	COG0306P	cytoplasmic membrane		FALSE	FALSE		0.6		TRUE	1	TRUE	TRUE	N.S.	N.S.	N.S.	N.S.	1.88663	N.S.	N.S.	N.S.			1
NMB0379	381742	383163	-	473	15676293	hemN	902494	coproporphyrinogen III oxidase	COG0635H	cytoplasmic		FALSE	FALSE		0.3		TRUE	0.997912	TRUE	TRUE	1.14454	N.S.	N.S.	N.S.	-1.29623	N.S.	N.S.	N.S.			1
NMB0380	383368	384102	+	244	15676294	-	902495	Crp/FNR family transcriptional regulator	COG0664T	cytoplasmic	FNR	FALSE	FALSE		0.3		TRUE	1	TRUE	TRUE	1.37965	N.S.	N.S.	N.S.	N.S.	N.S.	N.S.	N.S.			1
NMB0381	384215	385165	-	316	15676295	cysB	902496	transcriptional regulator CysB-like protein	COG0583K	cytoplasmic		FALSE	FALSE		0.2		TRUE	0.985554	TRUE	TRUE	N.S.	N.S.	N.S.	N.S.	N.S.	N.S.	N.S.	N.S.			1
NMB0382	385529	386257	+	242	15676296	rmpM	902497	outer membrane protein class 4	COG2885M	outer membrane		TRUE	FALSE		0.5		TRUE	1	TRUE	TRUE	N.S.	N.S.	N.S.	-0.874234	N.S.	N.S.	N.S.	N.S.			1
NMB0383	386278	386505	+	75	15676297	-	902498	hypothetical protein NMB0383	-	unknown		FALSE	FALSE		N.D.		FALSE	N.A.	TRUE	FALSE	3.89838	N.S.	N.A.	N.A.	N.A.	N.A.	N.A.	N.A.			1
NMB0384	386781	387077	+	98	15676298	-	902499	hypothetical protein NMB0384	-	unknown		FALSE	FALSE		0.3		TRUE	0.977169	TRUE	TRUE	4.87011	N.S.	N.S.	N.S.	-2.14039	N.S.	N.S.	N.S.			1
NMB0385	387108	388064	+	318	15676299	thiL	902500	thiamine monophosphate kinase	COG0611H	cytoplasmic		FALSE	FALSE		0.4		TRUE	0.981366	TRUE	TRUE	1.56656	N.S.	N.S.	N.S.	N.S.	N.S.	N.S.	N.S.			1
NMB0386	388057	388542	+	161	15676300	pgpA	902501	phosphatidylglycerophosphatase A	COG1267I	cytoplasmic membrane		FALSE	FALSE		0.8		TRUE	1	TRUE	TRUE	N.S.	N.S.	N.S.	N.S.	N.S.	N.S.	N.S.	N.S.			1
NMB0387	388602	390278	-	558	15676301	-	902502	putative ABC transporter ATP-binding protein	COG0488R	cytoplasmic membrane		FALSE	FALSE		0.3		TRUE	0.99456	TRUE	TRUE	-1.25883	0.922518	N.S.	N.S.	1.70788	N.S.	1.61857	-1.38573			1
NMB0388	390665	392020	+	451	15676302	-	902503	putative sugar transporter	-	cytoplasmic membrane		FALSE	FALSE		0.2		TRUE	0.99557	TRUE	TRUE	N.S.	N.S.	N.S.	N.S.	2.84944	N.S.	2.17119	-1.87482			1
NMB0389	392024	393034	+	336	15676303	galM	902504	aldose 1-epimerase	COG2017G	periplasmic		FALSE	FALSE		0.4		TRUE	0.992526	TRUE	TRUE	1.03457	N.S.	N.S.	N.S.	1.4503	N.S.	1.7097	N.S.			1
NMB0390	393268	395526	+	752	15676304	mapA	902505	maltose phosphorylase	COG1554G	outer membrane		FALSE	FALSE		0.4		TRUE	0.977893	TRUE	TRUE	N.S.	N.S.	N.S.	N.S.	2.18157	N.S.	N.S.	N.S.			1
NMB0391	395539	396204	+	221	15676305	pgmB	902506	beta-phosphoglucomutase	COG0637R	cytoplasmic		FALSE	FALSE		0.8		TRUE	0.953704	TRUE	TRUE	N.S.	N.S.	N.S.	N.S.	2.32521	N.S.	N.S.	N.S.			1
NMB0392	396382	397890	-	502	15676306	nadB	902507	L-aspartate oxidase	COG0029H	periplasmic		FALSE	FALSE		0.3		TRUE	0.99802	TRUE	TRUE	N.S.	N.S.	N.S.	N.S.	-2.83099	N.S.	N.S.	N.S.			1
NMB0393	397939	398274	-	111	15676307	-	902508	multidrug resistance protein	COG2076P	cytoplasmic membrane		FALSE	FALSE		0.3		TRUE	1	TRUE	TRUE	N.S.	N.S.	N.S.	-2.77296	N.S.	N.S.	N.S.	N.S.			1
NMB0394	398426	399538	-	370	15676308	-	902509	quinolinate synthetase	COG0379H	cytoplasmic		TRUE	FALSE		0.6		TRUE	1	TRUE	TRUE	N.S.	N.S.	N.S.	N.S.	N.S.	N.S.	N.S.	N.S.			1
NMB0395	399740	400678	+	312	15676309	-	902510	hypothetical protein NMB0395	COG4111R	cytoplasmic		FALSE	FALSE		0.4		TRUE	1	TRUE	TRUE	N.S.	N.S.	N.S.	N.S.	N.S.	N.S.	N.S.	N.S.			1
NMB0396	400896	401777	+	293	15676310	nadC	902511	nicotinate-nucleotide pyrophosphorylase	COG0157H	cytoplasmic		FALSE	FALSE		0.7		TRUE	0.992945	TRUE	TRUE	N.S.	N.S.	0.931777	N.S.	N.S.	N.S.	N.S.	N.S.			1
NMB0397	401805	402092	+	95	15676311	-	902512	hypothetical protein NMB0397	-	unknown		FALSE	FALSE		0.4	area of degeneration s	TRUE	0.559585	TRUE	TRUE	N.S.	N.S.	N.S.	N.S.	N.S.	N.S.	N.S.	N.S.			1
NMB0398	402184	402465	+	93	15676312	-	902513	ArsR family transcriptional regulator	COG4742K	cytoplasmic		FALSE	FALSE		0.6	area of degeneration s	TRUE	0.911111	TRUE	TRUE	2.34073	N.S.	1.86318	N.S.	2.08638	N.S.	N.S.	N.S.			1
NMB0399	402525	403295	+	256	15676313	xthA	902514	exodeoxyribonuclease III	COG0708L	cytoplasmic		FALSE	FALSE		0.6		TRUE	0.979323	TRUE	TRUE	N.S.	N.S.	N.S.	N.S.	N.S.	N.S.	N.S.	N.S.			1
NMB0400	404238	404810	+	190	15677991	-	903202	transposase, truncated	COG3547L	unknown		FALSE	FALSE		0.4		TRUE	0.963446	TRUE	TRUE	3.875	N.S.	N.S.	N.S.	N.S.	N.S.	N.S.	N.S.			1
NMB0401	405844	409449	-	1201	15676314	putA	902515	bifunctional proline dehydrogenase/pyrroline-5-carboxylate dehydrogenase	COG4230C	cytoplasmic		FALSE	FALSE		0.7		TRUE	0.989362	TRUE	TRUE	N.S.	N.S.	N.S.	N.S.	2.73054	N.S.	2.92837	N.S.			1
NMB0402	409698	411224	-	508	15676315	putP	902516	sodium/proline symporter	COG0591ER	cytoplasmic membrane		FALSE	FALSE		0.2		TRUE	0.997996	TRUE	TRUE	1.13479	N.S.	N.S.	N.S.	1.36045	N.S.	1.94537	N.S.			1
NMB0403	411560	411652	-	30	15676316	-	902517	hypothetical protein NMB0403	-	unknown		FALSE	FALSE		N.D.		TRUE	1	TRUE	FALSE	N.S.	N.S.	N.A.	N.A.	N.A.	N.A.	N.A.	N.A.			1
NMB0404	411707	412027	+	106	15676317	-	902518	hypothetical protein NMB0404	COG2960S	cytoplasmic		FALSE	FALSE		0.4		TRUE	0.985	TRUE	TRUE	N.S.	N.S.	N.S.	N.S.	2.01353	N.S.	1.93235	N.S.			1
NMB0405	412041	413537	+	498	15676318	comM	902519	competence protein ComM	COG0606O	cytoplasmic		FALSE	FALSE		0.4		TRUE	0.996926	TRUE	TRUE	N.S.	N.S.	N.S.	1.45366	N.S.	N.S.	N.S.	N.S.			1
NMB0406	413637	414506	+	289	15676319	-	902520	hypothetical protein NMB0406	COG3087D	unknown		FALSE	FALSE		0.7		TRUE	0.940541	TRUE	TRUE	N.S.	N.S.	N.S.	N.S.	N.S.	N.S.	N.S.	N.S.			1
NMB0407	414509	415153	+	214	15676320	dsbA-3	902521	thiol:disulfide interchange protein DsbA	COG1651O	periplasmic		TRUE	FALSE		0.4		TRUE	0.992974	TRUE	TRUE	N.S.	N.S.	N.S.	N.S.	N.S.	N.S.	N.S.	N.S.			1
NMB0408	415186	416007	+	273	15676321	bacA	902522	bacitracin resistance protein	COG1968V	cytoplasmic membrane		FALSE	FALSE		0.3		TRUE	0.983178	TRUE	TRUE	N.S.	N.S.	N.S.	N.S.	N.S.	N.S.	N.S.	N.S.			1
NMB0409	416580	417791	-	403	15676322	-	902525	hypothetical protein NMB0409	COG1565S	unknown		FALSE	FALSE		0		TRUE	0.991443	TRUE	TRUE	N.S.	N.S.	N.S.	N.S.	N.S.	N.S.	N.S.	N.S.			1
NMB0410	418070	418525	+	151	15676323	-	902526	cell division protein MraZ	COG2001S	cytoplasmic		FALSE	FALSE		0.3		TRUE	1	TRUE	TRUE	N.S.	1.34001	N.S.	N.S.	N.S.	N.S.	N.S.	N.S.			1
NMB0411	418522	419508	+	328	15676324	mraW	902527	S-adenosyl-methyltransferase MraW	COG0275M	cytoplasmic		FALSE	FALSE		0.5		TRUE	1	TRUE	TRUE	N.S.	1.20151	N.S.	N.S.	N.S.	N.S.	N.S.	N.S.			1
NMB0412	419499	419768	+	89	15676325	-	902528	cell division protein FtsL-related protein	COG3117S	unknown		FALSE	FALSE		0.7		TRUE	1	TRUE	TRUE	N.S.	1.38506	N.S.	N.S.	-1.28457	N.S.	N.S.	N.S.			1
NMB0413	419829	421574	+	581	15676326	penA	902529	penicillin-binding protein 2	COG0768M	cytoplasmic membrane		FALSE	FALSE		0.6		TRUE	1	TRUE	TRUE	N.S.	1.3415	N.S.	N.S.	N.S.	N.S.	N.S.	N.S.			1
NMB0414	421599	423077	+	492	15676327	murE	902530	UDP-N-acetylmuramoylalanyl-D-glutamate--2,6-diaminopimelate ligase	COG0769M	cytoplasmic		FALSE	FALSE		0.5		TRUE	0.998002	TRUE	TRUE	-2.06741	1.23966	N.S.	N.S.	-1.51859	N.S.	-1.51756	N.S.			1
NMB0416	424872	426239	+	455	15676328	murF	902532	UDP-MurNAc-pentapeptide synthetase	COG0770M	cytoplasmic		FALSE	FALSE		0.8		TRUE	0.965324	TRUE	TRUE	-2.00331	1.62674	N.S.	N.S.	N.S.	N.S.	N.S.	N.S.			1
NMB0417	426242	426418	+	58	15676329	-	902533	hypothetical protein NMB0417	-	unknown		FALSE	FALSE		0.4		TRUE	0.941667	TRUE	TRUE	-2.32254	1.55696	N.S.	N.S.	-1.53324	N.S.	N.S.	N.S.			1
NMB0418	426665	427747	+	360	15676330	mraY	902534	phospho-N-acetylmuramoyl-pentapeptide-transferase	COG0472M	cytoplasmic membrane		FALSE	FALSE		0.1		TRUE	0.997226	TRUE	TRUE	N.S.	N.S.	N.S.	N.S.	N.S.	N.S.	N.S.	N.S.			1
NMB0419	427873	428469	+	198	15676331	-	902535	hypothetical protein NMB0419	COG0790R	extracellular	truncated protein in alpha522, pseudogen in both strains	FALSE	FALSE		N.D.		TRUE	0.303704	TRUE	FALSE	N.S.	N.S.	N.A.	N.A.	N.A.	N.A.	N.A.	N.A.			1
NMB0420	428553	429890	+	445	15676332	murD	902536	UDP-N-acetylmuramoyl-L-alanyl-D-glutamate synthetase	COG0771M	cytoplasmic		FALSE	FALSE		0.6		TRUE	1	TRUE	TRUE	-1.95604	2.00662	N.S.	N.S.	-2.51098	N.S.	-1.89506	2.02346			1
NMB0421	430070	431341	+	423	15676333	ftsW	902537	cell division protein	COG0772D	cytoplasmic membrane		FALSE	FALSE		0.7		TRUE	1	TRUE	TRUE	-1.44901	N.S.	N.S.	N.S.	-1.41424	N.S.	N.S.	N.S.			1
NMB0422	431345	432412	+	355	15676334	murG	902538	UDP-N-acetylglucosamine--N-acetylmuramyl-(pentapeptide) pyrophosphoryl-undecaprenol N-acetylglucosamine transferase	COG0707M	cytoplasmic membrane		FALSE	FALSE		0.3		TRUE	1	TRUE	TRUE	-1.42472	N.S.	N.S.	N.S.	N.S.	N.S.	N.S.	N.S.			1
NMB0423	432570	433976	+	468	228970145	murC	902539	UDP-N-acetylmuramate--L-alanine ligase	COG0773M	cytoplasmic		FALSE	FALSE		0.4		TRUE	1	TRUE	TRUE	N.S.	N.S.	N.S.	N.S.	N.S.	N.S.	N.S.	N.S.			1
NMB0424	434089	435003	+	304	15676336	ddl	902540	D-alanine--D-alanine ligase	COG1181M	cytoplasmic		FALSE	FALSE		0.7		TRUE	1	TRUE	TRUE	N.S.	N.S.	N.S.	N.S.	-0.98578	N.S.	N.S.	N.S.			1
NMB0425	435014	435721	+	235	15676337	ftsQ	902541	cell division protein	COG1589M	unknown		FALSE	FALSE		0.2		TRUE	1	TRUE	TRUE	N.S.	N.S.	N.S.	N.S.	-2.46424	N.S.	-1.99759	1.94922			1
NMB0426	435807	437051	+	414	15676338	ftsA	902542	cell division protein	COG0849D	cytoplasmic		FALSE	FALSE		0.6		TRUE	1	TRUE	TRUE	-1.00527	N.S.	N.S.	N.S.	-1.08543	N.S.	N.S.	N.S.			1
NMB0427	437170	438348	+	392	15676339	ftsZ	902543	cell division protein FtsZ	COG0206D	cytoplasmic		FALSE	FALSE		0		TRUE	1	TRUE	TRUE	N.S.	N.S.	N.S.	N.S.	3.88835	N.S.	3.17107	-3.21898			1
NMB0428	438487	439797	+	436	15676340	-	902544	hypothetical protein NMB0428	COG2252R	cytoplasmic membrane		FALSE	FALSE		0.9		TRUE	1	TRUE	TRUE	N.S.	N.S.	N.S.	N.S.	N.S.	N.S.	N.S.	N.S.			1
NMB0429	440170	440274	+	34	15676341	-	902545	hypothetical protein NMB0429	-	unknown		FALSE	FALSE		0.2		TRUE	1	TRUE	TRUE	4.37981	-4.02953	N.S.	N.S.	4.57815	N.S.	4.76084	-3.64458			1
NMB0430	440420	441298	+	292	15676342	prpB	902546	2-methylisocitrate lyase	COG2513G	cytoplasmic		FALSE	FALSE		0.6		TRUE	1	TRUE	TRUE	N.S.	-1.73503	N.S.	N.S.	N.S.	N.S.	N.S.	N.S.			1
NMB0431	441384	442538	+	384	15676343	pprC	902547	methylcitrate synthase	COG0372C	cytoplasmic	Hfq z	FALSE	FALSE		N.D.	MMEprpCacnA t	TRUE	1	TRUE	FALSE	N.S.	N.S.	N.A.	N.A.	N.A.	N.A.	N.A.	N.A.			1
NMB0432	442691	443479	+	262	15676344	-	902548	hypothetical protein NMB0432	COG0730R	cytoplasmic membrane		FALSE	FALSE		0.4	MMEprpCacnA t	TRUE	1	TRUE	TRUE	N.S.	N.S.	N.S.	N.S.	N.S.	N.S.	N.S.	N.S.			1
NMB0433	443557	446163	+	868	15676345	acnA	902549	aconitate hydratase	COG1048C	cytoplasmic		FALSE	FALSE		0.4	MMEprpCacnA t	TRUE	0.994828	TRUE	TRUE	N.S.	N.S.	N.S.	N.S.	N.S.	N.S.	N.S.	N.S.			1
NMB0434	446966	448135	+	389	15676346	-	902550	putative AcnD-accessory protein PrpF	COG2828S	unknown		FALSE	FALSE		0.2		TRUE	0.998703	TRUE	TRUE	1.28036	N.S.	N.S.	N.S.	N.S.	N.S.	N.S.	N.S.			1
NMB0435	448549	449748	+	399	15676347	ackA-1	902551	acetate kinase	COG0282C	cytoplasmic	Hfq z	FALSE	FALSE		0.7		TRUE	0.996222	TRUE	TRUE	N.S.	N.S.	N.S.	N.S.	N.S.	N.S.	N.S.	N.S.			1
NMB0436	450086	450727	+	213	15676348	-	902552	hypothetical protein NMB0436	COG0009J	cytoplasmic		FALSE	FALSE		0.4		TRUE	0.95843	TRUE	TRUE	N.S.	N.S.	N.S.	N.S.	0.954947	N.S.	N.S.	N.S.			1
NMB0437	450854	451297	-	147	15676349	-	902553	hypothetical protein NMB0437	COG1959K	unknown		FALSE	FALSE	RS17 in MC58	0.5		TRUE	0.989899	TRUE	TRUE	N.S.	N.S.	N.S.	N.S.	N.S.	N.S.	N.S.	N.S.			1
NMB0438	451471	451839	+	122	15676350	-	902554	hypothetical protein NMB0438	-	unknown		FALSE	FALSE		0.7		TRUE	1	TRUE	TRUE	N.S.	N.S.	N.S.	-0.983487	-1.32797	N.S.	N.S.	N.S.			1
NMB0439	451884	453038	+	384	15676351	-	902555	hypothetical protein NMB0439	COG3213P	cytoplasmic membrane		FALSE	FALSE		0.3		TRUE	0.994924	TRUE	TRUE	N.S.	N.S.	N.S.	N.S.	3.47116	N.S.	N.S.	N.S.			1
NMB0440	453095	453967	-	290	15676352	-	902556	putative prephenate dehydrogenase	COG0287E	cytoplasmic	tyrosine biosynthesis q	FALSE	FALSE		0.6		TRUE	0.998285	TRUE	TRUE	N.S.	N.S.	N.S.	N.S.	-2.07245	N.S.	N.S.	N.S.			1
NMB0441	454052	454864	+	270	15676353	-	902557	nitrilase	COG0388R	unknown		FALSE	FALSE		N.D.		TRUE	0.972527	TRUE	FALSE	N.S.	N.S.	N.A.	N.A.	N.A.	N.A.	N.A.	N.A.			1
NMB0443	456464	457429	+	321	15676354	-	902559	IS30 family transposase	COG2826L	cytoplasmic	no homolog in α522	FALSE	FALSE		N.D.		FALSE	N.A.	TRUE	FALSE	N.S.	N.S.	N.A.	N.A.	N.A.	N.A.	N.A.	N.A.			1
NMB0444	457987	458841	+	284	15676355	-	902560	hypothetical protein NMB0444	COG5006R	cytoplasmic membrane		FALSE	FALSE		0.5		TRUE	0.994671	TRUE	TRUE	N.S.	N.S.	N.S.	N.S.	N.S.	N.S.	N.S.	N.S.			1
NMB0445	459360	460592	+	410	15676356	-	902561	putative bicyclomycin resistance protein	COG2814G	cytoplasmic membrane		FALSE	FALSE		0.6		TRUE	1	TRUE	TRUE	N.S.	N.S.	N.S.	N.S.	N.S.	N.S.	N.S.	N.S.			1
NMB0446	460670	461758	+	362	15676357	pheA	902562	chorismate mutase	COG0077E	cytoplasmic	phenylalanine biosynthesis, tyrosine biosynthesis q	FALSE	FALSE		0.3		TRUE	1	TRUE	TRUE	N.S.	N.S.	N.S.	N.S.	N.S.	N.S.	N.S.	N.S.			1
NMB0447	461795	462586	+	263	15676358	recO	902563	DNA repair protein (recombination protein o)	COG1381L	cytoplasmic		FALSE	FALSE		0.4		TRUE	1	TRUE	TRUE	N.S.	N.S.	N.S.	N.S.	N.S.	N.S.	N.S.	N.S.			1
NMB0448	462610	463338	+	242	15676359	pdxJ	902564	pyridoxal phosphate biosynthetic protein PdxJ	COG0854H	cytoplasmic		FALSE	FALSE		N.D.	MMEpdxJacpS s	TRUE	0.989362	TRUE	FALSE	N.S.	N.S.	N.A.	N.A.	N.A.	N.A.	N.A.	N.A.			1
NMB0449	463490	463714	+	74	15676360	-	902565	hypothetical protein NMB0449	-	unknown		FALSE	FALSE		N.D.	MMEpdxJacpS s	FALSE	N.A.	TRUE	FALSE	3.14559	-1.2982	N.A.	N.A.	N.A.	N.A.	N.A.	N.A.			1
NMB0450	463976	464422	+	148	15676361	-	902566	hypothetical protein NMB0450	-	unknown		FALSE	FALSE		N.D.	MMEpdxJacpS s	FALSE	N.A.	TRUE	FALSE	N.S.	N.S.	N.A.	N.A.	N.A.	N.A.	N.A.	N.A.			1
NMB0451	464432	465199	+	255	15676362	-	902567	hypothetical protein NMB0451	-	cytoplasmic membrane		FALSE	FALSE		0.4	MMEpdxJacpS s	TRUE	1	TRUE	TRUE	N.S.	N.S.	N.S.	N.S.	N.S.	N.S.	N.S.	N.S.			1
NMB0452	465399	465776	+	125	15676363	acpS	902568	holo-(acyl-carrier protein) synthase	COG0736I	unknown		FALSE	FALSE		0.3	MMEpdxJacpS s	TRUE	1	TRUE	TRUE	N.S.	N.S.	N.S.	N.S.	N.S.	N.S.	N.S.	N.S.			1
NMB0453	465858	466667	+	269	15676364	mutT	902569	mutT protein	COG1051F	cytoplasmic		FALSE	FALSE		0.8		TRUE	0.963834	TRUE	TRUE	N.S.	N.S.	N.S.	N.S.	-1.41926	N.S.	N.S.	N.S.			1
NMB0454	466660	467082	+	140	15676365	-	902570	hypothetical protein NMB0454	-	unknown		FALSE	FALSE		N.D.		TRUE	0.992908	TRUE	FALSE	N.S.	N.S.	N.A.	N.A.	N.A.	N.A.	N.A.	N.A.			1
NMB0455	467131	468273	+	380	15676366	-	902571	hypothetical protein NMB0455	COG0116L	unknown		FALSE	FALSE		N.D.	MMEamiC s	TRUE	0.945312	TRUE	FALSE	-1.33875	N.S.	N.A.	N.A.	N.A.	N.A.	N.A.	N.A.			1
NMB0456	468331	469581	-	416	15676367	amiC	902572	N-acetylmuramoyl-L-alanine amidase	COG0860M	unknown	SSR locus p	FALSE	FALSE		N.D.	MMEamiC s	FALSE	N.A.	TRUE	FALSE	N.S.	N.S.	N.A.	N.A.	N.A.	N.A.	N.A.	N.A.			1
NMB0457	469578	470039	-	153	15676368	-	902573	hypothetical protein NMB0457	COG0802R	unknown		FALSE	FALSE		N.D.		FALSE	N.A.	TRUE	FALSE	N.S.	N.S.	N.A.	N.A.	N.A.	N.A.	N.A.	N.A.			1
NMB0458	470241	471053	+	270	15676369	murI	902574	glutamate racemase	COG0796M	cytoplasmic		FALSE	FALSE		0.3		TRUE	0.990602	TRUE	TRUE	N.S.	N.S.	N.S.	N.S.	N.S.	N.S.	N.S.	N.S.			1
NMB0459	472101	473210	-	369	15676370	-	902575	hypothetical protein NMB0459	COG3177S	cytoplasmic	no homolog in α522	FALSE	FALSE		N.D.		FALSE	N.A.	TRUE	FALSE	N.S.	N.S.	N.A.	N.A.	N.A.	N.A.	N.A.	N.A.			1
NMB0460	475581	477719	+	712	15676371	tbp2	902576	transferrin-binding protein B	-	outer membrane		TRUE	FALSE		N.D.		TRUE	0.860996	TRUE	FALSE	1.83989	N.S.	N.A.	N.A.	N.A.	N.A.	N.A.	N.A.			1
NMB0461	477806	480553	+	915	15676372	tbp1	902577	transferrin-binding protein 1	COG1629P	outer membrane		TRUE	FALSE		N.D.		TRUE	0.958801	TRUE	FALSE	N.S.	N.S.	N.A.	N.A.	N.A.	N.A.	N.A.	N.A.			1
NMB0462	481824	483203	-	459	15676373	potD-1	902578	spermidine/putrescine ABC transporter, periplasmic spermidine/putrescine-binding protein	COG0687E	periplasmic		FALSE	FALSE		0.1		TRUE	0.855448	TRUE	TRUE	N.S.	N.S.	N.S.	N.S.	N.S.	N.S.	N.S.	N.S.			1
NMB0463	483269	483532	+	87	15676374	rpsT	902579	30S ribosomal protein S20	COG0268J	unknown		FALSE	FALSE		N.D.		TRUE	1	TRUE	FALSE	3.20931	N.S.	N.A.	N.A.	N.A.	N.A.	N.A.	N.A.			1
NMB0464	483693	484841	+	382	15676375	-	902580	putative phospholipase A1	COG2829M	outer membrane		FALSE	FALSE		0.1		TRUE	1	TRUE	TRUE	N.S.	N.S.	N.S.	N.S.	-1.28507	N.S.	N.S.	N.S.			1
NMB0465	484984	485685	+	233	15676376	-	902581	hypothetical protein NMB0465	COG2928S	unknown		FALSE	FALSE		0.4		TRUE	0.99345	TRUE	TRUE	1.71377	N.S.	N.S.	N.S.	N.S.	N.S.	N.S.	N.S.			1
NMB0466	485743	487551	+	602	15676377	aspS	902582	aspartyl-tRNA synthetase	COG0173J	cytoplasmic		FALSE	FALSE		0.5		TRUE	0.984232	TRUE	TRUE	N.S.	N.S.	N.S.	N.S.	N.S.	N.S.	N.S.	N.S.			1
NMB0467	487702	487986	+	94	15676378	-	902583	hypothetical protein NMB0467	-	unknown		FALSE	FALSE		N.D.		TRUE	0.968421	TRUE	FALSE	N.S.	-1.46728	N.A.	N.A.	N.A.	N.A.	N.A.	N.A.			1
NMB0468	488153	490045	+	630	15676379	speA	902584	arginine decarboxylase	COG1166E	unknown		FALSE	FALSE		0.2		TRUE	0.996109	TRUE	TRUE	N.S.	N.S.	N.S.	N.S.	N.S.	N.S.	N.S.	N.S.			1
NMB0469	490144	491067	+	307	15676380	speE	902585	agmatinase	COG0010E	cytoplasmic		FALSE	FALSE		0.4		TRUE	1	TRUE	TRUE	N.S.	N.S.	N.S.	N.S.	-1.45239	N.S.	N.S.	N.S.			1
NMB0470	491265	492731	+	488	15676381	-	902586	C4-dicarboxylate transporter	COG0471P	cytoplasmic membrane		FALSE	FALSE		0.2		TRUE	1	TRUE	TRUE	N.S.	N.S.	N.S.	N.S.	N.S.	N.S.	N.S.	N.S.			1
NMB0471	492938	494014	-	358	15676382	-	902587	hypothetical protein NMB0471	COG1376S	unknown	pseudogene in α522	FALSE	FALSE		0.5		TRUE	0.611034	TRUE	TRUE	N.S.	N.S.	N.S.	N.S.	N.S.	N.S.	-6.4194	N.S.			1
NMB0472	494237	495379	+	380	15676383	bioF	902588	8-amino-7-oxononanoate synthase	COG0156H	unknown		FALSE	FALSE		0.5		TRUE	0.982827	TRUE	TRUE	N.S.	N.S.	N.S.	N.S.	N.S.	N.S.	N.S.	N.S.			1
NMB0473	495389	496036	+	215	15676384	-	902589	hypothetical protein NMB0473	COG2830S	unknown		FALSE	FALSE		0.5		TRUE	0.958963	TRUE	TRUE	N.S.	N.S.	N.S.	N.S.	N.S.	N.S.	N.S.	N.S.			1
NMB0474	496024	496806	+	260	15676385	-	902590	putative biotin synthesis protein BioC	COG2226H	unknown		FALSE	FALSE		0.6		TRUE	0.97026	TRUE	TRUE	N.S.	N.S.	N.S.	N.S.	-2.31447	N.S.	N.S.	N.S.			1
NMB0475	497071	498462	+	463	15676386	-	902591	hypothetical protein NMB0475	-	unknown		FALSE	FALSE		0.3		TRUE	0.988017	TRUE	TRUE	N.S.	N.S.	N.S.	N.S.	N.S.	N.S.	N.S.	N.S.			1
NMB0476	498465	499562	+	365	15676387	-	902592	hypothetical protein NMB0476	COG0784T	unknown		FALSE	FALSE		0.2		TRUE	1	TRUE	TRUE	N.S.	N.S.	N.S.	N.S.	N.S.	N.S.	N.S.	N.S.			1
NMB0477	499574	500110	+	178	15676388	-	902593	hypothetical protein NMB0477	COG2229R	unknown		FALSE	FALSE		0.6		TRUE	1	TRUE	TRUE	N.S.	N.S.	N.S.	N.S.	N.S.	N.S.	N.S.	N.S.			1
NMB0478	500112	500756	+	214	15676389	-	902594	hypothetical protein NMB0478	-	unknown		FALSE	FALSE		0.4		TRUE	1	TRUE	TRUE	N.S.	N.S.	N.S.	N.S.	-1.08774	N.S.	N.S.	N.S.			1
NMB0479	500779	501138	+	119	15676390	-	902595	hypothetical protein NMB0479	COG2018R	unknown		FALSE	FALSE		0.6		TRUE	1	TRUE	TRUE	1.47017	N.S.	N.S.	N.S.	N.S.	N.S.	N.S.	N.S.			1
NMB0480	501806	502201	-	131	15676391	-	902597	TspB-related protein	-	unknown		FALSE	FALSE		N.D.	Nf2-B2(tr) w	FALSE	N.A.	TRUE	FALSE	2.14445	N.S.	N.A.	N.A.	N.A.	N.A.	N.A.	N.A.			1
NMB0481	502185	502517	-	110	15676392	-	902598	hypothetical protein NMB0481	-	unknown		FALSE	FALSE		0.5	Nf2-B2(tr) w	TRUE	1	TRUE	TRUE	2.7567	N.S.	N.S.	N.S.	N.S.	N.S.	N.S.	N.S.			1
NMB0482	502630	502908	-	92	15676393	-	902599	hypothetical protein NMB0482	-	unknown		FALSE	FALSE		N.D.	Nf2-B2(tr) w	FALSE	N.A.	TRUE	FALSE	N.S.	N.S.	N.A.	N.A.	N.A.	N.A.	N.A.	N.A.			1
NMB0483	502915	503199	-	94	15676394	-	902600	hypothetical protein NMB0483	-	unknown		FALSE	FALSE		N.D.	Nf2-B2(tr) w	FALSE	N.A.	TRUE	FALSE	N.S.	N.S.	N.A.	N.A.	N.A.	N.A.	N.A.	N.A.			1
NMB0484	503207	503404	-	65	15676395	-	902601	hypothetical protein NMB0484	-	unknown		FALSE	FALSE		N.D.	Nf2-B2(tr) w	FALSE	N.A.	TRUE	FALSE	N.S.	N.S.	N.A.	N.A.	N.A.	N.A.	N.A.	N.A.			1
NMB0485	503409	503699	-	96	15676396	-	902602	hypothetical protein NMB0485	-	unknown		FALSE	FALSE		N.D.	Nf2-B2(tr) w	FALSE	N.A.	TRUE	FALSE	N.S.	N.S.	N.A.	N.A.	N.A.	N.A.	N.A.	N.A.			1
NMB0487	505157	505252	-	31	15676397	-	902604	hypothetical protein NMB0487	-	unknown		FALSE	FALSE		N.D.	IHT-B r	FALSE	N.A.	TRUE	FALSE	N.S.	N.S.	N.A.	N.A.	N.A.	N.A.	N.A.	N.A.			1
NMB0488	505314	505808	-	164	15676398	-	902605	hypothetical protein NMB0488	-	cytoplasmic	SSR locus p, no homolog in α522	FALSE	FALSE		N.D.	IHT-B r	FALSE	N.A.	TRUE	FALSE	N.S.	N.S.	N.A.	N.A.	N.A.	N.A.	N.A.	N.A.			1
NMB0489	505809	506690	-	293	15676399	-	902606	hypothetical protein NMB0489	-	unknown	no homolog in α522	FALSE	FALSE		N.D.	IHT-B r	FALSE	N.A.	TRUE	FALSE	N.S.	N.S.	N.A.	N.A.	N.A.	N.A.	N.A.	N.A.			1
NMB0490	506915	507817	-	300	15676400	-	902607	PspA-related protein	-	unknown	no homolog in α522	FALSE	FALSE		N.D.	IHT-B r	FALSE	N.A.	TRUE	FALSE	N.S.	N.S.	N.A.	N.A.	N.A.	N.A.	N.A.	N.A.			1
NMB0491	508309	508752	-	147	15676401	-	902608	hypothetical protein NMB0491	-	cytoplasmic	no homolog in α522	FALSE	FALSE		N.D.	IHT-B r	FALSE	N.A.	TRUE	FALSE	N.S.	N.S.	N.A.	N.A.	N.A.	N.A.	N.A.	N.A.			1
NMB0492	509068	509391	-	107	15676402	-	902609	hypothetical protein NMB0492	-	cytoplasmic	no homolog in α522	FALSE	FALSE		N.D.	IHT-B r	FALSE	N.A.	TRUE	FALSE	N.S.	N.S.	N.A.	N.A.	N.A.	N.A.	N.A.	N.A.			1
NMB0493	509391	517502	-	2703	15676403	-	902610	hemagglutinin/hemolysin-related protein	COG3210U	outer membrane	no homolog in α522	TRUE	FALSE		N.D.	IHT-B r	FALSE	N.A.	TRUE	FALSE	N.S.	N.S.	N.A.	N.A.	N.A.	N.A.	N.A.	N.A.			1
NMB0494	517630	518115	-	161	15677992	-	903201	DNA helicase, truncation	COG0305L	unknown	no homolog in α522	FALSE	FALSE		N.D.	IHT-B r	FALSE	N.A.	TRUE	FALSE	N.S.	N.S.	N.A.	N.A.	N.A.	N.A.	N.A.	N.A.			1
NMB0495	518212	519195	-	327	15676404	-	902611	replication protein	COG5527L	unknown	no homolog in α522	FALSE	FALSE		N.D.	IHT-B r	FALSE	N.A.	TRUE	FALSE	N.S.	N.S.	N.A.	N.A.	N.A.	N.A.	N.A.	N.A.			1
NMB0496	519142	520821	+	559	15676405	-	902612	hemolysin activator-related protein	COG2831U	outer membrane	no homolog in α522	TRUE	FALSE		N.D.	IHT-B r	FALSE	N.A.	TRUE	FALSE	N.S.	N.S.	N.A.	N.A.	N.A.	N.A.	N.A.	N.A.			1
NMB0497	520930	526866	+	1978	77358708	-	902613	hemagglutinin/hemolysin-related protein	COG3210U	outer membrane	TpsA2	TRUE	FALSE		N.D.	IHT-B r	FALSE	N.A.	TRUE	FALSE	3.45287	N.S.	N.A.	N.A.	N.A.	N.A.	N.A.	N.A.			1
NMB0498	526873	527382	+	169	15676407	-	902614	hypothetical protein NMB0498	-	cytoplasmic		FALSE	FALSE		0.3	IHT-B r	TRUE	1	TRUE	TRUE	N.S.	N.S.	N.S.	N.S.	N.S.	N.S.	N.S.	N.S.			1
NMB0499	527508	529130	+	540	15676408	-	902615	hypothetical protein NMB0499	COG3210U	unknown		FALSE	FALSE		N.D.	IHT-B r	FALSE	N.A.	TRUE	FALSE	N.S.	N.S.	N.A.	N.A.	N.A.	N.A.	N.A.	N.A.			1
NMB0500	529139	529516	+	125	15676409	-	902616	hypothetical protein NMB0500	-	unknown		FALSE	FALSE		N.D.	IHT-B r	FALSE	N.A.	TRUE	FALSE	N.S.	N.S.	N.A.	N.A.	N.A.	N.A.	N.A.	N.A.			1
NMB0501	529794	530168	+	124	15676410	-	902617	hypothetical protein NMB0501	-	cytoplasmic		FALSE	FALSE		N.D.	IHT-B r	FALSE	N.A.	TRUE	FALSE	N.S.	N.S.	N.A.	N.A.	N.A.	N.A.	N.A.	N.A.			1
NMB0502	530203	532155	+	650	15676411	-	902618	hypothetical protein NMB0502	-	unknown		FALSE	FALSE		N.D.	IHT-B r	FALSE	N.A.	TRUE	FALSE	N.S.	N.S.	N.A.	N.A.	N.A.	N.A.	N.A.	N.A.			1
NMB0503	532171	532602	+	143	15676412	-	902619	hypothetical protein NMB0503	-	unknown	no homolog in α522	FALSE	FALSE		N.D.	IHT-B r	FALSE	N.A.	TRUE	FALSE	N.S.	N.S.	N.A.	N.A.	N.A.	N.A.	N.A.	N.A.			1
NMB0504	532817	533032	+	71	15676413	-	902620	hypothetical protein NMB0504	-	unknown	no homolog in α522	FALSE	FALSE		N.D.	IHT-B r	FALSE	N.A.	TRUE	FALSE	N.S.	N.S.	N.A.	N.A.	N.A.	N.A.	N.A.	N.A.			1
NMB0505	533220	533504	-	94	15676414	-	902621	hypothetical protein NMB0505	-	unknown	no homolog in α522	FALSE	FALSE		N.D.	IHT-B r	FALSE	N.A.	TRUE	FALSE	N.S.	N.S.	N.A.	N.A.	N.A.	N.A.	N.A.	N.A.			1
NMB0506	533728	535248	+	506	15676415	-	902622	hypothetical protein NMB0506	COG3210U	cytoplasmic membrane	no homolog in α522	FALSE	FALSE		N.D.	IHT-B r	FALSE	N.A.	TRUE	FALSE	N.S.	N.S.	N.A.	N.A.	N.A.	N.A.	N.A.	N.A.			1
NMB0507	535245	535733	+	162	15676416	-	902623	hypothetical protein NMB0507	-	unknown	no homolog in α522	FALSE	FALSE		N.D.	IHT-B r	FALSE	N.A.	TRUE	FALSE	N.S.	N.S.	N.A.	N.A.	N.A.	N.A.	N.A.	N.A.			1
NMB0508	535920	536192	+	90	15676417	-	902624	hypothetical protein NMB0508	-	unknown	no homolog in α522	FALSE	FALSE		N.D.	IHT-B r	FALSE	N.A.	TRUE	FALSE	N.S.	N.S.	N.A.	N.A.	N.A.	N.A.	N.A.	N.A.			1
NMB0509	536372	537154	+	260	15676418	-	902625	hypothetical protein NMB0509	-	unknown	no homolog in α522	FALSE	FALSE		N.D.	IHT-B r	FALSE	N.A.	TRUE	FALSE	1.81985	N.S.	N.A.	N.A.	N.A.	N.A.	N.A.	N.A.			1
NMB0510	537173	537436	+	87	15676419	-	902626	hypothetical protein NMB0510	-	cytoplasmic	no homolog in α522	FALSE	FALSE		N.D.	IHT-B r	FALSE	N.A.	TRUE	FALSE	N.S.	N.S.	N.A.	N.A.	N.A.	N.A.	N.A.	N.A.			1
NMB0511	537543	539465	+	640	15676420	-	902627	hypothetical protein NMB0511	COG3210U	unknown		FALSE	FALSE		N.D.		FALSE	N.A.	TRUE	FALSE	N.S.	N.S.	N.A.	N.A.	N.A.	N.A.	N.A.	N.A.			1
NMB0512	539474	539896	+	140	15676421	-	902628	hypothetical protein NMB0512	-	unknown		FALSE	FALSE		0.1		TRUE	1	TRUE	TRUE	2.88493	N.S.	N.S.	N.S.	N.S.	N.S.	N.S.	N.S.			1
NMB0513	539933	540334	+	133	15676422	-	902629	hypothetical protein NMB0513	COG3792S	cytoplasmic		FALSE	FALSE		0.2		TRUE	1	TRUE	TRUE	N.S.	N.S.	N.S.	N.S.	N.S.	N.S.	N.S.	N.S.			1
NMB0514	540457	540696	+	79	15676423	-	902630	hypothetical protein NMB0514	-	unknown		FALSE	FALSE		N.D.		FALSE	N.A.	TRUE	FALSE	N.S.	N.S.	N.A.	N.A.	N.A.	N.A.	N.A.	N.A.			1
NMB0515	540693	541076	+	127	15676424	-	902631	hypothetical protein NMB0515	-	unknown		FALSE	FALSE		N.D.		FALSE	N.A.	TRUE	FALSE	N.S.	N.S.	N.A.	N.A.	N.A.	N.A.	N.A.	N.A.			1
NMB0516	541079	542014	+	311	15676425	-	902632	hypothetical protein NMB0516	-	unknown		FALSE	FALSE		0.4		TRUE	0.853583	TRUE	TRUE	N.S.	N.S.	N.S.	-2.1636	N.S.	N.S.	3.61571	N.S.			1
NMB0517	542054	542209	-	51	15676426	-	902633	hypothetical protein NMB0517	-	unknown		FALSE	FALSE		0.5		TRUE	0.981308	TRUE	TRUE	N.S.	N.S.	N.S.	N.S.	N.S.	N.S.	N.S.	N.S.			1
NMB0518	542523	542774	+	83	15676427	-	902634	hypothetical protein NMB0518	-	unknown		FALSE	FALSE		0.3		TRUE	1	TRUE	TRUE	N.S.	N.S.	N.S.	N.S.	N.S.	N.S.	N.S.	N.S.			1
NMB0519	542762	542965	+	67	15676428	-	902635	hypothetical protein NMB0519	-	unknown		FALSE	FALSE		0.3		TRUE	0.977778	TRUE	TRUE	N.S.	N.S.	N.S.	N.S.	N.S.	N.S.	N.S.	N.S.			1
NMB0520	542968	543147	+	59	15676429	-	902636	hypothetical protein NMB0520	-	unknown		FALSE	FALSE		N.D.		TRUE	1	FALSE	FALSE	N.A.	N.A.	N.A.	N.A.	N.A.	N.A.	N.A.	N.A.			1
NMB0521	543529	543987	+	152	15676430	-	902637	hypothetical protein NMB0521	-	unknown		FALSE	FALSE		0.6		TRUE	0.993651	TRUE	TRUE	1.40077	N.S.	N.S.	N.S.	N.S.	N.S.	N.S.	N.S.			1
NMB0522	543995	544120	+	41	15677993	-	903200	transposase, truncated	COG3676L	unknown		FALSE	FALSE		0.3		TRUE	1	TRUE	TRUE	2.03597	N.S.	N.S.	N.S.	N.S.	N.S.	N.S.	N.S.			1
NMB0524	544508	545728	-	406	15676431	rbn	902639	fused ribonuclease BN/uncharacterized domain-containing protein	COG1295S	cytoplasmic membrane		FALSE	FALSE		0.5		TRUE	0.995074	TRUE	TRUE	N.S.	N.S.	N.S.	N.S.	N.S.	N.S.	N.S.	N.S.			1
NMB0525	546273	546932	+	219	15676432	-	902640	putative aluminum resistance protein	COG0603R	cytoplasmic		FALSE	FALSE		0.6		TRUE	0.982022	TRUE	TRUE	N.S.	1.60381	N.S.	N.S.	-2.1913	N.S.	-3.01352	2.58313			1
NMB0526	546960	547478	+	172	15676433	-	902641	hypothetical protein NMB0526	-	unknown		FALSE	FALSE		N.D.		TRUE	0.994429	TRUE	FALSE	N.S.	N.S.	N.A.	N.A.	N.A.	N.A.	N.A.	N.A.			1
NMB0527	547485	547907	+	140	15676434	-	902642	putative 6-pyruvoyl tetrahydrobiopterin synthase	COG0720H	cytoplasmic		FALSE	FALSE		N.D.		TRUE	0.949495	TRUE	FALSE	1.55462	N.S.	N.A.	N.A.	N.A.	N.A.	N.A.	N.A.			1
NMB0528	548176	548547	+	123	15676435	-	902643	hypothetical protein NMB0528	COG3759S	cytoplasmic membrane		FALSE	FALSE		0.6		TRUE	0.925926	TRUE	TRUE	-1.35851	N.S.	N.S.	N.S.	N.S.	N.S.	N.S.	N.S.			1
NMB0529	548544	549182	+	212	15676436	-	902644	hypothetical protein NMB0529	COG0602O	cytoplasmic		FALSE	FALSE		N.D.		TRUE	0.961883	TRUE	FALSE	N.S.	N.S.	N.A.	N.A.	N.A.	N.A.	N.A.	N.A.			1
NMB0530	549821	550906	-	361	15676437	-	902646	beta-hexosaminidase	COG1472G	cytoplasmic		FALSE	FALSE		N.D.		TRUE	0.961326	TRUE	FALSE	N.S.	N.S.	N.A.	N.A.	N.A.	N.A.	N.A.	N.A.			1
NMB0531	550963	552483	-	506	15676438	-	902647	hypothetical protein NMB0531	COG1757C	cytoplasmic membrane		FALSE	FALSE		0.6		TRUE	0.997972	TRUE	TRUE	N.S.	N.S.	N.S.	N.S.	-1.56983	N.S.	N.S.	N.S.			1
NMB0532	552685	554184	-	499	15677994	htrA	903199	protease DO	COG0265O	periplasmic		FALSE	FALSE		0.6		TRUE	0.988753	TRUE	TRUE	-2.2705	N.S.	N.S.	N.S.	N.S.	N.S.	N.S.	N.S.			1
NMB0533	554322	554951	-	209	15676439	nth	902648	endonuclease III	COG0177L	cytoplasmic		TRUE	FALSE		0.4		TRUE	0.995316	TRUE	TRUE	N.S.	N.S.	N.S.	N.S.	N.S.	N.S.	N.S.	N.S.			1
NMB0534	554997	555410	-	137	15676440	-	902649	hypothetical protein NMB0534	COG1238S	cytoplasmic membrane		FALSE	FALSE		N.D.		TRUE	0.961131	TRUE	FALSE	N.S.	N.S.	N.A.	N.A.	N.A.	N.A.	N.A.	N.A.			1
NMB0535	555943	557223	+	426	15676441	gluP	902650	glucose/galactose transporter	COG0738G	cytoplasmic membrane		FALSE	FALSE		0.3		TRUE	1	TRUE	TRUE	N.S.	N.S.	N.S.	N.S.	N.S.	N.S.	2.87559	N.S.			1
NMB0536	557514	558893	+	459	15676442	-	902651	Na+/H+ antiporter	COG1757C	cytoplasmic membrane		FALSE	FALSE		0.4		TRUE	0.997763	TRUE	TRUE	N.S.	N.S.	N.S.	N.S.	N.S.	N.S.	N.S.	N.S.			1
NMB0537	559022	559846	-	274	15676443	-	902652	hypothetical protein NMB0537	COG4535P	cytoplasmic		FALSE	FALSE		N.D.		TRUE	0.972067	TRUE	FALSE	N.S.	N.S.	N.A.	N.A.	N.A.	N.A.	N.A.	N.A.			1
NMB0538	559854	560363	-	169	15676444	-	902653	hypothetical protein NMB0538	COG0319R	cytoplasmic		FALSE	FALSE		0.4		TRUE	0.985632	TRUE	TRUE	N.S.	N.S.	N.S.	N.S.	N.S.	N.S.	N.S.	N.S.			1
NMB0539	560482	561417	+	311	15676445	hemC	902654	porphobilinogen deaminase	COG0181H	cytoplasmic		FALSE	FALSE		0.2		TRUE	0.995058	TRUE	TRUE	N.S.	N.S.	N.S.	N.S.	N.S.	N.S.	N.S.	N.S.			1
NMB0540	561821	563014	-	397	15676446	aspC	902655	aromatic amino acid aminotransferase	COG1448E	cytoplasmic	aspartate biosynthesis, phenylalanine biosynthesis, tyrosine biosynthesis q	FALSE	FALSE		N.D.		TRUE	0.997487	TRUE	FALSE	N.S.	N.S.	N.A.	N.A.	N.A.	N.A.	N.A.	N.A.			1
NMB0541	563096	563593	-	165	15676447	-	902656	hypothetical protein NMB0541	-	cytoplasmic		FALSE	FALSE		0.6		TRUE	0.988131	TRUE	TRUE	N.S.	N.S.	N.S.	N.S.	N.S.	N.S.	N.S.	N.S.			1
NMB0542	563709	563912	+	67	15676448	-	902657	hypothetical protein NMB0542	COG4391S	unknown		FALSE	FALSE		N.D.		TRUE	0.173548	TRUE	FALSE	N.S.	N.S.	N.A.	N.A.	N.A.	N.A.	N.A.	N.A.			1
NMB0543	564081	565667	-	528	15676449	-	902658	putative L-lactate permease	COG1620C	cytoplasmic membrane		TRUE	FALSE		0.6		TRUE	1	TRUE	TRUE	N.S.	N.S.	N.S.	N.S.	1.04369	N.S.	1.39267	N.S.			1
NMB0544	565936	566658	-	240	15676450	-	902659	UDP-2,3-diacylglucosamine hydrolase	COG2908S	cytoplasmic		FALSE	FALSE		0.4		TRUE	0.965164	TRUE	TRUE	N.S.	N.S.	N.S.	N.S.	N.S.	N.S.	N.S.	N.S.			1
NMB0545	566907	570392	+	1161	15676451	-	902660	hypothetical protein NMB0545	COG1196D	cytoplasmic		FALSE	FALSE		0.5		TRUE	0.979437	TRUE	TRUE	N.S.	N.S.	N.S.	N.S.	N.S.	N.S.	N.S.	N.S.			1
NMB0546	570557	571597	-	346	161353786	adhP	902661	alcohol dehydrogenase	COG1064R	cytoplasmic		FALSE	FALSE		0.5		TRUE	0.991379	TRUE	TRUE	N.S.	1.12913	N.S.	N.S.	3.7241	1.60667	3.89159	-2.12276			1
NMB0547	571886	572275	-	129	15676453	-	902662	type IV pilin protein	COG4968NU	unknown		FALSE	FALSE		0.3		TRUE	0.882129	TRUE	TRUE	N.S.	N.S.	N.S.	N.S.	N.S.	N.S.	N.S.	N.S.			1
NMB0548	572501	573679	+	392	15676454	-	902663	AcrA/AcrE family protein	COG0845M	cytoplasmic membrane		FALSE	FALSE		0.7		TRUE	0.977303	TRUE	TRUE	N.S.	N.S.	N.S.	N.S.	-2.5826	N.S.	-3.00341	2.97847			1
NMB0549	573745	575679	+	644	15676455	ybjZ	902664	ABC transporter, ATP-binding protein	COG1136V	cytoplasmic membrane		FALSE	FALSE		0.6		TRUE	0.993554	TRUE	TRUE	N.S.	N.S.	N.S.	N.S.	N.S.	N.S.	N.S.	N.S.			1
NMB0550	576092	576874	-	260	15676456	dsbC	902665	thiol:disulfide interchange protein DsbC	COG1651O	periplasmic		FALSE	FALSE		0.3		TRUE	1	TRUE	TRUE	N.S.	1.10154	N.S.	N.S.	N.S.	N.S.	N.S.	N.S.			1
NMB0551	577012	579201	+	729	15676457	priA	902666	primosome assembly protein PriA	COG1198L	unknown		FALSE	FALSE		0.7		TRUE	0.978142	TRUE	TRUE	N.S.	N.S.	N.S.	N.S.	N.S.	N.S.	N.S.	N.S.			1
NMB0552	579248	580321	-	357	15676458	-	902667	hypothetical protein NMB0552	COG3213P	cytoplasmic membrane	pseudogene in α522, NnrS	FALSE	FALSE		0.4		TRUE	0.153846	TRUE	TRUE	N.S.	N.S.	N.S.	N.S.	N.S.	N.S.	N.S.	N.S.			1
NMB0554	582560	584488	-	642	15676459	dnaK	902669	molecular chaperone DnaK	COG0443O	unknown		FALSE	FALSE		0.3		TRUE	0.990244	TRUE	TRUE	-1.78707	2.08817	N.S.	N.S.	1.68886	N.S.	N.S.	N.S.			1
NMB0555	584696	584968	-	90	15676460	-	902670	hypothetical protein NMB0555	-	unknown		FALSE	FALSE		0.3		TRUE	0.983696	TRUE	TRUE	N.S.	N.S.	N.S.	N.S.	-1.27519	N.S.	N.S.	N.S.			1
NMB0556	585156	585842	+	228	15676461	-	902671	putative repressor protein	COG2932K	unknown		FALSE	FALSE		0.2		TRUE	0.997845	TRUE	TRUE	N.S.	N.S.	N.S.	N.S.	N.S.	N.S.	N.S.	N.S.			1
NMB0557	585974	586312	+	112	15676462	-	902672	iron-sulfur cluster insertion protein ErpA	COG0316S	cytoplasmic		FALSE	FALSE		0.5		TRUE	1	TRUE	TRUE	N.S.	N.S.	N.S.	N.S.	N.S.	N.S.	N.S.	N.S.			1
NMB0558	586472	586936	+	154	15676463	-	902673	hypothetical protein NMB0558	-	cytoplasmic		FALSE	FALSE		0.6		TRUE	0.987342	TRUE	TRUE	1.94979	N.S.	N.S.	N.S.	N.S.	N.S.	N.S.	N.S.			1
NMB0559	586971	588482	+	503	15676464	ubiB	902674	putative ubiquinone biosynthesis protein UbiB	COG0661R	cytoplasmic membrane		FALSE	FALSE		0.2		TRUE	0.979	TRUE	TRUE	N.S.	N.S.	N.S.	N.S.	N.S.	N.S.	N.S.	N.S.			1
NMB0560	588839	589657	-	272	15676465	cysE	902675	serine acetyltransferase	COG1045E	cytoplasmic	cysteine biosynthesis q	FALSE	FALSE		0.4		TRUE	1	TRUE	TRUE	N.S.	N.S.	N.S.	N.S.	1.93243	N.S.	N.S.	N.S.			1
NMB0561	589841	590419	+	192	15676466	grpE	902676	grpE protein	COG0576O	cytoplasmic		FALSE	FALSE		0.3		TRUE	1	TRUE	TRUE	-1.28416	1.24804	N.S.	N.S.	N.S.	N.S.	N.S.	N.S.			1
NMB0562	590696	590911	-	71	15676467	-	902677	hypothetical protein NMB0562	COG2991S	unknown		FALSE	FALSE		0.2		TRUE	1	TRUE	TRUE	N.S.	N.S.	N.S.	N.S.	-1.38755	N.S.	N.S.	N.S.			1
NMB0563	590937	591992	-	351	15676468	apbE	902678	thiamine biosynthesis lipoprotein ApbE	COG1477H	unknown		FALSE	FALSE	ISNme1 in α522	0.4		TRUE	0.982709	TRUE	TRUE	N.S.	N.S.	N.S.	N.S.	N.S.	N.S.	N.S.	N.S.			1
NMB0564	592145	593362	-	405	15676469	nqrF	902679	Na(+)-translocating NADH-quinone reductase subunit F	COG2871C	cytoplasmic		FALSE	FALSE		0.4		TRUE	0.995221	TRUE	TRUE	N.S.	N.S.	N.S.	N.S.	2.9365	N.S.	2.14021	-2.47348			1
NMB0565	593376	593969	-	197	15676470	nqrE	902680	Na(+)-translocating NADH-quinone reductase subunit E	COG2209C	cytoplasmic membrane		FALSE	FALSE		0.7		TRUE	0.997368	TRUE	TRUE	N.S.	N.S.	N.S.	N.S.	N.S.	N.S.	N.S.	N.S.			1
NMB0566	593973	594599	-	208	15676471	nqrD	902681	Na(+)-translocating NADH-quinone reductase subunit D	COG1347C	cytoplasmic membrane		FALSE	FALSE		0.5		TRUE	0.997525	TRUE	TRUE	N.S.	N.S.	N.S.	N.S.	2.45049	N.S.	2.06624	-2.39156			1
NMB0567	594599	595375	-	258	15676472	nqrC	902682	Na(+)-translocating NADH-quinone reductase subunit C	COG2869C	unknown		FALSE	FALSE		N.D.		TRUE	0.994186	TRUE	FALSE	N.S.	-1.13183	N.A.	N.A.	N.A.	N.A.	N.A.	N.A.			1
NMB0568	595368	596600	-	410	15676473	nqrB	902683	Na(+)-translocating NADH-quinone reductase subunit B	COG1805C	cytoplasmic membrane		FALSE	FALSE		0.7		TRUE	0.984356	TRUE	TRUE	N.S.	N.S.	N.S.	N.S.	2.37776	N.S.	2.12149	-2.26797			1
NMB0569	596603	597946	-	447	15676474	nqrA	902684	Na(+)-translocating NADH-quinone reductase subunit A	COG1726C	unknown		FALSE	FALSE		0.5		TRUE	0.98307	TRUE	TRUE	N.S.	N.S.	N.S.	N.S.	N.S.	N.S.	N.S.	N.S.			1
NMB0570	598296	599717	-	473	15676475	-	902685	hypothetical protein NMB0570	COG1055P	cytoplasmic membrane		FALSE	FALSE		0.7		TRUE	0.997877	TRUE	TRUE	N.S.	1.57397	N.S.	N.S.	N.S.	N.S.	N.S.	N.S.			1
NMB0571	600078	600437	-	119	15676476	-	902686	hypothetical protein NMB0571	COG2832S	cytoplasmic membrane		FALSE	FALSE		0.4		TRUE	0.976744	TRUE	TRUE	N.S.	N.S.	N.S.	N.S.	N.S.	N.S.	N.S.	N.S.			1
NMB0572	600434	601039	-	201	15676477	-	902687	hypothetical protein NMB0572	COG3310S	cytoplasmic		FALSE	FALSE		0.8		TRUE	0.965937	TRUE	TRUE	1.57691	N.S.	N.S.	N.S.	N.S.	N.S.	N.S.	N.S.			1
NMB0573	601086	601649	-	187	15676478	-	902688	AsnC family transcriptional regulator	COG1522K	unknown		FALSE	FALSE		0.3		TRUE	1	TRUE	TRUE	1.687	N.S.	N.S.	N.S.	N.S.	N.S.	N.S.	N.S.			1
NMB0574	602079	603179	+	366	15676479	gcvT	902689	glycine cleavage system aminomethyltransferase T	COG0404E	cytoplasmic		FALSE	FALSE		0.9	MMEgcvTH s	TRUE	1	TRUE	TRUE	1.88221	-1.86696	N.S.	N.S.	3.29391	N.S.	3.53461	-2.7979			1
NMB0575	603341	603727	+	128	15676480	gcvH	902690	glycine cleavage system protein H	COG0509E	cytoplasmic		FALSE	FALSE		0.7	MMEgcvTH s	TRUE	1	TRUE	TRUE	N.S.	N.S.	N.S.	N.S.	2.57671	N.S.	3.07445	-1.89877			1
NMB0576	603879	605126	+	415	15676481	hemA	902691	glutamyl-tRNA reductase	COG0373H	cytoplasmic		FALSE	FALSE		0.4		TRUE	1	TRUE	TRUE	N.S.	N.S.	N.S.	N.S.	N.S.	N.S.	N.S.	N.S.			1
NMB0577	605402	605974	+	190	15676482	-	902692	NosR-related protein	COG3901K	unknown		FALSE	FALSE		N.D.		TRUE	0.886842	TRUE	FALSE	-2.24425	1.67975	N.A.	N.A.	N.A.	N.A.	N.A.	N.A.			1
NMB0578	606028	607062	+	344	15676483	nosD	902693	copper ABC transporter, periplasmic copper-binding protein	COG3420P	periplasmic		FALSE	FALSE		0.9		TRUE	0.995745	TRUE	TRUE	3.57455	N.S.	N.S.	N.S.	N.S.	N.S.	N.S.	N.S.			1
NMB0579	607120	607740	+	206	15676484	nosF	902694	copper ABC transporter, ATP-binding protein	COG1131V	unknown		FALSE	FALSE		0.7		TRUE	1	TRUE	TRUE	N.S.	N.S.	N.S.	N.S.	N.S.	N.S.	N.S.	N.S.			1
NMB0580	607879	608373	+	164	15676485	-	902695	putative protein disulfide isomerase NosL	COG4314C	unknown		FALSE	FALSE		0.5		TRUE	1	TRUE	TRUE	N.S.	N.S.	N.S.	N.S.	N.S.	N.S.	N.S.	N.S.			1
NMB0581	608461	610122	-	553	15676486	-	902696	electron transfer flavoprotein-ubiquinone oxidoreductase	COG0644C	unknown		FALSE	FALSE		0.3		TRUE	1	TRUE	TRUE	N.S.	N.S.	N.S.	N.S.	N.S.	N.S.	N.S.	N.S.			1
NMB0582	610252	610794	-	180	15676487	-	902697	putative bacteriocin resistance protein	COG3271R	unknown		FALSE	FALSE		0		TRUE	0.994521	TRUE	TRUE	N.S.	N.S.	N.S.	N.S.	N.S.	N.S.	N.S.	N.S.			1
NMB0583	612020	612688	-	222	15676488	-	902698	IS1016C2 transposase	COG3676L	unknown		FALSE	FALSE		N.D.		TRUE	0.884701	TRUE	FALSE	1.98562	N.S.	N.A.	N.A.	N.A.	N.A.	N.A.	N.A.			1
NMB0584	613279	614094	+	271	15676489	-	902699	FrpC operon protein	-	unknown		TRUE	FALSE		0.3		TRUE	0.868327	TRUE	TRUE	N.S.	N.S.	N.S.	N.S.	1.19771	N.S.	N.S.	N.S.			1
NMB0585	614111	618019	+	1302	15676490	-	902700	putative iron-regulated protein FrpA	COG2931Q	extracellular		TRUE	FALSE		N.D.		TRUE	0.771504	TRUE	FALSE	1.08967	N.S.	N.A.	N.A.	N.A.	N.A.	N.A.	N.A.			1
NMB0586	618299	619213	-	304	15676491	-	902701	putative adhesin	COG0803P	cytoplasmic membrane		TRUE	TRUE		N.D.		TRUE	0.971901	TRUE	FALSE	N.S.	N.S.	N.A.	N.A.	N.A.	N.A.	N.A.	N.A.			1
NMB0587	619290	620165	-	291	15676492	-	902702	membrane protein	COG1108P	cytoplasmic membrane		TRUE	TRUE		0.8		TRUE	0.987455	TRUE	TRUE	N.S.	N.S.	N.S.	N.S.	-3.05761	N.S.	-1.93774	2.49208			1
NMB0588	620189	620944	-	251	15676493	-	902703	ABC transporter, ATP-binding protein	COG1121P	cytoplasmic		TRUE	TRUE		0.4		TRUE	0.996024	TRUE	TRUE	N.S.	N.S.	N.S.	-1.52995	-2.2586	N.S.	N.S.	N.S.			1
NMB0589	621235	621600	-	121	15676494	rplS	902704	50S ribosomal protein L19	COG0335J	cytoplasmic		FALSE	FALSE		N.D.		TRUE	1	TRUE	FALSE	N.S.	N.S.	N.A.	N.A.	N.A.	N.A.	N.A.	N.A.			1
NMB0590	621616	622365	-	249	15676495	trmD	902705	tRNA (guanine-N1)-methyltransferase	COG0336J	cytoplasmic		FALSE	FALSE		N.D.		TRUE	0.995968	TRUE	FALSE	N.S.	N.S.	N.A.	N.A.	N.A.	N.A.	N.A.	N.A.			1
NMB0591	622365	622874	-	169	15676496	rimM	902706	16S rRNA-processing protein	COG0806J	unknown		FALSE	FALSE		N.D.		TRUE	0.942197	TRUE	FALSE	2.51462	N.S.	N.A.	N.A.	N.A.	N.A.	N.A.	N.A.			1
NMB0592	622890	623135	-	81	15676497	rpsP	902707	30S ribosomal protein S16	COG0228J	unknown		FALSE	FALSE		N.D.		TRUE	1	TRUE	FALSE	2.22033	N.S.	N.A.	N.A.	N.A.	N.A.	N.A.	N.A.			1
NMB0593	623180	625606	-	808	15676498	-	902708	hypothetical protein NMB0593	COG1042C	unknown	SSR locus p	FALSE	FALSE		0.5		TRUE	0.979128	TRUE	TRUE	N.S.	N.S.	N.S.	N.S.	N.S.	N.S.	N.S.	N.S.			1
NMB0594	625724	627130	-	468	15676499	-	902709	sensor histidine kinase	COG0642T	cytoplasmic membrane	PhoS-family hisitidine sensor kinase misS	TRUE	TRUE		0.8		TRUE	1	TRUE	TRUE	N.S.	N.S.	N.S.	N.S.	-2.49849	N.S.	-1.99946	2.51294			1
NMB0595	627144	627821	-	225	15676500	-	902710	DNA-binding response regulator	COG0745TK	cytoplasmic	PhoP-family response regulator MisR	TRUE	TRUE		0.7		TRUE	1	TRUE	TRUE	-0.886727	1.08736	N.S.	N.S.	1.63973	N.S.	1.30418	N.S.			1
NMB0596	628011	629825	-	604	15676501	-	902711	hypothetical protein NMB0596	COG3307M	cytoplasmic membrane		FALSE	FALSE		0.4		TRUE	0.992568	TRUE	TRUE	N.S.	N.S.	N.S.	N.S.	N.S.	N.S.	N.S.	N.S.			1
NMB0597	629815	630168	-	117	15676502	-	902712	hypothetical protein NMB0597	COG3308S	cytoplasmic membrane		FALSE	FALSE		0.7		TRUE	0.991379	TRUE	TRUE	N.S.	N.S.	N.S.	N.S.	N.S.	N.S.	N.S.	N.S.			1
NMB0598	630177	630785	-	202	15676503	-	902713	Maf/YceF/YhdE family protein	COG0424D	unknown		FALSE	FALSE		0.7		TRUE	0.894737	TRUE	TRUE	-1.63996	N.S.	N.S.	N.S.	N.S.	N.S.	-1.80553	N.S.			1
NMB0599	630838	631608	-	256	15676504	-	902714	hypothetical protein NMB0599	COG0805U	cytoplasmic membrane		FALSE	FALSE		0.4		TRUE	0.986083	TRUE	TRUE	N.S.	N.S.	N.S.	N.S.	N.S.	N.S.	N.S.	N.S.			1
NMB0600	631622	632308	-	228	15676505	-	902715	hypothetical protein NMB0600	COG1826U	cytoplasmic		FALSE	FALSE		0.4		TRUE	0.98	TRUE	TRUE	N.S.	N.S.	N.S.	N.S.	N.S.	N.S.	N.S.	N.S.			1
NMB0601	632312	632515	-	67	15677995	tatA	903198	hypothetical protein NMB0601	COG1826U	unknown		FALSE	FALSE		0.4		TRUE	0.978261	TRUE	TRUE	N.S.	N.S.	N.S.	N.S.	N.S.	N.S.	N.S.	N.S.			1
NMB0602	632562	632885	-	107	15676506	hitA	902716	hitA protein	COG0537FGR	cytoplasmic		FALSE	FALSE		0.3		TRUE	0.986547	TRUE	TRUE	N.S.	N.S.	N.S.	N.S.	N.S.	N.S.	N.S.	N.S.			1
NMB0603	632957	633280	-	107	15676507	hisE	902717	phosphoribosyl-ATP pyrophosphatase	COG0140E	cytoplasmic	histidine biosynthesis q	FALSE	FALSE		0.4		TRUE	0.995215	TRUE	TRUE	N.S.	N.S.	N.S.	N.S.	N.S.	N.S.	N.S.	N.S.			1
NMB0604	633421	634485	-	354	15676508	-	902718	alcohol dehydrogenase, zinc-containing	COG1063ER	unknown		FALSE	FALSE		0.5		TRUE	0.984572	TRUE	TRUE	N.S.	N.S.	N.S.	N.S.	3.69296	N.S.	4.62756	-3.07356			1
NMB0605	635034	636143	-	369	15676509	-	902719	histone deacetylase family protein	COG0123BQ	unknown		FALSE	FALSE		N.D.		TRUE	0.986684	TRUE	FALSE	N.S.	N.S.	N.A.	N.A.	N.A.	N.A.	N.A.	N.A.			1
NMB0606	636271	636537	+	88	15676510	-	902720	hypothetical protein NMB0606	COG1862U	unknown		FALSE	FALSE		0.5		TRUE	0.994118	TRUE	TRUE	0.853448	N.S.	N.S.	N.S.	1.27464	N.S.	1.75824	-1.16265			1
NMB0607	636746	638602	+	618	15676511	secD	902721	preprotein translocase subunit SecD	COG0342U	cytoplasmic membrane		FALSE	FALSE		N.D.		TRUE	0.984874	TRUE	FALSE	N.S.	N.S.	N.A.	N.A.	N.A.	N.A.	N.A.	N.A.			1
NMB0608	638606	639541	+	311	15676512	secF	902722	preprotein translocase subunit SecF	COG0341U	cytoplasmic membrane		FALSE	FALSE		0.6		TRUE	1	TRUE	TRUE	N.S.	N.S.	N.S.	N.S.	1.7827	N.S.	N.S.	N.S.			1
NMB0609	639764	640033	+	89	15676513	rpsO	902723	30S ribosomal protein S15	COG0184J	unknown		FALSE	FALSE		0.4		TRUE	1	TRUE	TRUE	N.S.	N.S.	N.S.	N.S.	N.S.	N.S.	N.S.	N.S.			1
NMB0610	640279	641538	+	419	15676514	potA-1	902724	spermidine/putrescine ABC transporter, ATP-binding protein	COG3842E	unknown		FALSE	FALSE		0.1		TRUE	1	TRUE	TRUE	N.S.	N.S.	N.S.	N.S.	N.S.	N.S.	N.S.	N.S.			1
NMB0611	641554	642519	+	321	15676515	potB	902725	spermidine/putrescine ABC transporter, permease protein	COG1176E	cytoplasmic membrane		FALSE	FALSE		0.4		TRUE	1	TRUE	TRUE	N.S.	N.S.	N.S.	N.S.	N.S.	N.S.	N.S.	N.S.			1
NMB0612	642519	643406	+	295	15676516	potC	902726	spermidine/putrescine ABC transporter, permease protein	COG1177E	cytoplasmic membrane		FALSE	FALSE		0.4		TRUE	0.991166	TRUE	TRUE	N.S.	N.S.	-2.49087	-2.51387	-3.05764	-2.38563	N.S.	N.S.			1
NMB0613	643428	643535	+	35	15676517	-	902727	hypothetical protein NMB0613	-	unknown		FALSE	FALSE		N.D.		TRUE	0.456919	TRUE	FALSE	N.S.	N.S.	N.A.	N.A.	N.A.	N.A.	N.A.	N.A.			1
NMB0614	643532	644827	+	431	15676518	-	902728	putative oxidoreductase	COG0665E	cytoplasmic		FALSE	FALSE		0.5		TRUE	0.968715	TRUE	TRUE	N.S.	N.S.	N.S.	N.S.	N.S.	N.S.	N.S.	N.S.			1
NMB0615	645072	646376	-	434	15676519	-	902729	putative ammonium transporter AmtB	COG0004P	cytoplasmic membrane	glutamine biosynthesis q	FALSE	FALSE		0.5		TRUE	1	TRUE	TRUE	3.63867	-2.45417	-4.49855	-4.02456	N.S.	-3.32411	3.34983	-2.64293			1
NMB0617	647614	648873	-	419	15676520	rho	902730	transcription termination factor Rho	COG1158K	cytoplasmic		FALSE	FALSE		N.D.		TRUE	0.993932	TRUE	FALSE	-1.57368	N.S.	N.A.	N.A.	N.A.	N.A.	N.A.	N.A.			1
NMB0618	649093	651477	-	794	15676521	ppsA	902731	phosphoenolpyruvate synthase	COG0574G	cytoplasmic	Hfq z	FALSE	FALSE		0.6		TRUE	0.998094	TRUE	TRUE	N.S.	N.S.	1.07769	1.31491	4.62814	1.38394	3.31236	-3.24788			1
NMB0619	651889	652710	+	273	15676522	-	902732	hypothetical protein NMB0619	COG1806S	cytoplasmic		FALSE	FALSE		0.4		TRUE	1	TRUE	TRUE	N.S.	N.S.	N.S.	N.S.	N.S.	N.S.	N.S.	N.S.			1
NMB0620	652949	653611	-	220	15676523	pgp	902733	phosphoglycolate phosphatase	COG0546R	unknown		FALSE	FALSE		N.D.		TRUE	0.87033	TRUE	FALSE	N.S.	N.S.	N.A.	N.A.	N.A.	N.A.	N.A.	N.A.			1
NMB0621	653649	654476	-	275	15676524	-	902734	hypothetical protein NMB0621	COG2833S	cytoplasmic		FALSE	FALSE		0.3		TRUE	0.958929	TRUE	TRUE	N.S.	N.S.	N.S.	N.S.	N.S.	N.S.	N.S.	N.S.			1
NMB0622	654903	655526	+	207	15676525	lolA	902735	outer membrane lipoprotein carrier protein	COG2834M	periplasmic		FALSE	FALSE		0.7		TRUE	0.992771	TRUE	TRUE	-2.44573	N.S.	N.S.	1.18544	N.S.	N.S.	N.S.	N.S.			1
NMB0623	655799	656938	+	379	15676526	potD-2	902736	spermidine/putrescine ABC transporter, periplasmic spermidine/putrescine-binding protein	COG0687E	periplasmic	SSR locus p	FALSE	FALSE		N.D.		TRUE	0.986807	TRUE	FALSE	N.S.	N.S.	N.A.	N.A.	N.A.	N.A.	N.A.	N.A.			1
NMB0625	658333	658863	+	176	15676527	-	902738	hypothetical protein NMB0625	COG0663R	unknown		FALSE	FALSE		0		TRUE	0.98017	TRUE	TRUE	N.S.	N.S.	N.S.	N.S.	N.S.	N.S.	N.S.	N.S.			1
NMB0626	659238	660833	-	531	15676528	prfC	902739	peptide chain release factor 3	COG4108J	cytoplasmic		FALSE	FALSE		0.9		TRUE	0.993365	TRUE	TRUE	-2.04879	N.S.	N.S.	1.9879	N.S.	N.S.	-3.26751	N.S.			1
NMB0627	660940	661335	-	131	15676529	hisI	902740	phosphoribosyl-AMP cyclohydrolase	COG0139E	cytoplasmic	histidine biosynthesis q	FALSE	FALSE		0.7		TRUE	0.985294	TRUE	TRUE	N.S.	N.S.	N.S.	N.S.	N.S.	N.S.	N.S.	N.S.			1
NMB0628	661366	662133	-	255	15676530	hisF	902741	imidazole glycerol phosphate synthase subunit HisF	COG0107E	cytoplasmic	histidine biosynthesis q	FALSE	FALSE		0.7		TRUE	0.98996	TRUE	TRUE	N.S.	N.S.	N.S.	N.S.	N.S.	N.S.	N.S.	N.S.			1
NMB0629	662146	662883	-	245	15676531	hisA	902742	1-(5-phosphoribosyl)-5-	COG0106E	cytoplasmic	histidine biosynthesis q	FALSE	FALSE		0.3		TRUE	0.989669	TRUE	TRUE	N.S.	N.S.	N.S.	N.S.	N.S.	N.S.	N.S.	N.S.			1
NMB0630	662916	663554	-	212	15676532	hisH	902743	imidazole glycerol phosphate synthase subunit HisH	COG0118E	cytoplasmic	histidine biosynthesis q	FALSE	FALSE		0.2		TRUE	0.986577	TRUE	TRUE	N.S.	N.S.	N.S.	N.S.	N.S.	0.979632	N.S.	N.S.			1
NMB0631	663685	665187	-	500	15676533	-	902744	putative phosphate acetyltransferase Pta	COG0280C	unknown		FALSE	FALSE		0.5		TRUE	0.995798	TRUE	TRUE	-1.4306	1.40223	2.39258	N.S.	3.38745	2.8029	2.16541	N.S.			1
NMB0632	665372	666430	-	352	15677997	fbpC	903196	iron(III) ABC transporter, ATP-binding protein	COG3842E	unknown		FALSE	FALSE		0.4		TRUE	0.992775	TRUE	TRUE	N.S.	N.S.	N.S.	N.S.	-1.01761	N.S.	N.S.	N.S.			1
NMB0633	666451	667968	-	505	15677998	fbpB	903195	iron(III) ABC transporter, permease protein	COG1178P	cytoplasmic membrane		TRUE	FALSE		0.5		TRUE	1	TRUE	TRUE	N.S.	N.S.	N.S.	N.S.	N.S.	N.S.	N.S.	N.S.			1
NMB0634	668036	669031	-	331	15676534	fbpA	902745	iron(III) ABC transporter, periplasmic binding protein	COG1840P	periplasmic	Hfq z	FALSE	FALSE		0.3		TRUE	0.99689	TRUE	TRUE	N.S.	N.S.	N.S.	N.S.	N.S.	N.S.	N.S.	N.S.			1
NMB0635	669318	670283	-	321	15676535	-	902746	IS30 family transposase	COG2826L	cytoplasmic		FALSE	FALSE		N.D.		TRUE	0.99697	TRUE	FALSE	N.S.	N.S.	N.A.	N.A.	N.A.	N.A.	N.A.	N.A.			1
NMB0636	670447	670830	-	127	15676536	-	902747	hypothetical protein NMB0636	-	unknown		FALSE	FALSE		0.4		TRUE	1	TRUE	TRUE	1.96315	-1.62458	N.S.	N.S.	N.S.	N.S.	N.S.	N.S.			1
NMB0637	670888	672264	-	458	15676537	argH	902748	argininosuccinate lyase	COG0165E	cytoplasmic	arginine biosynthesis q	FALSE	FALSE		0.3		TRUE	0.9967	TRUE	TRUE	N.S.	N.S.	N.S.	N.S.	1.19609	N.S.	N.S.	N.S.			1
NMB0638	672283	673152	-	289	15676538	galU	902749	UTP--glucose-1-phosphate uridylyltransferase	COG1210M	cytoplasmic		FALSE	FALSE		0.6		TRUE	1	TRUE	TRUE	N.S.	N.S.	N.S.	N.S.	1.27908	N.S.	N.S.	N.S.			1
NMB0639	673180	673779	-	199	15676539	-	902750	putative deoxyribonucleotide triphosphate pyrophosphatase	COG0127F	unknown		FALSE	FALSE		0.4		TRUE	1	TRUE	TRUE	N.S.	N.S.	N.S.	N.S.	N.S.	N.S.	N.S.	N.S.			1
NMB0640	673772	674005	-	77	15676540	-	902751	hypothetical protein NMB0640	-	unknown		FALSE	FALSE		0.6		TRUE	0.979452	TRUE	TRUE	1.66061	N.S.	N.S.	N.S.	1.20571	N.S.	N.S.	N.S.			1
NMB0641	674113	674646	-	177	15676541	ppa	902752	inorganic pyrophosphatase	COG0221C	cytoplasmic		FALSE	FALSE		N.D.		TRUE	0.99723	TRUE	FALSE	N.S.	N.S.	N.A.	N.A.	N.A.	N.A.	N.A.	N.A.			1
NMB0642	674747	675205	-	152	15676542	ntpA	902753	dATP pyrophosphohydrolase	COG0494LR	unknown		FALSE	FALSE		N.D.		TRUE	0.975	TRUE	FALSE	2.1233	N.S.	N.A.	N.A.	N.A.	N.A.	N.A.	N.A.			1
NMB0643	675650	677476	+	608	15676543	-	902755	MafB-related protein	-	unknown	variant mafB protein	FALSE	FALSE		0.3	maf1 q	TRUE	0.795769	TRUE	TRUE	N.S.	N.S.	N.S.	N.S.	N.S.	N.S.	N.S.	N.S.			1
NMB0644	677479	677943	+	154	15676544	-	902756	hypothetical protein NMB0644	-	unknown	no homolog in α522	FALSE	FALSE		N.D.	maf1 q	FALSE	N.A.	TRUE	FALSE	N.S.	N.S.	N.A.	N.A.	N.A.	N.A.	N.A.	N.A.			1
NMB0646	678326	678613	+	95	15676545	-	902758	ribonuclease inhibitor barstar	COG2732K	cytoplasmic	no homolog in α522	FALSE	FALSE		N.D.	maf1 q	FALSE	N.A.	TRUE	FALSE	N.S.	N.S.	N.A.	N.A.	N.A.	N.A.	N.A.	N.A.			1
NMB0647	679127	680365	+	412	15676546	-	902759	hypothetical protein NMB0647	-	unknown	no homolog in α522	FALSE	FALSE		N.D.	maf1 q	FALSE	N.A.	TRUE	FALSE	N.S.	N.S.	N.A.	N.A.	N.A.	N.A.	N.A.	N.A.			1
NMB0648	680393	680815	+	140	15676547	-	902760	hypothetical protein NMB0648	-	cytoplasmic		FALSE	FALSE		N.D.	maf1 q	TRUE	0.585284	TRUE	FALSE	N.S.	N.S.	N.A.	N.A.	N.A.	N.A.	N.A.	N.A.			1
NMB0649	681006	681230	+	74	15676548	-	902761	hypothetical protein NMB0649	-	unknown	no homolog in α522	FALSE	FALSE		N.D.	maf1 q	FALSE	N.A.	FALSE	FALSE	N.A.	N.A.	N.A.	N.A.	N.A.	N.A.	N.A.	N.A.			1
NMB0650	681203	681622	+	139	15676549	-	902762	hypothetical protein NMB0650	-	cytoplasmic		FALSE	FALSE		N.D.	maf1 q	FALSE	N.A.	TRUE	FALSE	N.S.	N.S.	N.A.	N.A.	N.A.	N.A.	N.A.	N.A.			1
NMB0651	681723	682112	+	129	15676550	-	902763	hypothetical protein NMB0651	-	cytoplasmic		FALSE	FALSE		N.D.	maf1 q	FALSE	N.A.	TRUE	FALSE	N.S.	N.S.	N.A.	N.A.	N.A.	N.A.	N.A.	N.A.			1
NMB0652	682235	683176	+	313	15676551	mafA-2	902764	mafA protein	-	unknown		FALSE	FALSE		N.D.	maf1 q	TRUE	0.975689	FALSE	FALSE	N.A.	N.A.	N.A.	N.A.	N.A.	N.A.	N.A.	N.A.			1
NMB0653	683180	684448	+	422	15676552	-	902765	MafB-related protein	-	unknown		FALSE	FALSE		0.6	maf1 q	TRUE	0.99308	TRUE	TRUE	N.S.	N.S.	N.S.	N.S.	N.S.	N.S.	N.S.	N.S.			1
NMB0654	684451	684768	+	105	15676553	-	902766	hypothetical protein NMB0654	-	cytoplasmic		FALSE	FALSE		0.5		TRUE	1	TRUE	TRUE	1.86951	N.S.	N.S.	N.S.	N.S.	N.S.	N.S.	N.S.			1
NMB0655	684903	685610	+	235	15676554	-	902767	hypothetical protein NMB0655	-	unknown		FALSE	FALSE		0.4		TRUE	1	TRUE	TRUE	N.S.	N.S.	N.S.	N.S.	N.S.	N.S.	N.S.	N.S.			1
NMB0656	685636	685965	+	109	15676555	-	902768	hypothetical protein NMB0656	-	unknown		FALSE	FALSE		0.4		TRUE	1	TRUE	TRUE	N.S.	N.S.	N.S.	N.S.	N.S.	N.S.	N.S.	N.S.			1
NMB0657	686060	686263	+	67	15676556	-	902769	hypothetical protein NMB0657	-	unknown		FALSE	FALSE		0.3		TRUE	0.993103	TRUE	TRUE	N.S.	N.S.	N.S.	N.S.	N.S.	N.S.	-1.79961	N.S.			1
NMB0658	686091	686351	+	86	15676557	-	902770	hypothetical protein NMB0658	-	cytoplasmic		FALSE	FALSE		0.2		TRUE	0.994444	TRUE	TRUE	N.S.	N.S.	N.S.	N.S.	N.S.	N.S.	N.S.	N.S.			1
NMB0659	686382	686783	+	133	15676558	-	902771	hypothetical protein NMB0659	-	cytoplasmic		FALSE	FALSE		0.9		TRUE	1	TRUE	TRUE	N.S.	N.S.	N.S.	N.S.	N.S.	N.S.	N.S.	N.S.			1
NMB0660	686965	687354	+	129	15676559	-	902772	hypothetical protein NMB0660	-	cytoplasmic		FALSE	FALSE		0.5		TRUE	0.992537	TRUE	TRUE	N.S.	N.S.	N.S.	N.S.	N.S.	N.S.	N.S.	N.S.			1
NMB0661	687395	689695	-	766	15677999	-	903194	bis(5`-nucleosyl)-tetraphosphatase, symmetrical/Trk system potassium uptake protein TrkG, fusion	COG0168P	cytoplasmic membrane	pseudogene in α522	FALSE	FALSE		0.7		TRUE	0.622251	TRUE	TRUE	-1.6112	N.S.	N.S.	N.S.	-2.34322	N.S.	-2.54804	2.5594			1
NMB0662	689773	690162	-	129	15676560	-	902773	putative ribonuclease	COG0251J	unknown		FALSE	FALSE		0.6		TRUE	0.995984	TRUE	TRUE	-0.953605	N.S.	N.S.	N.S.	N.S.	N.S.	N.S.	N.S.			1
NMB0663	690298	690822	-	174	15676561	nspA	902774	outer membrane protein	COG3637M	outer membrane		TRUE	FALSE		0.4		TRUE	0.988166	TRUE	TRUE	1.46208	-1.18519	N.S.	N.S.	4.23024	N.S.	3.92454	-3.63016			1
NMB0664	690993	691187	-	64	15676562	-	902775	hypothetical protein NMB0664	-	unknown		FALSE	FALSE		N.D.		TRUE	0.17482	TRUE	FALSE	2.69992	N.S.	N.A.	N.A.	N.A.	N.A.	N.A.	N.A.			1
NMB0665	691407	692582	-	391	15676563	-	902776	coproporphyrinogen III oxidase	COG0635H	cytoplasmic		FALSE	FALSE		0.7		TRUE	0.978535	TRUE	TRUE	N.S.	N.S.	N.S.	N.S.	N.S.	N.S.	N.S.	N.S.			1
NMB0666	692639	695164	-	841	15676564	ligA-1	902777	DNA ligase	COG0272L	unknown		FALSE	FALSE		0.5		TRUE	0.975361	TRUE	TRUE	-1.76458	N.S.	N.S.	N.S.	N.S.	N.S.	N.S.	N.S.			1
NMB0667	695312	696598	-	428	15676565	-	902778	hypothetical protein NMB0667	-	unknown		FALSE	FALSE		0.6		TRUE	0.99409	TRUE	TRUE	N.S.	N.S.	N.S.	N.S.	N.S.	N.S.	N.S.	N.S.			1
NMB0668	696816	697388	-	190	15676566	ampD	902779	N-acetyl-anhydromuranmyl-L-alanine amidase	COG3023V	cytoplasmic		FALSE	FALSE		0.7		TRUE	0.985075	TRUE	TRUE	N.S.	N.S.	N.S.	N.S.	N.S.	N.S.	N.S.	N.S.			1
NMB0669	697472	698467	+	331	15676567	-	902780	hypothetical protein NMB0669	COG1559R	unknown		FALSE	FALSE		0.7		TRUE	0.989474	TRUE	TRUE	N.S.	N.S.	-1.74079	-1.86384	-2.43015	-1.94408	N.S.	N.S.			1
NMB0670	698527	699147	+	206	15676568	tmk	902781	thymidylate kinase	COG0125F	cytoplasmic		FALSE	FALSE		0.3		TRUE	0.971014	TRUE	TRUE	N.S.	N.S.	N.S.	N.S.	N.S.	N.S.	N.S.	N.S.			1
NMB0671	699369	700649	+	426	15676569	sfcA	902782	malate oxidoreductase (NAD)	COG0281C	unknown		FALSE	FALSE		0.6		TRUE	0.992874	TRUE	TRUE	N.S.	N.S.	-0.75109	-0.686225	1.00226	N.S.	1.68594	-0.972257			1
NMB0672	701196	702230	+	344	15676570	lpxK	902783	tetraacyldisaccharide 4'-kinase	COG1663M	unknown		FALSE	FALSE		0.4		TRUE	0.994074	TRUE	TRUE	N.S.	N.S.	N.S.	N.S.	N.S.	N.S.	N.S.	N.S.			1
NMB0673	702430	703017	+	195	15676571	-	902784	hypothetical protein NMB0673	COG3184S	unknown		FALSE	FALSE		N.D.		TRUE	0.98977	TRUE	FALSE	N.S.	N.S.	N.A.	N.A.	N.A.	N.A.	N.A.	N.A.			1
NMB0674	703086	703268	+	60	15676572	-	902785	hypothetical protein NMB0674	COG2835S	unknown		FALSE	FALSE		0.6		TRUE	0.959677	TRUE	TRUE	N.S.	N.S.	N.S.	N.S.	1.57092	N.S.	N.S.	N.S.			1
NMB0675	703265	704026	+	253	15676573	kdsB	902786	3-deoxy-manno-octulosonate cytidylyltransferase	COG1212M	cytoplasmic		FALSE	FALSE		0.5		TRUE	0.977778	TRUE	TRUE	N.S.	N.S.	N.S.	N.S.	N.S.	N.S.	N.S.	N.S.			1
NMB0676	704049	704450	+	133	15676574	-	902787	hypothetical protein NMB0676	-	cytoplasmic		FALSE	FALSE		0.6		TRUE	0.989091	TRUE	TRUE	N.S.	N.S.	N.S.	N.S.	N.S.	N.S.	N.S.	N.S.			1
NMB0677	704646	704762	+	38	15676575	-	902788	hypothetical protein NMB0677	-	unknown		FALSE	FALSE		N.D.		TRUE	0.248101	TRUE	FALSE	N.S.	N.S.	N.A.	N.A.	N.A.	N.A.	N.A.	N.A.			1
NMB0678	705342	706127	+	261	15676576	trpA	902790	tryptophan synthase subunit alpha	COG0159E	cytoplasmic	tryptophan biosynthesis q	FALSE	FALSE		0.3		TRUE	0.956522	TRUE	TRUE	N.S.	N.S.	N.S.	-1.02201	N.S.	N.S.	N.S.	N.S.			1
NMB0679	706165	707037	+	290	15676577	accD	902791	acetyl-CoA carboxylase subunit beta	COG0777I	unknown		FALSE	FALSE		0.7		TRUE	0.981034	TRUE	TRUE	N.S.	N.S.	N.S.	N.S.	N.S.	N.S.	N.S.	N.S.			1
NMB0680	707097	707708	-	203	15676578	cnp1	902792	cryptic protein	-	unknown		FALSE	FALSE		0.5		TRUE	0.99284	TRUE	TRUE	-3.74888	1.78633	N.S.	N.S.	-2.35442	N.S.	-3.01274	N.S.			1
NMB0681	707817	708041	+	74	15676579	-	902793	hypothetical protein NMB0681	COG0425O	unknown		FALSE	FALSE		0.4		TRUE	1	TRUE	TRUE	N.S.	N.S.	N.S.	N.S.	2.08166	N.S.	N.S.	N.S.			1
NMB0682	708404	709438	+	344	15676580	pyrC	902794	dihydroorotase	COG0418F	unknown		FALSE	FALSE		N.D.		TRUE	0.986745	TRUE	FALSE	-1.32477	N.S.	N.A.	N.A.	N.A.	N.A.	N.A.	N.A.			1
NMB0683	709806	710231	-	141	15676581	nusB	902795	transcription antitermination protein NusB	COG0781K	cytoplasmic		FALSE	FALSE		0.5		TRUE	0.978495	TRUE	TRUE	N.S.	N.S.	N.S.	N.S.	N.S.	N.S.	N.S.	N.S.			1
NMB0684	710309	710785	-	158	15676582	ribH	902796	riboflavin synthase subunit beta	COG0054H	cytoplasmic		FALSE	FALSE		0.6		TRUE	0.993443	TRUE	TRUE	N.S.	N.S.	N.S.	N.S.	N.S.	N.S.	N.S.	N.S.			1
NMB0685	710833	711156	-	107	15676583	-	902797	hypothetical protein NMB0685	COG4859S	unknown		FALSE	FALSE		N.D.		TRUE	1	FALSE	FALSE	N.A.	N.A.	N.A.	N.A.	N.A.	N.A.	N.A.	N.A.			1
NMB0686	711323	712042	+	239	15676584	rnc	902798	ribonuclease III	COG0571K	cytoplasmic		FALSE	FALSE		N.D.		TRUE	0.980769	TRUE	FALSE	-1.68322	N.S.	N.A.	N.A.	N.A.	N.A.	N.A.	N.A.			1
NMB0687	712039	713013	+	324	15676585	era	902799	GTP-binding protein Era	COG1159R	cytoplasmic		FALSE	FALSE		0.3		TRUE	0.952756	TRUE	TRUE	N.S.	N.S.	N.S.	N.S.	-3.20274	N.S.	N.S.	N.S.			1
NMB0688	714856	715482	-	208	15676586	trpF	902800	N-(5'-phosphoribosyl)anthranilate isomerase	COG0135E	unknown	tryptophan biosynthesis q	FALSE	FALSE		0.6		TRUE	0.968293	TRUE	TRUE	N.S.	N.S.	N.S.	N.S.	N.S.	N.S.	N.S.	N.S.			1
NMB0689	715541	716032	-	163	15676587	greB	902801	transcription elongation factor GreB	COG0782K	cytoplasmic		FALSE	FALSE		0.3		TRUE	0.990769	TRUE	TRUE	N.S.	N.S.	N.S.	N.S.	N.S.	N.S.	N.S.	N.S.			1
NMB0690	716132	717676	-	514	15676588	purF	902802	amidophosphoribosyltransferase	COG0034F	unknown		FALSE	FALSE		0.2		TRUE	0.989194	TRUE	TRUE	N.S.	-1.42584	-1.46042	N.S.	N.S.	N.S.	N.S.	N.S.			1
NMB0691	717989	718486	-	165	15676589	-	902803	putative colicin V production protein	COG1286R	cytoplasmic membrane		FALSE	FALSE		N.D.		TRUE	0.968051	TRUE	FALSE	N.S.	N.S.	N.A.	N.A.	N.A.	N.A.	N.A.	N.A.			1
NMB0692	718479	719477	-	332	15676590	tpc	902804	tpc protein	-	cytoplasmic membrane		FALSE	FALSE		0.5		TRUE	0.990521	TRUE	TRUE	N.S.	N.S.	N.S.	N.S.	1.39616	N.S.	N.S.	N.S.			1
NMB0693	719490	720764	-	424	15676591	folC	902805	bifunctional folylpolyglutamate synthase/dihydrofolate synthase	COG0285H	cytoplasmic		FALSE	FALSE		0.4		TRUE	0.976247	TRUE	TRUE	N.S.	N.S.	N.S.	N.S.	N.S.	N.S.	N.S.	N.S.			1
NMB0694	720795	721241	-	148	15676592	folI	902806	folI protein	-	cytoplasmic membrane		FALSE	FALSE		0.4		TRUE	0.906355	TRUE	TRUE	N.S.	N.S.	N.S.	N.S.	-1.52021	N.S.	N.S.	N.S.			1
NMB0695	721246	721605	-	119	15676593	-	902807	hypothetical protein NMB0695	-	cytoplasmic		FALSE	FALSE		0.5		TRUE	0.987952	TRUE	TRUE	N.S.	N.S.	N.S.	N.S.	N.S.	N.S.	N.S.	N.S.			1
NMB0696	721678	722406	-	242	15676594	-	902808	amino acid ABC transporter, ATP-binding protein	COG1126E	cytoplasmic		FALSE	FALSE		N.D.	MMEksgA s	TRUE	0.993763	TRUE	FALSE	N.S.	N.S.	N.A.	N.A.	N.A.	N.A.	N.A.	N.A.			1
NMB0697	722579	723358	-	259	15676595	ksgA	902809	dimethyladenosine transferase	COG0030J	cytoplasmic		FALSE	FALSE		0.6	MMEksgA s	TRUE	0.996109	TRUE	TRUE	N.S.	N.S.	N.S.	N.S.	1.2846	N.S.	N.S.	N.S.			1
NMB0698	723555	724244	+	229	15676596	-	902810	hypothetical protein NMB0698	COG3663L	cytoplasmic		FALSE	FALSE		0.4		TRUE	0.99359	TRUE	TRUE	N.S.	N.S.	N.S.	N.S.	N.S.	N.S.	N.S.	N.S.			1
NMB0699	724327	725529	+	400	15676597	trpB	902811	tryptophan synthase subunit beta	COG0133E	cytoplasmic	tryptophan biosynthesis q	FALSE	FALSE		0.3		TRUE	1	TRUE	TRUE	N.S.	N.S.	N.S.	N.S.	N.S.	N.S.	N.S.	N.S.			1
NMB0700	725708	731155	-	1815	15676598	iga	902812	IgA-specific serine endopeptidase	COG3468MU	outer membrane		TRUE	FALSE		0.4		TRUE	0.981874	TRUE	TRUE	N.S.	-1.56741	N.S.	N.S.	N.S.	N.S.	N.S.	N.S.			1
NMB0701	731314	731568	-	84	15676599	-	902813	hypothetical protein NMB0701	-	unknown		FALSE	FALSE		0.3		TRUE	0.977528	TRUE	TRUE	2.94188	N.S.	N.S.	N.S.	N.S.	N.S.	N.S.	N.S.			1
NMB0702	732566	734641	+	691	15676600	comA	902814	competence protein	COG2333R	cytoplasmic membrane		FALSE	FALSE		N.D.		TRUE	0.978402	TRUE	FALSE	N.S.	N.S.	N.A.	N.A.	N.A.	N.A.	N.A.	N.A.			1
NMB0703	734869	735672	-	267	15676601	comL	902815	competence lipoprotein	COG4105R	unknown		FALSE	FALSE		0.6		TRUE	0.96475	TRUE	TRUE	N.S.	N.S.	N.S.	N.S.	N.S.	N.S.	N.S.	N.S.			1
NMB0704	735671	736795	+	374	15676602	rluD	902816	ribosomal large subunit pseudouridine synthase D	COG0564J	cytoplasmic		FALSE	FALSE		0.6		TRUE	0.97619	TRUE	TRUE	N.S.	N.S.	N.S.	N.S.	-1.81531	N.S.	-1.89881	N.S.			1
NMB0705	736948	737895	-	315	15676603	-	902817	transporter	COG0385R	cytoplasmic membrane		FALSE	FALSE		0.4		TRUE	0.98527	TRUE	TRUE	N.S.	N.S.	N.S.	N.S.	2.03415	N.S.	N.S.	N.S.			1
NMB0706	738455	739234	+	259	15676604	-	902818	hypothetical protein NMB0706	COG1496S	unknown		FALSE	FALSE		0.4		TRUE	0.984645	TRUE	TRUE	N.S.	N.S.	N.S.	N.S.	N.S.	N.S.	N.S.	N.S.			1
NMB0707	739286	739765	+	159	15676605	-	902819	putative rare lipoprotein B	COG2980M	unknown		FALSE	FALSE		0.4		TRUE	0.996785	TRUE	TRUE	-1.16629	N.S.	N.S.	N.S.	N.S.	N.S.	N.S.	N.S.			1
NMB0708	739767	740765	+	332	15676606	holA	902820	DNA polymerase III subunit delta	COG1466L	cytoplasmic		FALSE	FALSE		0.5		TRUE	0.966102	TRUE	TRUE	N.S.	N.S.	N.S.	N.S.	N.S.	N.S.	N.S.	N.S.			1
NMB0709	740886	741305	+	139	15676607	-	902821	hypothetical protein NMB0709	-	unknown		FALSE	FALSE		0.3		TRUE	1	TRUE	TRUE	-0.809279	0.878068	N.S.	N.S.	N.S.	N.S.	N.S.	N.S.			1
NMB0710	741330	741896	+	188	15676608	-	902822	hypothetical protein NMB0710	COG1714S	cytoplasmic membrane		FALSE	FALSE		0.5		TRUE	0.896373	TRUE	TRUE	N.S.	N.S.	N.S.	N.S.	N.S.	N.S.	N.S.	N.S.			1
NMB0711	741980	742864	-	294	15676609	-	902823	hypothetical protein NMB0711	COG1561S	cytoplasmic		FALSE	FALSE		0.3	MMErpoH s	TRUE	0.961062	TRUE	TRUE	N.S.	N.S.	N.S.	N.S.	N.S.	N.S.	N.S.	N.S.			1
NMB0712	743348	744220	-	290	15676610	rpoH	902824	RNA polymerase factor sigma-32	COG0568K	cytoplasmic		FALSE	FALSE		0.5	MMErpoH s	TRUE	0.97373	TRUE	TRUE	-2.56243	1.22186	N.S.	N.S.	N.S.	N.S.	N.S.	N.S.			1
NMB0713	744476	746050	-	524	15676611	lnt	902825	apolipoprotein N-acyltransferase	COG0815M	cytoplasmic membrane		FALSE	FALSE		0.7		TRUE	0.999063	TRUE	TRUE	N.S.	N.S.	N.S.	N.S.	N.S.	N.S.	N.S.	N.S.			1
NMB0714	746054	746809	-	251	15676612	-	902826	hypothetical protein NMB0714	COG2354S	unknown		FALSE	FALSE		0.3		TRUE	0.964981	TRUE	TRUE	N.S.	N.S.	N.S.	N.S.	N.S.	N.S.	N.S.	N.S.			1
NMB0715	747005	747325	+	106	15676613	-	902827	hypothetical protein NMB0715	-	unknown		FALSE	FALSE		N.D.		FALSE	N.A.	TRUE	FALSE	N.S.	N.S.	N.A.	N.A.	N.A.	N.A.	N.A.	N.A.			1
NMB0716	747478	747768	+	96	15676614	-	902828	hypothetical protein NMB0716	-	cytoplasmic		FALSE	FALSE		N.D.		FALSE	N.A.	TRUE	FALSE	N.S.	N.S.	N.A.	N.A.	N.A.	N.A.	N.A.	N.A.			1
NMB0717	747831	748247	-	138	15676615	-	902829	putative cytochrome	COG2010C	unknown		FALSE	FALSE		0.2		TRUE	0.964413	TRUE	TRUE	N.S.	-1.19297	N.S.	N.S.	3.44906	N.S.	3.57963	-3.31924			1
NMB0718	748528	749610	-	360	15676616	hemH	902830	ferrochelatase	COG0276H	cytoplasmic		TRUE	FALSE		0.6		TRUE	1	TRUE	TRUE	N.S.	N.S.	N.S.	N.S.	N.S.	N.S.	-1.37476	N.S.			1
NMB0719	749620	750735	-	371	15676617	tgt	902831	queuine tRNA-ribosyltransferase	COG0343J	unknown		FALSE	FALSE		0		TRUE	0.992188	TRUE	TRUE	N.S.	N.S.	N.S.	N.S.	N.S.	N.S.	N.S.	N.S.			1
NMB0720	751043	752956	+	637	15676618	thrS	902833	threonyl-tRNA synthetase	COG0441J	cytoplasmic		FALSE	FALSE		0.4		TRUE	0.990769	TRUE	TRUE	2.23715	N.S.	N.S.	N.S.	N.S.	N.S.	N.S.	N.S.			1
NMB0721	753028	753495	+	155	15676619	infC	902834	translation initiation factor IF-3	COG0290J	cytoplasmic		FALSE	FALSE		0.6		TRUE	0.881579	TRUE	TRUE	N.S.	N.S.	N.S.	N.S.	N.S.	N.S.	N.S.	N.S.			1
NMB0722	753642	753839	+	65	15676620	rpmI	902835	50S ribosomal protein L35	COG0291J	unknown		FALSE	FALSE		N.D.		TRUE	1	TRUE	FALSE	N.S.	N.S.	N.A.	N.A.	N.A.	N.A.	N.A.	N.A.			1
NMB0723	753852	754211	+	119	15676621	rplT	902836	50S ribosomal protein L20	COG0292J	unknown		FALSE	FALSE		0.5		TRUE	0.991379	TRUE	TRUE	N.S.	N.S.	N.S.	N.S.	6.38911	N.S.	N.S.	N.S.			1
NMB0724	754557	755549	+	330	15676622	pheS	902837	phenylalanyl-tRNA synthetase subunit alpha	COG0016J	cytoplasmic		FALSE	FALSE		0.4		TRUE	0.994012	TRUE	TRUE	N.S.	N.S.	N.S.	N.S.	N.S.	N.S.	N.S.	N.S.			1
NMB0725	755732	756790	+	352	15676623	-	902838	modification methylase HgaI-1	COG0270L	cytoplasmic	no homolog in α522	FALSE	FALSE		N.D.	MMEpheSpheT s	FALSE	N.A.	TRUE	FALSE	N.S.	N.S.	N.A.	N.A.	N.A.	N.A.	N.A.	N.A.			1
NMB0726	756793	758262	+	489	15676624	-	902839	type II restriction enzyme HgaI	-	unknown	no homolog in α522	FALSE	FALSE		N.D.	MMEpheSpheT s	FALSE	N.A.	TRUE	FALSE	N.S.	N.S.	N.A.	N.A.	N.A.	N.A.	N.A.	N.A.			1
NMB0727	758259	758909	+	216	15676625	-	902840	N-6 adenine-specific DNA methylase	COG0863L	unknown	no homolog in α522	FALSE	FALSE		N.D.	MMEpheSpheT s	FALSE	N.A.	TRUE	FALSE	N.S.	N.S.	N.A.	N.A.	N.A.	N.A.	N.A.	N.A.			1
NMB0728	758934	761297	+	787	15676626	pheT	902841	phenylalanyl-tRNA synthetase subunit beta	COG0072J	cytoplasmic		FALSE	FALSE	MMEpheSpheT in both genomes	0.3	MMEpheSpheT s	TRUE	0.987122	TRUE	TRUE	N.S.	N.S.	N.S.	N.S.	N.S.	N.S.	N.S.	N.S.			1
NMB0729	761371	761673	+	100	15676627	ihfA	902842	integration host factor, alpha subunit	COG0776L	cytoplasmic		FALSE	FALSE		0.2		TRUE	1	TRUE	TRUE	N.S.	N.S.	N.S.	N.S.	1.22967	N.S.	N.S.	N.S.			1
NMB0730	762295	762780	+	161	15676628	fxsA	902843	FxsA	COG3030R	cytoplasmic membrane		FALSE	FALSE		0.7		TRUE	1	TRUE	TRUE	N.S.	N.S.	N.S.	N.S.	N.S.	N.S.	N.S.	N.S.			1
NMB0731	763040	763267	+	75	15676629	-	902844	hypothetical protein NMB0731	-	unknown		FALSE	FALSE		0.6		TRUE	0.938272	TRUE	TRUE	N.S.	N.S.	N.S.	N.S.	N.S.	N.S.	N.S.	N.S.			1
NMB0732	763597	764898	+	433	15676630	bioA	902845	adenosylmethionine-8-amino-7-oxononanoate aminotransferase	COG0161H	cytoplasmic		FALSE	FALSE		0.5		TRUE	0.966102	TRUE	TRUE	N.S.	N.S.	N.S.	N.S.	N.S.	N.S.	N.S.	N.S.			1
NMB0733	764895	765542	+	215	15676631	bioD	902846	dithiobiotin synthetase	COG0132H	periplasmic		FALSE	FALSE		0.5		TRUE	0.978723	TRUE	TRUE	-1.60113	N.S.	N.S.	N.S.	-1.89603	N.S.	N.S.	N.S.			1
NMB0734	765557	766033	+	158	15676632	-	902847	hypothetical protein NMB0734	COG3161H	cytoplasmic		FALSE	FALSE		0.5		TRUE	0.902821	TRUE	TRUE	N.S.	N.S.	N.S.	N.S.	N.S.	N.S.	N.S.	N.S.			1
NMB0735	766063	766953	+	296	15676633	ubiA	902848	4-hydroxybenzoate octaprenyltransferase	COG0382H	cytoplasmic membrane		FALSE	FALSE		0.3		TRUE	0.995017	TRUE	TRUE	N.S.	N.S.	N.S.	N.S.	-1.73702	N.S.	-1.93796	N.S.			1
NMB0736	767138	767587	+	149	15676634	ptsN	902849	PTS system, nitrogen regulatory IIA protein	COG1762GT	cytoplasmic		FALSE	FALSE		N.D.		TRUE	0.993056	TRUE	FALSE	1.40932	N.S.	N.A.	N.A.	N.A.	N.A.	N.A.	N.A.			1
NMB0737	767589	768551	+	320	15676635	-	902850	HPr kinase/phosphorylase	COG1493T	cytoplasmic	pseudogene in α522	FALSE	FALSE		0.5		TRUE	0.174121	TRUE	TRUE	N.S.	N.S.	N.S.	N.S.	N.S.	N.S.	N.S.	N.S.			1
NMB0738	768532	769386	+	284	15676636	-	902851	hypothetical protein NMB0738	COG1660R	cytoplasmic		FALSE	FALSE		0.4		TRUE	0.994737	TRUE	TRUE	N.S.	N.S.	N.S.	-1.76194	N.S.	N.S.	N.S.	N.S.			1
NMB0739	769467	770984	+	505	15676637	-	902852	hypothetical protein NMB0739	COG1161R	unknown	pseudogene in α522	FALSE	FALSE		0.5		TRUE	0.611926	TRUE	TRUE	N.S.	N.S.	N.S.	-1.29845	-1.49154	N.S.	N.S.	N.S.			1
NMB0740	771293	772966	+	557	15676638	recN	902853	DNA repair protein RecN	COG0497L	cytoplasmic		TRUE	FALSE		0.2		TRUE	0.978585	TRUE	TRUE	N.S.	N.S.	N.S.	N.S.	N.S.	N.S.	N.S.	N.S.			1
NMB0741	773983	775422	-	479	15676639	-	902856	hypothetical protein NMB0741	COG0665E	unknown		TRUE	TRUE		0.7		TRUE	0.963	TRUE	TRUE	N.S.	N.S.	N.S.	N.S.	N.S.	N.S.	N.S.	N.S.			1
NMB0742	775722	776081	+	119	15676640	-	902857	hypothetical protein NMB0742	COG3536S	unknown		FALSE	FALSE		0.8		TRUE	0.963115	TRUE	TRUE	N.S.	N.S.	N.S.	N.S.	-3.10411	N.S.	-3.33316	2.79786			1
NMB0743	776135	776872	+	245	15676641	ubiE	902858	ubiquinone/menaquinone biosynthesis methyltransferase	COG2226H	unknown		FALSE	FALSE		N.D.		TRUE	0.989919	TRUE	FALSE	-2.21762	1.69334	N.A.	N.A.	N.A.	N.A.	N.A.	N.A.			1
NMB0744	777092	777571	+	159	15676642	-	902859	hypothetical protein NMB0744	COG3467R	unknown		FALSE	FALSE		N.D.		TRUE	0.940625	TRUE	FALSE	N.S.	N.S.	N.A.	N.A.	N.A.	N.A.	N.A.	N.A.			1
NMB0745	777697	778191	-	164	15676643	folK	902860	2-amino-4-hydroxy-6-hydroxymethyldihydropteridine-pyrophosphokinase	COG0801H	unknown		FALSE	FALSE		N.D.		TRUE	0.966258	TRUE	FALSE	N.S.	N.S.	N.A.	N.A.	N.A.	N.A.	N.A.	N.A.			1
NMB0746	778201	778575	-	124	15676644	-	902861	hypothetical protein NMB0746	COG3094S	cytoplasmic membrane		FALSE	FALSE		N.D.		TRUE	0.980695	TRUE	FALSE	1.33543	N.S.	N.A.	N.A.	N.A.	N.A.	N.A.	N.A.			1
NMB0747	778629	779195	-	188	15676645	-	902862	hypothetical protein NMB0747	COG2226H	unknown		FALSE	FALSE		0.6		TRUE	0.91906	TRUE	TRUE	N.S.	N.S.	N.S.	N.S.	N.S.	N.S.	N.S.	N.S.			1
NMB0748	779280	779573	-	97	15676646	hfq	902863	host factor-I	COG1923R	unknown		FALSE	FALSE		0.7		TRUE	0.984293	TRUE	TRUE	N.S.	N.S.	N.S.	N.S.	N.S.	N.S.	N.S.	N.S.			1
NMB0749	779702	780640	-	312	15676647	-	902864	penicillin-binding protein 4	COG1686M	periplasmic		FALSE	FALSE		0.2		TRUE	0.993388	TRUE	TRUE	N.S.	N.S.	N.S.	N.S.	N.S.	N.S.	N.S.	N.S.			1
NMB0750	780961	781401	+	146	15676648	bcp	902865	bacterioferritin comigratory protein	COG1225O	cytoplasmic		TRUE	FALSE		0.7		TRUE	0.993266	TRUE	TRUE	N.S.	N.S.	N.S.	N.S.	N.S.	N.S.	N.S.	N.S.			1
NMB0751	781453	782328	+	291	15676649	xerD	902866	integrase/recombinase XerD	COG4974L	cytoplasmic		FALSE	FALSE		0.7		TRUE	0.996581	TRUE	TRUE	N.S.	N.S.	N.S.	N.S.	-2.42522	N.S.	-3.13667	N.S.			1
NMB0752	782500	782700	+	66	15676650	-	902867	putative bacterioferritin-associated ferredoxin	COG2906P	unknown		FALSE	FALSE		N.D.		TRUE	1	FALSE	FALSE	N.A.	N.A.	N.A.	N.A.	N.A.	N.A.	N.A.	N.A.			1
NMB0753	782866	783099	+	77	15676651	-	902868	hypothetical protein NMB0753	-	cytoplasmic		FALSE	FALSE		0.5		TRUE	0.969697	TRUE	TRUE	N.S.	N.S.	N.S.	N.S.	N.S.	N.S.	N.S.	N.S.			1
NMB0754	783104	783214	+	36	15676652	-	902869	hypothetical protein NMB0754	-	unknown		FALSE	FALSE		0.3		TRUE	1	TRUE	TRUE	N.S.	N.S.	N.S.	N.S.	N.S.	N.S.	N.S.	N.S.			1
NMB0755	783232	783375	+	47	15676653	-	902870	hypothetical protein NMB0755	-	unknown		FALSE	FALSE		N.D.		TRUE	0.209709	FALSE	FALSE	N.A.	N.A.	N.A.	N.A.	N.A.	N.A.	N.A.	N.A.			1
NMB0756	783516	784436	-	306	15676654	-	902871	putative dTDP-L-rhamnose synthase	COG1091M	unknown		FALSE	FALSE		N.D.		TRUE	0.887805	TRUE	FALSE	-1.4281	N.S.	N.A.	N.A.	N.A.	N.A.	N.A.	N.A.			1
NMB0757	784636	785499	+	287	15676655		902872	phosphoribosylaminoimidazole-succinocarboxamide synthase	COG0152F	cytoplasmic		TRUE	FALSE		0.8		TRUE	0.99481	TRUE	TRUE	N.S.	N.S.	N.S.	N.S.	N.S.	N.S.	1.70596	N.S.			1
NMB0758	785733	787856	+	707	15676656	pnp	902873	polynucleotide phosphorylase/polyadenylase	COG1185J	cytoplasmic	Hfq z	FALSE	FALSE		0.3		TRUE	0.998534	TRUE	TRUE	N.S.	N.S.	N.S.	N.S.	N.S.	N.S.	N.S.	N.S.			1
NMB0759	787929	788657	-	242	15676657	-	902874	hypothetical protein NMB0759	COG2836S	cytoplasmic membrane		FALSE	FALSE		0.2		TRUE	1	TRUE	TRUE	N.S.	N.S.	N.S.	N.S.	N.S.	N.S.	N.S.	N.S.			1
NMB0760	789044	789895	+	283	15676658	dapF	902875	diaminopimelate epimerase	COG0253E	cytoplasmic	lysine biosynthesis q	FALSE	FALSE		0.3		TRUE	1	TRUE	TRUE	N.S.	N.S.	N.S.	N.S.	N.S.	N.S.	N.S.	N.S.			1
NMB0761	789978	790205	+	75	15676659	-	902876	hypothetical protein NMB0761	-	unknown		FALSE	FALSE		N.D.		FALSE	N.A.	TRUE	FALSE	N.S.	N.S.	N.A.	N.A.	N.A.	N.A.	N.A.	N.A.			1
NMB0762	790236	790694	+	152	15676660	-	902877	hypothetical protein NMB0762	-	unknown		FALSE	FALSE		N.D.		FALSE	N.A.	TRUE	FALSE	N.S.	N.S.	N.A.	N.A.	N.A.	N.A.	N.A.	N.A.			1
NMB0763	790691	791623	+	310	15676661	cysK	902878	cysteine synthase	COG0031E	unknown	cysteine biosynthesis q, Hfq z	FALSE	FALSE		0.7		TRUE	1	TRUE	TRUE	N.S.	N.S.	N.S.	N.S.	1.67371	1.43286	N.S.	N.S.			1
NMB0764	792086	792991	+	301	15676662	-	902879	hypothetical protein NMB0764	COG0697GER	cytoplasmic membrane		FALSE	FALSE		0.3		TRUE	0.978003	TRUE	TRUE	N.S.	N.S.	N.S.	N.S.	N.S.	N.S.	N.S.	N.S.			1
NMB0765	793147	794166	-	339	15676663	lepB	902880	signal peptidase I	COG0681U	cytoplasmic membrane		FALSE	FALSE		0.5		TRUE	0.989826	TRUE	TRUE	N.S.	N.S.	N.S.	N.S.	N.S.	N.S.	N.S.	N.S.			1
NMB0766	794309	796102	-	597	15676664	lepA	902881	GTP-binding protein LepA	COG0481M	cytoplasmic		FALSE	FALSE		0.5		TRUE	0.997412	TRUE	TRUE	N.S.	N.S.	N.S.	N.S.	N.S.	N.S.	N.S.	N.S.			1
NMB0767	796246	796947	-	233	15676665	pfs	902882	5-methylthioadenosine nucleosidase/S-adenosylhomocysteine nucleosidase	COG0775F	cytoplasmic		FALSE	FALSE		N.D.		TRUE	0.919463	TRUE	FALSE	N.S.	N.S.	N.A.	N.A.	N.A.	N.A.	N.A.	N.A.			1
NMB0768	797133	798245	+	370	15676666	pilT-2	902883	twitching motility protein PilT	COG5008NU	cytoplasmic		TRUE	FALSE		0.3		TRUE	0.991747	TRUE	TRUE	1.3627	N.S.	N.S.	N.S.	2.08342	N.S.	2.1826	-1.74445			1
NMB0769	798279	799256	+	325	15676667	-	902884	DNA polymerase III subunit delta'	COG0470L	cytoplasmic		FALSE	FALSE		0.5		TRUE	0.997001	TRUE	TRUE	1.12552	N.S.	N.S.	N.S.	N.S.	N.S.	N.S.	N.S.			1
NMB0770	799260	799610	+	116	15676668	-	902885	putative type IV pilus assembly protein PilZ	COG3215NU	unknown		FALSE	FALSE		0.5		TRUE	1	TRUE	TRUE	0.840552	N.S.	N.S.	N.S.	N.S.	N.S.	N.S.	N.S.			1
NMB0771	799615	800394	+	259	15676669	-	902886	hypothetical protein NMB0771	COG0084L	cytoplasmic		FALSE	FALSE		0.4		TRUE	0.979048	TRUE	TRUE	N.S.	N.S.	N.S.	N.S.	N.S.	N.S.	N.S.	N.S.			1
NMB0772	800420	800635	+	71	15676670	-	902887	hypothetical protein NMB0772	COG3042R	unknown		FALSE	FALSE		0.6		TRUE	1	TRUE	TRUE	N.S.	N.S.	N.S.	N.S.	N.S.	N.S.	N.S.	N.S.			1
NMB0773	800736	801047	+	103	15676671	-	902888	hypothetical protein NMB0773	COG0278O	cytoplasmic		FALSE	FALSE		0.7		TRUE	1	TRUE	TRUE	N.S.	N.S.	N.S.	-1.17387	N.S.	N.S.	N.S.	N.S.			1
NMB0774	801153	801779	+	208	15676672	upp	902889	uracil phosphoribosyltransferase	COG0035F	cytoplasmic		FALSE	FALSE		0.1		TRUE	1	TRUE	TRUE	N.S.	N.S.	N.S.	N.S.	N.S.	N.S.	N.S.	N.S.			1
NMB0775	801802	802122	+	106	15676673	-	902890	hypothetical protein NMB0775	COG4390S	unknown		FALSE	FALSE		0.2	MME0775-6 s	TRUE	1	TRUE	TRUE	N.S.	N.S.	N.S.	N.S.	N.S.	N.S.	N.S.	N.S.			1
NMB0776	802373	802792	+	139	15676674	-	902891	hypothetical protein NMB0776	-	unknown		FALSE	FALSE		0.6	MME0775-6 s	TRUE	1	TRUE	TRUE	N.S.	N.S.	N.S.	N.S.	N.S.	N.S.	N.S.	N.S.			1
NMB0777	802834	803574	+	246	15676675	hemD	902892	uroporphyrinogen-III synthase	COG1587H	unknown		FALSE	FALSE		0.4		TRUE	1	TRUE	TRUE	1.47126	N.S.	N.S.	N.S.	N.S.	N.S.	N.S.	N.S.			1
NMB0778	803649	804923	+	424	15676676	-	902893	putative uroporphyrin-III C-methyltransferase HemX	COG2959H	unknown		FALSE	FALSE		0.2		TRUE	1	TRUE	TRUE	N.S.	N.S.	N.S.	N.S.	N.S.	N.S.	N.S.	N.S.			1
NMB0779	804920	806143	+	407	15676677	-	902894	hypothetical protein NMB0779	COG3071H	unknown		FALSE	FALSE		0.5	cMMEhemYhemE t	TRUE	1	TRUE	TRUE	N.S.	N.S.	N.S.	N.S.	1.10729	N.S.	1.36204	N.S.			1
NMB0780	806176	806616	+	146	15676678	-	902895	hypothetical protein NMB0780	-	cytoplasmic		FALSE	FALSE		0.6	cMMEhemYhemE t	TRUE	1	TRUE	TRUE	2.04642	N.S.	N.S.	-1.16083	N.S.	N.S.	N.S.	N.S.			1
NMB0781	806770	807834	+	354	15676679	hemE	902896	uroporphyrinogen decarboxylase	COG0407H	unknown		FALSE	FALSE		0.3	cMMEhemYhemE t	TRUE	1	TRUE	TRUE	N.S.	N.S.	N.S.	N.S.	N.S.	N.S.	N.S.	N.S.			1
NMB0782	808020	809399	+	459	15676680	radA	902897	DNA repair protein RadA	COG1066O	cytoplasmic membrane		FALSE	FALSE		0.4		TRUE	0.991131	TRUE	TRUE	N.S.	N.S.	N.S.	N.S.	N.S.	N.S.	N.S.	N.S.			1
NMB0783	809675	810154	-	159	15676681	-	902898	hypothetical protein NMB0783	COG3439S	unknown		FALSE	FALSE		0.3		TRUE	0.99026	TRUE	TRUE	-1.21257	N.S.	N.S.	N.S.	1.34272	N.S.	N.S.	N.S.			1
NMB0784	810396	810755	-	119	15676682	-	902899	putative phage shock protein E precursor	COG0607P	unknown		FALSE	FALSE		0.1		TRUE	0.987448	TRUE	TRUE	N.S.	N.S.	N.S.	N.S.	N.S.	N.S.	N.S.	N.S.			1
NMB0785	810794	814408	-	1204	15676683	recB	902900	exodeoxyribonuclease V 135 KD polypeptide	COG1074L	unknown		FALSE	FALSE	CREE in α522	0.5		TRUE	0.961282	TRUE	TRUE	N.S.	N.S.	N.S.	N.S.	N.S.	N.S.	-2.42204	N.S.			1
NMB0786	814488	815396	-	302	15676684	-	902901	hypothetical protein NMB0786	COG2837P	cytoplasmic		FALSE	FALSE		0.3		TRUE	0.996711	TRUE	TRUE	N.S.	N.S.	N.S.	N.S.	2.28652	N.S.	N.S.	N.S.			1
NMB0787	815681	816508	+	275	15676685	-	902902	amino acid ABC transporter, periplasmic amino acid-binding protein	COG0834ET	periplasmic		FALSE	FALSE		0.2		TRUE	0.988764	TRUE	TRUE	1.92927	-1.46561	N.S.	N.S.	N.S.	N.S.	N.S.	N.S.			1
NMB0788	816552	817214	+	220	15676686	-	902903	amino acid ABC transporter, permease protein	COG0765E	cytoplasmic membrane		FALSE	FALSE		0.3		TRUE	1	TRUE	TRUE	1.30064	N.S.	N.S.	1.03787	N.S.	N.S.	-1.80565	N.S.			1
NMB0789	817224	817979	+	251	15676687	-	902904	amino acid ABC transporter, ATP-binding protein	COG1126E	cytoplasmic membrane		FALSE	FALSE		N.D.		TRUE	0.979879	TRUE	FALSE	1.50482	N.S.	N.A.	N.A.	N.A.	N.A.	N.A.	N.A.			1
NMB0790	817999	819381	-	460	15676688	pgm	902905	phosphoglucomutase	COG1109G	unknown		TRUE	FALSE		0.1		TRUE	0.949836	TRUE	TRUE	N.S.	N.S.	1.42972	N.S.	2.5238	1.76004	2.51834	N.S.			1
NMB0791	819548	820057	-	169	15676689	-	902906	peptidyl-prolyl cis-trans isomerase	COG0652O	cytoplasmic		FALSE	FALSE		0.3		TRUE	1	TRUE	TRUE	N.S.	N.S.	N.S.	N.S.	1.23462	N.S.	1.28334	N.S.			1
NMB0792	820176	821591	-	471	15676690	-	902907	NadC family protein	COG0471P	cytoplasmic membrane		FALSE	FALSE		0.4		TRUE	1	TRUE	TRUE	N.S.	N.S.	N.S.	N.S.	N.S.	N.S.	N.S.	N.S.			1
NMB0793	821588	821797	-	69	15676691	-	902908	hypothetical protein NMB0793	-	unknown		FALSE	FALSE		0.8		TRUE	0.958904	TRUE	TRUE	2.51883	-3.78881	N.S.	N.S.	4.20081	N.S.	3.81373	-3.58626			1
NMB0794	821822	822184	-	120	15676692	-	902909	hypothetical protein NMB0794	-	cytoplasmic membrane		FALSE	FALSE		N.D.		TRUE	0.878049	TRUE	FALSE	N.S.	N.S.	N.A.	N.A.	N.A.	N.A.	N.A.	N.A.			1
NMB0795	822448	823026	-	192	15676693	pth	902910	peptidyl-tRNA hydrolase	COG0193J	cytoplasmic		FALSE	FALSE		0.6		TRUE	0.957286	TRUE	TRUE	-1.51385	N.S.	N.S.	N.S.	N.S.	N.S.	N.S.	N.S.			1
NMB0796	823079	823357	-	92	15676694	-	902911	hypothetical protein NMB0796	COG2914S	cytoplasmic		FALSE	FALSE		0.7		TRUE	0.967033	TRUE	TRUE	N.S.	N.S.	N.S.	N.S.	-2.94696	N.S.	N.S.	N.S.			1
NMB0797	823350	823787	-	145	15676695	-	902912	hypothetical protein NMB0797	COG2867I	cytoplasmic		FALSE	FALSE		0.4		TRUE	0.993289	TRUE	TRUE	N.S.	N.S.	N.S.	N.S.	-2.28144	N.S.	N.S.	N.S.			1
NMB0798	824003	825970	-	655	15676696	ftsH	902913	cell division protein FtsH	COG0465O	cytoplasmic membrane		FALSE	FALSE		0.2		TRUE	0.997676	TRUE	TRUE	N.S.	N.S.	N.S.	N.S.	N.S.	N.S.	N.S.	N.S.			1
NMB0799	826034	826654	-	206	15676697	ftsJ	902914	cell division protein FtsJ	COG0293J	cytoplasmic		FALSE	FALSE		0.2		TRUE	0.982927	TRUE	TRUE	N.S.	N.S.	N.S.	N.S.	N.S.	N.S.	N.S.	N.S.			1
NMB0800	826764	827048	+	94	15676698	-	902915	hypothetical protein NMB0800	COG1534J	cytoplasmic		FALSE	FALSE		0.5		TRUE	0.97861	TRUE	TRUE	1.38133	N.S.	N.S.	N.S.	N.S.	N.S.	N.S.	N.S.			1
NMB0801	827231	828232	+	333	15676699	hemB	902916	delta-aminolevulinic acid dehydratase	COG0113H	cytoplasmic		FALSE	FALSE		0.6		TRUE	0.989378	TRUE	TRUE	N.S.	N.S.	N.S.	N.S.	N.S.	N.S.	N.S.	N.S.			1
NMB0802	828295	829452	-	385	15676700	metB	902917	cystathionine gamma-synthase	COG0626E	cytoplasmic	methionine biosynthesis q	FALSE	FALSE		N.D.		TRUE	0.975641	TRUE	FALSE	N.S.	N.S.	N.A.	N.A.	N.A.	N.A.	N.A.	N.A.			1
NMB0803	829644	830417	+	257	15676701	-	902918	putative GTP cyclohydrolase	COG1469S	cytoplasmic		FALSE	FALSE		0.5		TRUE	0.980237	TRUE	TRUE	N.S.	N.S.	-1.20219	N.S.	N.S.	N.S.	N.S.	N.S.			1
NMB0804	830527	831192	+	221	15676702	-	902919	putative NAD(P)H nitroreductase	COG0778C	cytoplasmic		FALSE	FALSE		N.D.		TRUE	0.984127	TRUE	FALSE	N.S.	N.S.	N.A.	N.A.	N.A.	N.A.	N.A.	N.A.			1
NMB0805	831333	832298	+	321	15676703	-	902920	IS30 family transposase	COG2826L	cytoplasmic		FALSE	FALSE		N.D.		TRUE	0.993939	TRUE	FALSE	N.S.	N.S.	N.A.	N.A.	N.A.	N.A.	N.A.	N.A.			1
NMB0806	832330	833088	-	252	15676704	-	902921	hypothetical protein NMB0806	COG1187J	unknown		FALSE	FALSE		0.8		TRUE	1	TRUE	TRUE	-1.38536	N.S.	N.S.	N.S.	N.S.	N.S.	N.S.	N.S.			1
NMB0807	833113	834003	-	296	15676705	ppnK	902922	inorganic polyphosphate/ATP-NAD kinase	COG0061G	cytoplasmic		FALSE	FALSE		0.6		TRUE	1	TRUE	TRUE	-2.51273	1.77462	N.S.	N.S.	-3.24198	N.S.	-3.19663	2.87361			1
NMB0808	834023	834589	-	188	15676706	-	902923	hypothetical protein NMB0808	COG3165S	cytoplasmic		FALSE	FALSE		0.7		TRUE	1	TRUE	TRUE	-1.53451	N.S.	N.S.	N.S.	-2.58978	N.S.	-2.3818	2.34213			1
NMB0809	834640	835437	-	265	15676707	-	902924	hypothetical protein NMB0809	COG0451MG	unknown		FALSE	FALSE		0.5		TRUE	1	TRUE	TRUE	2.12963	N.S.	N.S.	N.S.	N.S.	N.S.	N.S.	N.S.			1
NMB0810	835492	836142	-	216	15676708	-	902925	TetR family transcriptional regulator	COG1309K	unknown		FALSE	FALSE		0.4		TRUE	0.995392	TRUE	TRUE	1.41688	N.S.	N.S.	N.S.	N.S.	N.S.	N.S.	N.S.			1
NMB0811	836154	837194	-	346	15676709	murB	902926	UDP-N-acetylpyruvoylglucosamine reductase	COG0812M	unknown		FALSE	FALSE		0.5		TRUE	0.969609	TRUE	TRUE	N.S.	N.S.	N.S.	N.S.	-2.00911	N.S.	-2.2574	1.69377			1
NMB0812	837238	838617	-	459	15676710	-	902927	multidrug efflux protein	COG0534V	cytoplasmic membrane		FALSE	FALSE		0.5		TRUE	0.987912	TRUE	TRUE	N.S.	N.S.	N.S.	N.S.	N.S.	N.S.	N.S.	N.S.			1
NMB0813	838672	838860	+	62	15676711	-	902928	hypothetical protein NMB0813	-	unknown		FALSE	FALSE		0.2		TRUE	0.976744	TRUE	TRUE	N.S.	N.S.	N.S.	N.S.	N.S.	N.S.	N.S.	N.S.			1
NMB0814	838952	840103	+	383	15676712	hisZ	902929	ATP phosphoribosyltransferase regulatory subunit	COG3705E	cytoplasmic		FALSE	FALSE		N.D.		TRUE	0.990802	TRUE	FALSE	N.S.	N.S.	N.A.	N.A.	N.A.	N.A.	N.A.	N.A.			1
NMB0815	840201	841505	+	434	15676713	purA	902930	adenylosuccinate synthetase	COG0104F	cytoplasmic		FALSE	FALSE		0.7		TRUE	0.996568	TRUE	TRUE	N.S.	N.S.	N.S.	N.S.	N.S.	N.S.	N.S.	N.S.			1
NMB0816	841630	841944	+	104	15676714	-	902931	hypothetical protein NMB0816	-	unknown		FALSE	FALSE		N.D.		TRUE	0.990868	TRUE	FALSE	N.S.	N.S.	N.A.	N.A.	N.A.	N.A.	N.A.	N.A.			1
NMB0817	841970	842353	+	127	15676715	-	902932	hypothetical protein NMB0817	-	unknown		FALSE	FALSE		0.1		TRUE	1	TRUE	TRUE	N.S.	N.S.	N.S.	N.S.	-1.97538	N.S.	N.S.	N.S.			1
NMB0818	842367	842777	+	136	15676716	-	902933	hypothetical protein NMB0818	-	unknown		FALSE	FALSE		0.3		TRUE	1	TRUE	TRUE	N.S.	N.S.	N.S.	N.S.	-1.66092	N.S.	N.S.	N.S.			1
NMB0819	842894	843286	+	130	15676717	-	902934	hypothetical protein NMB0819	-	unknown		FALSE	FALSE		0.2		TRUE	1	TRUE	TRUE	1.84758	N.S.	N.S.	N.S.	-1.44111	N.S.	N.S.	N.S.			1
NMB0820	843494	843886	+	130	15676718	-	902935	hypothetical protein NMB0820	-	unknown		FALSE	FALSE		N.D.		TRUE	0.498141	TRUE	FALSE	N.S.	N.S.	N.A.	N.A.	N.A.	N.A.	N.A.	N.A.			1
NMB0821	844000	844560	+	186	15676719	-	902936	hypothetical protein NMB0821	-	unknown		FALSE	FALSE		0.5		TRUE	1	TRUE	TRUE	1.74107	N.S.	N.S.	N.S.	N.S.	N.S.	N.S.	N.S.			1
NMB0822	844861	845904	-	347	15676720	htpX	902937	heat shock protein HtpX	COG0501O	cytoplasmic membrane		FALSE	FALSE		1		TRUE	0.778748	TRUE	TRUE	-1.57834	2.74275	N.S.	N.S.	N.S.	N.S.	N.S.	N.S.			1
NMB0823	845916	846563	+	215	15676721	adk	902938	adenylate kinase	COG0563F	cytoplasmic		FALSE	FALSE		0.4		TRUE	1	TRUE	TRUE	1.42522	N.S.	N.S.	N.S.	N.S.	N.S.	N.S.	N.S.			1
NMB0824	847089	847829	+	246	15676722	pyrF	902939	orotidine 5'-phosphate decarboxylase	COG0284F	unknown		FALSE	FALSE		0.4		TRUE	1	TRUE	TRUE	N.S.	N.S.	N.S.	N.S.	N.S.	N.S.	N.S.	N.S.			1
NMB0825	847884	848855	+	323	15676723	-	902940	putative ADP-heptose synthase	COG2870M	cytoplasmic		TRUE	FALSE		0.6		TRUE	1	TRUE	TRUE	-1.10813	N.S.	N.S.	N.S.	N.S.	N.S.	N.S.	N.S.			1
NMB0826	848892	850127	+	411	15676724	-	902941	C-5 cytosine-specific DNA methylase	COG0270L	unknown		FALSE	FALSE		0.3		TRUE	1	TRUE	TRUE	N.S.	N.S.	N.S.	N.S.	-1.9262	N.S.	N.S.	N.S.			1
NMB0828	851289	852293	+	334	15676725	rfaD	902942	ADP-L-glycero-D-mannoheptose-6-epimerase	COG0451MG	cytoplasmic		TRUE	FALSE		0.3		TRUE	0.995614	TRUE	TRUE	N.S.	N.S.	N.S.	N.S.	N.S.	N.S.	N.S.	N.S.			1
NMB0829	852367	853911	+	514	15676726	hsdM	902943	type I restriction enzyme EcoR124II M protein	COG0286V	cytoplasmic		FALSE	FALSE		N.D.		TRUE	0.98439	TRUE	FALSE	-2.06595	N.S.	N.A.	N.A.	N.A.	N.A.	N.A.	N.A.			1
NMB0830	853908	854918	+	336	15676727	-	902944	hypothetical protein NMB0830	COG3943R	unknown	no homolog in α522	FALSE	FALSE		N.D.	MMErfaDclpA s	FALSE	N.A.	TRUE	FALSE	N.S.	N.S.	N.A.	N.A.	N.A.	N.A.	N.A.	N.A.			1
NMB0832	856315	857457	+	380	15676728	prrC	902946	anticodon nuclease	-	cytoplasmic	no homolog in α522	FALSE	FALSE		N.D.	MMErfaDclpA s	FALSE	N.A.	TRUE	FALSE	N.S.	N.S.	N.A.	N.A.	N.A.	N.A.	N.A.	N.A.			1
NMB0833	857454	857840	+	128	15676729	-	902947	type I restriction enzyme-related protein	COG0610V	cytoplasmic	no homolog in α522	FALSE	FALSE		N.D.	MMErfaDclpA s	FALSE	N.A.	TRUE	FALSE	N.S.	N.S.	N.A.	N.A.	N.A.	N.A.	N.A.	N.A.			1
NMB0834	857829	858794	-	321	15676730	-	902948	IS30 family transposase	COG2826L	cytoplasmic	no homolog in α522	FALSE	FALSE		N.D.	MMErfaDclpA s	FALSE	N.A.	TRUE	FALSE	N.S.	N.S.	N.A.	N.A.	N.A.	N.A.	N.A.	N.A.			1
NMB0835	858870	861635	+	921	15676731	-	902949	putative type I restriction enzyme EcoR124II R protein	COG0610V	cytoplasmic	inactivated hsdR due to insertion of IS30	FALSE	FALSE	MMErfaD in both genomes	0.5		TRUE	0.981967	TRUE	TRUE	N.S.	N.S.	N.S.	N.S.	N.S.	N.S.	N.S.	N.S.			1
NMB0836	861674	863983	-	769	15676732	clpA	902950	ATP-dependent Clp protease, ATP-binding subunit ClpA	COG0542O	cytoplasmic		FALSE	FALSE		0.6		TRUE	0.970686	TRUE	TRUE	N.S.	N.S.	N.S.	N.S.	3.42818	N.S.	2.79762	N.S.			1
NMB0837	863985	864287	-	100	15676733	clpS	902951	hypothetical protein NMB0837	COG2127S	cytoplasmic		FALSE	FALSE		0.2		TRUE	1	TRUE	TRUE	N.S.	N.S.	N.S.	N.S.	N.S.	N.S.	N.S.	N.S.			1
NMB0838	864530	864733	+	67	15676734	-	902952	cold-shock domain-contain protein	COG1278K	cytoplasmic		FALSE	FALSE		0.4		TRUE	1	TRUE	TRUE	N.S.	N.S.	N.S.	N.S.	N.S.	N.S.	N.S.	N.S.			1
NMB0839	865030	866361	-	443	15676735	pmbA	902953	pmbA protein	COG0312R	cytoplasmic		FALSE	FALSE		0.6		TRUE	1	TRUE	TRUE	N.S.	N.S.	N.S.	N.S.	N.S.	N.S.	N.S.	N.S.			1
NMB0840	866484	867020	+	178	15676736	-	902954	hypothetical protein NMB0840	COG3028S	unknown		FALSE	FALSE		0.8		TRUE	1	TRUE	TRUE	1.8421	N.S.	N.S.	N.S.	N.S.	N.S.	N.S.	N.S.			1
NMB0841	867067	867783	+	238	15676737	-	902955	hypothetical protein NMB0841	-	unknown		FALSE	FALSE		0.2		TRUE	0.834034	TRUE	TRUE	N.S.	-1.29853	N.S.	N.S.	N.S.	N.S.	N.S.	N.S.			1
NMB0842	867852	869552	+	566	15676738	recJ	902956	single-stranded-DNA-specific exonuclease RecJ	COG0608L	cytoplasmic membrane		FALSE	FALSE		0.6		TRUE	0.969938	TRUE	TRUE	N.S.	N.S.	N.S.	N.S.	N.S.	N.S.	N.S.	N.S.			1
NMB0843	869849	871210	+	453	15676739	pcnB	902957	polyA polymerase	COG0617J	unknown		FALSE	FALSE		N.D.		TRUE	0.972376	TRUE	FALSE	N.S.	N.S.	N.A.	N.A.	N.A.	N.A.	N.A.	N.A.			1
NMB0844	871383	871706	+	107	15676740	-	902958	hypothetical protein NMB0844	-	unknown		FALSE	FALSE		0.4		TRUE	0.981567	TRUE	TRUE	N.S.	N.S.	N.S.	N.S.	N.S.	N.S.	N.S.	N.S.			1
NMB0845	871817	872770	-	317	15676741	-	902959	PhoH-related protein	COG1702T	cytoplasmic		FALSE	FALSE		0.2		TRUE	0.99685	TRUE	TRUE	N.S.	N.S.	N.S.	N.S.	N.S.	N.S.	N.S.	N.S.			1
NMB0846	872909	873943	-	344	15676742	-	902960	LPS biosynthesis protein-related protein	COG0438M	cytoplasmic		FALSE	FALSE		N.D.		FALSE	N.A.	TRUE	FALSE	N.S.	N.S.	N.A.	N.A.	N.A.	N.A.	N.A.	N.A.			1
NMB0847	874100	874273	-	57	15676743	-	902961	hypothetical protein NMB0847	-	unknown		FALSE	FALSE		N.D.		FALSE	N.A.	TRUE	FALSE	N.S.	N.S.	N.A.	N.A.	N.A.	N.A.	N.A.	N.A.			1
NMB0848	874407	875111	+	234	15676744	-	902962	hypothetical protein NMB0848	COG3471S	unknown		FALSE	FALSE		N.D.		TRUE	0.937778	TRUE	FALSE	N.S.	N.S.	N.A.	N.A.	N.A.	N.A.	N.A.	N.A.			1
NMB0849	875175	875741	-	188	15676745	dcd	902963	deoxycytidine triphosphate deaminase	COG0717F	cytoplasmic		FALSE	FALSE		0.7		TRUE	1	TRUE	TRUE	N.S.	N.S.	N.S.	N.S.	-1.32012	N.S.	N.S.	N.S.			1
NMB0850	875807	876223	-	138	15676746	-	902964	hypothetical protein NMB0850	COG4642S	unknown		FALSE	FALSE		0.4		TRUE	0.930556	TRUE	TRUE	N.S.	N.S.	N.S.	N.S.	-1.66078	N.S.	-1.67392	N.S.			1
NMB0851	876285	877184	-	299	15676747	rdgC	902965	recombination associated protein	COG2974L	unknown		FALSE	FALSE		N.D.		TRUE	0.996616	TRUE	FALSE	N.S.	N.S.	N.A.	N.A.	N.A.	N.A.	N.A.	N.A.			1
NMB0852	877215	878672	-	485	15676748	engA	902966	GTP-binding protein EngA	COG1160R	unknown		FALSE	FALSE		0.4		TRUE	0.990586	TRUE	TRUE	N.S.	N.S.	N.S.	N.S.	N.S.	N.S.	N.S.	N.S.			1
NMB0853	878822	879451	-	209	15676749	-	902967	hypothetical protein NMB0853	COG2976S	unknown		FALSE	FALSE		0.6		TRUE	0.985185	TRUE	TRUE	N.S.	N.S.	N.S.	N.S.	N.S.	N.S.	N.S.	N.S.			1
NMB0854	879452	880747	-	431	15676750	hisS	902968	histidyl-tRNA synthetase	COG0124J	cytoplasmic		FALSE	FALSE		0.4		TRUE	0.975779	TRUE	TRUE	-1.02236	1.12901	N.S.	1.16893	N.S.	N.S.	-1.92837	N.S.			1
NMB0855	880841	881497	-	218	15676751	-	902969	putative bacteriocin resistance protein	COG3271R	unknown		FALSE	FALSE		0.7		TRUE	0.988426	TRUE	TRUE	N.S.	N.S.	N.S.	N.S.	-1.90131	N.S.	N.S.	N.S.			1
NMB0856	881779	882246	-	155	15676752	-	902970	hypothetical protein NMB0856	-	cytoplasmic	pseudogene in α522	FALSE	FALSE		0.5	IHT-F u	TRUE	0.769939	TRUE	TRUE	N.S.	N.S.	N.S.	N.S.	N.S.	N.S.	N.S.	N.S.			1
NMB0857	882303	882479	-	58	15676753	-	902971	hypothetical protein NMB0857	-	cytoplasmic		FALSE	FALSE		0.3	IHT-F u	TRUE	1	TRUE	TRUE	2.25481	N.S.	N.S.	N.S.	-1.67872	N.S.	N.S.	N.S.			1
NMB0858	882483	882683	-	66	15676754	-	902972	hypothetical protein NMB0858	-	unknown		FALSE	FALSE	CREE in α522	0.3	IHT-F u	TRUE	1	TRUE	TRUE	N.S.	N.S.	N.S.	N.S.	-1.13706	N.S.	N.S.	N.S.			1
NMB0859	882686	883063	-	125	15676755	-	902973	hypothetical protein NMB0859	-	cytoplasmic		FALSE	FALSE		0.3	IHT-F u	TRUE	0.988281	TRUE	TRUE	N.S.	N.S.	N.S.	N.S.	N.S.	N.S.	N.S.	N.S.			1
NMB0860	883121	883378	-	85	15676756	-	902974	hypothetical protein NMB0860	-	unknown		FALSE	FALSE		0.4	IHT-F u	TRUE	1	TRUE	TRUE	N.S.	N.S.	N.S.	N.S.	N.S.	N.S.	N.S.	N.S.			1
NMB0861	883468	884013	-	181	15676757	-	902975	hypothetical protein NMB0861	-	cytoplasmic membrane		FALSE	FALSE		0.6	IHT-F u	TRUE	0.991914	TRUE	TRUE	N.S.	N.S.	N.S.	N.S.	N.S.	N.S.	N.S.	N.S.			1
NMB0862	884010	884129	-	39	15676758	-	902976	hypothetical protein NMB0862	-	cytoplasmic		FALSE	FALSE		0.5	IHT-F u	TRUE	1	TRUE	TRUE	1.55111	N.S.	N.S.	N.S.	2.15035	N.S.	N.S.	N.S.			1
NMB0863	884176	884448	-	90	15676759	-	902977	hypothetical protein NMB0863	-	cytoplasmic membrane		FALSE	FALSE		N.D.	IHT-F u	TRUE	1	TRUE	FALSE	2.91801	N.S.	N.A.	N.A.	N.A.	N.A.	N.A.	N.A.			1
NMB0864	884714	885004	-	96	15676760	-	902978	hypothetical protein NMB0864	-	cytoplasmic membrane		FALSE	FALSE		0.4	IHT-F u	TRUE	0.994898	TRUE	TRUE	2.64556	N.S.	N.S.	N.S.	1.52915	N.S.	2.56261	N.S.			1
NMB0865	885010	885483	-	157	15676761	-	902979	hypothetical protein NMB0865	-	cytoplasmic membrane		FALSE	FALSE		0.4	IHT-F u	TRUE	0.98366	TRUE	TRUE	2.45075	N.S.	N.S.	N.S.	2.86934	1.73801	N.S.	N.S.			1
NMB0866	885526	886395	-	289	15676762	-	902980	hypothetical protein NMB0866	-	outer membrane		FALSE	FALSE		0.1		TRUE	0.987868	TRUE	TRUE	2.71474	N.S.	2.14461	N.S.	3.76064	2.39548	2.41327	N.S.			1
NMB0867	886559	887482	+	307	15676763	-	902981	YabO/YceC/SfhB family protein	COG0564J	cytoplasmic		FALSE	FALSE		0.5		TRUE	0.998415	TRUE	TRUE	N.S.	N.S.	N.S.	N.S.	-4.09879	N.S.	-3.7938	3.6408			1
NMB0868	887560	888201	-	213	15676764	-	902982	hypothetical protein NMB0868	COG2945R	unknown		FALSE	FALSE		0.6		TRUE	0.981651	TRUE	TRUE	N.S.	N.S.	N.S.	N.S.	N.S.	N.S.	N.S.	N.S.			1
NMB0869	888256	889047	-	263	15676765	-	902983	spermidine synthase	COG0421E	unknown		FALSE	FALSE		0.4		TRUE	0.998131	TRUE	TRUE	N.S.	N.S.	N.S.	N.S.	-1.84687	N.S.	N.S.	N.S.			1
NMB0870	889540	890331	+	263	15676766	panB	902986	3-methyl-2-oxobutanoate hydroxymethyltransferase	COG0413H	unknown		FALSE	FALSE		0.3		TRUE	1	TRUE	TRUE	N.S.	N.S.	N.S.	N.S.	N.S.	N.S.	N.S.	N.S.			1
NMB0871	890454	891290	+	278	15676767	panC	902987	pantoate--beta-alanine ligase	COG0414H	unknown		FALSE	FALSE		0.6		TRUE	1	TRUE	TRUE	-2.0704	N.S.	N.S.	N.S.	N.S.	N.S.	N.S.	N.S.			1
NMB0872	891454	893298	+	614	15676768	-	902988	hypothetical protein NMB0872	COG4783R	unknown		FALSE	FALSE		0.5		TRUE	1	TRUE	TRUE	N.S.	N.S.	N.S.	N.S.	N.S.	N.S.	N.S.	N.S.			1
NMB0873	893438	894019	+	193	15676769	lolB	902989	outer membrane lipoprotein LolB	COG3017M	unknown		FALSE	FALSE		0.6		TRUE	1	TRUE	TRUE	N.S.	N.S.	N.S.	-1.06612	-2.3447	N.S.	N.S.	1.89583			1
NMB0874	894029	894874	+	281	15676770	ipk	902990	hypothetical protein NMB0874	COG1947I	unknown		FALSE	FALSE		0.7		TRUE	1	TRUE	TRUE	1.30409	2.4707	N.S.	-1.35621	-1.21641	N.S.	N.S.	1.71892			1
NMB0875	895296	896279	+	327	15676771	prsA	902994	ribose-phosphate pyrophosphokinase	COG0462FE	unknown		FALSE	FALSE		0.2		TRUE	1	TRUE	TRUE	N.S.	N.S.	N.S.	1.07153	N.S.	N.S.	N.S.	N.S.			1
NMB0876	896346	896918	+	190	15676772	rplY	902995	50S ribosomal protein L25/general stress protein Ctc	COG1825J	cytoplasmic		FALSE	FALSE		0.9		TRUE	0.991848	TRUE	TRUE	N.S.	N.S.	N.S.	N.S.	N.S.	N.S.	N.S.	N.S.			1
NMB0877	897043	898212	-	389	15676773	-	902996	penicillin-binding protein	COG1686M	cytoplasmic membrane		FALSE	FALSE		0.4		TRUE	0.990814	TRUE	TRUE	N.S.	N.S.	N.S.	N.S.	N.S.	N.S.	N.S.	N.S.			1
NMB0878	898360	899886	+	508	15676774	ilvA	902997	threonine dehydratase	COG1171E	cytoplasmic	isoleucine biosynthesis q	FALSE	FALSE		0.3		TRUE	0.991089	TRUE	TRUE	N.S.	N.S.	N.S.	N.S.	N.S.	N.S.	N.S.	N.S.			1
NMB0879	899943	901016	-	357	15676775	cysA	902998	sulfate ABC transporter, ATP-binding protein	COG1118P	cytoplasmic	cysteine biosynthesis q	FALSE	FALSE		0.2		TRUE	0.981919	TRUE	TRUE	N.S.	N.S.	N.S.	N.S.	N.S.	N.S.	N.S.	N.S.			1
NMB0880	901013	901873	-	286	15676776	cysW	902999	sulfate ABC transporter, permease protein	COG4208P	cytoplasmic membrane	cysteine biosynthesis q	FALSE	FALSE		0.7		TRUE	0.944144	TRUE	TRUE	N.S.	N.S.	N.S.	N.S.	N.S.	N.S.	N.S.	N.S.			1
NMB0881	902125	902961	-	278	15676777	cysT	903000	sulfate ABC transporter, permease protein	COG0555O	cytoplasmic membrane	cysteine biosynthesis q	FALSE	FALSE		0.3		TRUE	0.985294	TRUE	TRUE	N.S.	N.S.	N.S.	N.S.	N.S.	N.S.	N.S.	N.S.			1
NMB0882	903252	903584	+	110	15676778	-	903001	hypothetical protein NMB0882	-	cytoplasmic		FALSE	FALSE		0.3		TRUE	1	TRUE	TRUE	N.S.	N.S.	N.S.	N.S.	N.S.	N.S.	N.S.	N.S.			1
NMB0883	903916	904425	+	169	15676779	-	903002	hypothetical protein NMB0883	COG1755S	cytoplasmic membrane		FALSE	FALSE		0.3		TRUE	1	TRUE	TRUE	N.S.	N.S.	N.S.	N.S.	N.S.	N.S.	N.S.	N.S.			1
NMB0884	904942	905529	-	195	15676780	sodB	903003	superoxide dismutase	COG0605P	unknown	Hfq z	TRUE	TRUE		0.5		TRUE	0.985577	TRUE	TRUE	N.S.	N.S.	N.S.	N.S.	N.S.	N.S.	N.S.	N.S.			1
NMB0885	905693	907099	+	468	15676781	dnaB	903004	replicative DNA helicase	COG0305L	cytoplasmic		FALSE	FALSE		N.D.		TRUE	0.995614	TRUE	FALSE	N.S.	N.S.	N.A.	N.A.	N.A.	N.A.	N.A.	N.A.			1
NMB0886	907408	908076	+	222	15676782	fimT	903005	fimbrial protein FimT	COG4970NU	unknown		FALSE	FALSE		0.1		TRUE	0.911111	TRUE	TRUE	N.S.	N.S.	N.S.	N.S.	N.S.	N.S.	N.S.	N.S.			1
NMB0887	908094	908708	+	204	15676783	-	903006	putative type IV pilus assembly protein PilV	COG4967NU	unknown		TRUE	FALSE		N.D.		TRUE	0.8975	TRUE	FALSE	N.S.	N.S.	N.A.	N.A.	N.A.	N.A.	N.A.	N.A.			1
NMB0888	908705	909646	+	313	15676784	-	903007	hypothetical protein NMB0888	COG4966NU	unknown	variant pilW	FALSE	FALSE		N.D.		TRUE	0.776527	TRUE	FALSE	N.S.	N.S.	N.A.	N.A.	N.A.	N.A.	N.A.	N.A.			1
NMB0889	909625	910218	+	197	15676785	-	903008	hypothetical protein NMB0889	COG4726NU	unknown		FALSE	FALSE		0.2		TRUE	0.958763	TRUE	TRUE	1.38476	N.S.	N.S.	N.S.	N.S.	N.S.	N.S.	N.S.			1
NMB0890	910208	910696	+	162	15676786	-	903009	type IV pilin-related protein	COG4969NU	unknown		FALSE	FALSE		0.4		TRUE	0.9375	TRUE	TRUE	2.06372	N.S.	N.S.	N.S.	N.S.	N.S.	N.S.	N.S.			1
NMB0891	911746	911985	+	79	15676787	-	903010	hypothetical protein NMB0891	-	unknown	no homolog in α522	FALSE	FALSE		N.D.		FALSE	N.A.	TRUE	FALSE	2.38686	N.S.	N.A.	N.A.	N.A.	N.A.	N.A.	N.A.			1
NMB0892	912411	912833	-	140	15676788	-	903011	AzlC-related protein	COG1296E	unknown		FALSE	FALSE		0.6		TRUE	0.953737	TRUE	TRUE	N.S.	N.S.	N.S.	N.S.	N.S.	N.S.	N.S.	N.S.			1
NMB0893	913033	913485	+	150	15676789	dut	903012	deoxyuridine 5'-triphosphate nucleotidohydrolase	COG0756F	unknown		FALSE	FALSE	difference in a non-repetitive 70 bp region	0.3		TRUE	0.959732	TRUE	TRUE	-1.01001	N.S.	N.S.	N.S.	N.S.	N.S.	N.S.	N.S.			1
NMB0894	913563	914750	+	395	15676790	-	903013	hypothetical protein NMB0894	COG0436E	cytoplasmic	lysine biosynthesis q	FALSE	FALSE		0.6		TRUE	0.988764	TRUE	TRUE	N.S.	N.S.	N.S.	N.S.	N.S.	N.S.	N.S.	N.S.			1
NMB0895	915013	915792	+	259	15676791	-	903014	hypothetical protein NMB0895	COG3022S	unknown		FALSE	FALSE	CREE in MC58	0.2		TRUE	0.980769	TRUE	TRUE	N.S.	N.S.	N.S.	N.S.	N.S.	N.S.	N.S.	N.S.			1
NMB0897	917506	917886	+	126	15676792	-	903018	hypothetical protein NMB0897	COG3692S	unknown	pseudogene in α522	FALSE	FALSE		0.4	IHT-E v	TRUE	0.977273	TRUE	TRUE	1.90747	N.S.	N.S.	N.S.	1.37824	N.S.	N.S.	N.S.			1
NMB0898	917932	918120	+	62	15676793	-	903019	hypothetical protein NMB0898	-	unknown		FALSE	FALSE		0.3	IHT-E v	TRUE	1	TRUE	TRUE	4.04193	-1.75537	N.S.	N.S.	2.58276	N.S.	2.40228	-2.02111			1
NMB0899	918434	918790	+	118	15676794	-	903020	hypothetical protein NMB0899	-	unknown		FALSE	FALSE		0.5	IHT-E v	TRUE	1	TRUE	TRUE	3.12885	N.S.	N.S.	N.S.	N.S.	N.S.	N.S.	N.S.			1
NMB0900	919659	920576	+	305	15676795	-	903021	hypothetical protein NMB0900	-	unknown		FALSE	FALSE		0.8	IHT-E v	TRUE	1	TRUE	TRUE	N.S.	N.S.	N.S.	N.S.	N.S.	N.S.	N.S.	N.S.			1
NMB0901	920634	920918	-	94	15676796	-	903022	D-lactate dehydrogenase-related protein	-	unknown		FALSE	FALSE		0.3	IHT-E v	TRUE	1	TRUE	TRUE	N.S.	N.S.	N.S.	N.S.	N.S.	N.S.	N.S.	N.S.			1
NMB0902	920980	921171	-	63	15676797	-	903023	hypothetical protein NMB0902	COG4889R	unknown		FALSE	FALSE		0.3	IHT-E v	TRUE	1	TRUE	TRUE	N.S.	N.S.	N.S.	N.S.	N.S.	N.S.	N.S.	N.S.			1
NMB0903	921174	921467	-	97	15676798	-	903024	hypothetical protein NMB0903	-	cytoplasmic		FALSE	FALSE		0.6	IHT-E v	TRUE	1	TRUE	TRUE	N.S.	N.S.	N.S.	N.S.	N.S.	N.S.	N.S.	N.S.			1
NMB0904	921464	921724	-	86	15676799	-	903025	hypothetical protein NMB0904	-	unknown		FALSE	FALSE		0.7	IHT-E v	TRUE	1	TRUE	TRUE	N.S.	N.S.	N.S.	N.S.	N.S.	N.S.	N.S.	N.S.			1
NMB0905	921759	921974	-	71	15676800	-	903026	hypothetical protein NMB0905	-	unknown		FALSE	FALSE		0.6	IHT-E v	TRUE	0.986395	TRUE	TRUE	N.S.	N.S.	N.S.	N.S.	N.S.	N.S.	N.S.	N.S.			1
NMB0906	922044	922898	-	284	15676801	-	903027	hypothetical protein NMB0906	COG5532S	unknown		FALSE	FALSE		0.3	IHT-E v	TRUE	0.993162	TRUE	TRUE	N.S.	N.S.	N.S.	N.S.	N.S.	N.S.	N.S.	N.S.			1
NMB0907	922923	923282	-	119	15676802	-	903028	hypothetical protein NMB0907	-	unknown		FALSE	FALSE		0.6	IHT-E v	TRUE	0.991489	TRUE	TRUE	N.S.	N.S.	N.S.	N.S.	N.S.	N.S.	N.S.	N.S.			1
NMB0908	923350	923550	-	66	15676803	-	903029	hypothetical protein NMB0908	-	unknown		FALSE	FALSE		0.3	IHT-E v	TRUE	1	TRUE	TRUE	N.S.	N.S.	N.S.	N.S.	N.S.	N.S.	N.S.	N.S.			1
NMB0909	923794	924318	-	174	15676804	-	903030	hypothetical protein NMB0909	-	cytoplasmic		FALSE	FALSE		0.5	IHT-E v	TRUE	1	TRUE	TRUE	N.S.	N.S.	N.S.	N.S.	N.S.	N.S.	N.S.	N.S.			1
NMB0910	924322	925038	-	238	15676805	-	903031	transcriptional regulator	COG2932K	unknown		FALSE	FALSE		0.2	IHT-E v	TRUE	1	TRUE	TRUE	1.73153	N.S.	N.S.	N.S.	N.S.	N.S.	N.S.	N.S.			1
NMB0911	925455	926420	-	321	15676806	-	903032	IS30 family transposase	COG2826L	cytoplasmic		FALSE	FALSE		N.D.	IHT-E v	TRUE	1	TRUE	FALSE	N.S.	N.S.	N.A.	N.A.	N.A.	N.A.	N.A.	N.A.			1
NMB0912	926564	927190	+	208	15676807	-	903033	hypothetical protein NMB0912	-	unknown		FALSE	FALSE		0.5	IHT-E v	TRUE	0.990291	TRUE	TRUE	N.S.	N.S.	N.S.	N.S.	N.S.	N.S.	N.S.	N.S.			1
NMB0913	927243	927590	-	115	15676808	pemK	903034	pemK protein	COG2337T	unknown		FALSE	FALSE		0.6	IHT-E v	TRUE	1	TRUE	TRUE	N.S.	N.S.	N.S.	N.S.	N.S.	N.S.	N.S.	N.S.			1
NMB0914	927592	927828	-	78	15676809	pemI	903035	pemI protein	COG2336T	cytoplasmic		FALSE	FALSE		0.2	IHT-E v	TRUE	0.987261	TRUE	TRUE	N.S.	N.S.	N.S.	N.S.	N.S.	N.S.	N.S.	N.S.			1
NMB0915	928187	928678	-	163	15676810	-	903036	hypothetical protein NMB0915	-	unknown		FALSE	FALSE		0.7	IHT-E v	TRUE	1	TRUE	TRUE	N.S.	N.S.	N.S.	N.S.	N.S.	N.S.	N.S.	N.S.			1
NMB0916	928697	928837	-	46	15676811	-	903037	hypothetical protein NMB0916	-	unknown		FALSE	FALSE		0.5	IHT-E v	TRUE	1	TRUE	TRUE	N.S.	N.S.	N.S.	N.S.	N.S.	N.S.	1.67288	N.S.			1
NMB0917	929116	929484	-	122	15676812	-	903038	death-on-curing protein	COG3654R	cytoplasmic		FALSE	FALSE		0.4	IHT-E v	TRUE	0.995763	TRUE	TRUE	N.S.	N.S.	N.S.	N.S.	N.S.	N.S.	N.S.	N.S.			1
NMB0918	929481	929612	-	43	15676813	-	903039	hypothetical protein NMB0918	-	unknown		FALSE	FALSE		0.5	IHT-E v	TRUE	1	TRUE	TRUE	N.S.	N.S.	N.S.	N.S.	N.S.	N.S.	N.S.	N.S.			1
NMB0919	930008	930967	-	319	15676814	-	903040	putative IS1106 transposase	COG3039L	cytoplasmic		FALSE	FALSE		N.D.		TRUE	0.927581	TRUE	FALSE	N.S.	N.S.	N.A.	N.A.	N.A.	N.A.	N.A.	N.A.			1
NMB0920	932130	934355	-	741	15676815	icd	903041	isocitrate dehydrogenase, NADP-dependent, monomeric type	COG2838C	unknown	Hfq z	FALSE	FALSE		0.4		TRUE	0.993802	TRUE	TRUE	N.S.	N.S.	N.S.	N.S.	2.99249	N.S.	2.72512	-2.38638			1
NMB0921	934360	934560	-	66	15676816	-	903042	hypothetical protein NMB0921	-	unknown		FALSE	FALSE		0.3		TRUE	0.944444	TRUE	TRUE	N.S.	N.S.	N.S.	N.S.	N.S.	N.S.	N.S.	N.S.			1
NMB0922	934788	935903	+	371	15676817	-	903043	alpha-2,3-sialyltransferase	-	unknown		TRUE	FALSE		N.D.		TRUE	0.980027	TRUE	FALSE	N.S.	N.S.	N.A.	N.A.	N.A.	N.A.	N.A.	N.A.			1
NMB0923	936068	936526	-	152	15676818	-	903044	cytochrome c	COG3909C	periplasmic		FALSE	FALSE		0.3		TRUE	1	TRUE	TRUE	N.S.	N.S.	N.S.	N.S.	N.S.	N.S.	N.S.	N.S.			1
NMB0924	936645	937466	+	273	15676819	-	903045	short chain dehydrogenase/reductase family oxidoreductase	COG4221R	cytoplasmic		FALSE	FALSE		0.4		TRUE	1	TRUE	TRUE	N.S.	N.S.	N.S.	N.S.	3.09124	N.S.	3.17502	N.S.			1
NMB0925	937517	937963	-	148	15676820	-	903046	acyl CoA thioester hydrolase family protein	COG1607I	unknown		FALSE	FALSE		0.7		TRUE	1	TRUE	TRUE	N.S.	N.S.	N.S.	N.S.	3.4375	N.S.	3.69432	-2.91121			1
NMB0927	941878	942810	+	310	15676821	pip	903048	proline iminopeptidase	COG0596R	cytoplasmic		FALSE	FALSE		0.6		TRUE	0.990741	TRUE	TRUE	N.S.	N.S.	N.S.	N.S.	N.S.	N.S.	N.S.	N.S.			1
NMB0928	942867	944063	-	398	15676822	-	903049	hypothetical protein NMB0928	COG3317M	periplasmic		FALSE	FALSE		0.8		TRUE	0.940881	TRUE	TRUE	N.S.	N.S.	N.S.	N.S.	N.S.	N.S.	N.S.	N.S.			1
NMB0929	944072	944947	-	291	15676823	dapA	903050	dihydrodipicolinate synthase	COG0329EM	unknown	lysine biosynthesis q	FALSE	FALSE		0.5		TRUE	0.970435	TRUE	TRUE	N.S.	N.S.	N.S.	N.S.	N.S.	N.S.	N.S.	N.S.			1
NMB0930	945407	946798	+	463	15676824	-	903051	xanthine/uracil permease family protein	COG2233F	cytoplasmic membrane		FALSE	FALSE	CREE in MC58	0.6		TRUE	0.995506	TRUE	TRUE	-2.8175	N.S.	N.S.	N.S.	N.S.	N.S.	N.S.	N.S.			1
NMB0931	946860	947612	-	250	15676825	-	903052	RNA methyltransferase	COG0566J	unknown		FALSE	FALSE		0.3		TRUE	0.97006	TRUE	TRUE	N.S.	N.S.	N.S.	N.S.	3.43033	N.S.	N.S.	N.S.			1
NMB0932	947679	948167	-	162	15676826	-	903053	hypothetical protein NMB0932	COG2839S	cytoplasmic membrane		FALSE	FALSE		N.D.		TRUE	0.961905	TRUE	FALSE	N.S.	N.S.	N.A.	N.A.	N.A.	N.A.	N.A.	N.A.			1
NMB0933	948172	948891	-	239	15676827	-	903054	cytidine and deoxycytidylate deaminase family protein	COG0590FJ	cytoplasmic		FALSE	FALSE		0.6		TRUE	0.934599	TRUE	TRUE	N.S.	N.S.	N.S.	N.S.	N.S.	N.S.	N.S.	N.S.			1
NMB0935	948895	949836	-	313	15676828	miaA	903055	tRNA delta(2)-isopentenylpyrophosphate transferase	COG0324J	cytoplasmic		FALSE	FALSE	CREE in MC58	0.6		TRUE	0.966719	TRUE	TRUE	N.S.	N.S.	N.S.	N.S.	N.S.	N.S.	N.S.	N.S.			1
NMB0936	950215	951519	-	434	15676829	-	903056	hypothetical protein NMB0936	-	cytoplasmic		FALSE	FALSE		N.D.		TRUE	0.0323129	TRUE	FALSE	N.S.	N.S.	N.A.	N.A.	N.A.	N.A.	N.A.	N.A.			1
NMB0937	951826	952386	+	186	15676830	efp	903057	elongation factor P	COG0231J	cytoplasmic		FALSE	FALSE		N.D.		TRUE	1	TRUE	FALSE	N.S.	N.S.	N.A.	N.A.	N.A.	N.A.	N.A.	N.A.			1
NMB0938	952437	953273	-	278	15676831	-	903058	hypothetical protein NMB0938	-	unknown		FALSE	FALSE		0.5		TRUE	0.941176	TRUE	TRUE	N.S.	N.S.	3.382	3.13097	6.04375	2.79192	N.S.	N.S.			1
NMB0939	953390	953971	-	193	15676832	-	903059	hypothetical protein NMB0939	COG2226H	cytoplasmic		FALSE	FALSE		0.8		TRUE	0.997468	TRUE	TRUE	N.S.	N.S.	N.S.	N.S.	N.S.	N.S.	N.S.	N.S.			1
NMB0940	953968	955107	-	379	15676833	metX	903060	homoserine O-acetyltransferase	COG2021E	unknown		FALSE	FALSE		0.3		TRUE	0.972903	TRUE	TRUE	N.S.	N.S.	N.S.	N.S.	N.S.	N.S.	N.S.	N.S.			1
NMB0941	955669	955794	-	41	15676834	rpmJ	903061	50S ribosomal protein L36	COG0257J	unknown		FALSE	FALSE		0.5		TRUE	1	TRUE	TRUE	1.3336	-1.01855	1.38493	2.26416	1.80117	1.55598	N.S.	N.S.			1
NMB0942	955794	956069	-	91	15676835	rpmE2	903062	50S ribosomal protein L31 type B	COG0254J	unknown		FALSE	FALSE		0.4		TRUE	1	TRUE	TRUE	1.44117	-1.07262	1.21373	1.96081	2.47897	1.40524	N.S.	N.S.			1
NMB0943	956269	957147	+	292	15676836	metF	903063	5,10-methylenetetrahydrofolate reductase	COG0685E	cytoplasmic		FALSE	FALSE		0.5		TRUE	0.996593	TRUE	TRUE	N.S.	N.S.	N.S.	N.S.	-1.12815	N.S.	-1.76775	N.S.			1
NMB0944	957285	959561	+	758	15676837	metH	903064	5-methyltetrahydropteroyltriglutamate--homocysteine methyltransferase	COG0620E	cytoplasmic	methionine biosynthesis q	FALSE	FALSE		0.4		TRUE	0.990722	TRUE	TRUE	N.S.	N.S.	N.S.	N.S.	2.10573	N.S.	1.56124	-1.52299			1
NMB0945	959573	959737	+	54	15676838	-	903065	hypothetical protein NMB0945	-	unknown		FALSE	FALSE		0.4		TRUE	1	TRUE	TRUE	1.30943	-1.04159	N.S.	N.S.	N.S.	N.S.	N.S.	N.S.			1
NMB0946	959840	960577	+	245	15676839	-	903066	peroxiredoxin 2 family protein/glutaredoxin	COG0678O	unknown	Hfq z	FALSE	FALSE		0.5		TRUE	0.998	TRUE	TRUE	N.S.	N.S.	N.S.	N.S.	1.809	N.S.	1.69243	-1.41409			1
NMB0947	960826	962229	+	467	15676840	-	903067	dihydrolipoamide dehydrogenase	COG1249C	cytoplasmic		FALSE	FALSE		N.D.		TRUE	0.997854	TRUE	FALSE	N.S.	N.S.	N.A.	N.A.	N.A.	N.A.	N.A.	N.A.			1
NMB0948	962508	962885	+	125	15676841	sdhC	903068	succinate dehydrogenase, cytochrome b556 subunit	COG2009C	cytoplasmic membrane		FALSE	FALSE		0.5		TRUE	1	TRUE	TRUE	N.S.	N.S.	N.S.	N.S.	3.63711	N.S.	3.7586	-3.59301			1
NMB0949	962879	963220	+	113	15676842	sdhD	903069	succinate dehydrogenase, hydrophobic membrane anchor protein	COG2142C	cytoplasmic membrane		FALSE	FALSE		N.D.		TRUE	0.991453	TRUE	FALSE	N.S.	N.S.	N.A.	N.A.	N.A.	N.A.	N.A.	N.A.			1
NMB0950	963223	964986	+	587	15676843	sdhA	903070	succinate dehydrogenase, flavoprotein subunit	COG1053C	unknown		FALSE	FALSE		0.7		TRUE	0.994945	TRUE	TRUE	N.S.	N.S.	N.S.	N.S.	N.S.	N.S.	1.45454	-1.39715			1
NMB0951	965106	965813	+	235	15676844	sdhB	903071	succinate dehydrogenase iron-sulfur subunit	COG0479C	cytoplasmic		FALSE	FALSE		0.1		TRUE	1	TRUE	TRUE	N.S.	N.S.	N.S.	-1.05324	N.S.	N.S.	N.S.	N.S.			1
NMB0952	965817	966065	+	82	15676845	-	903072	hypothetical protein NMB0952	COG2938S	cytoplasmic		FALSE	FALSE		0.4		TRUE	1	TRUE	TRUE	1.14649	N.S.	N.S.	N.S.	2.65632	N.S.	2.93848	-2.88524			1
NMB0953	966062	966145	+	27	15676846	-	903073	hypothetical protein NMB0953	-	unknown		FALSE	FALSE		0.6		TRUE	1	TRUE	TRUE	1.50851	N.S.	N.S.	N.S.	2.27928	N.S.	2.7591	-2.41466			1
NMB0954	966177	967460	+	427	15676847	gltA	903074	type II citrate synthase	COG0372C	cytoplasmic	Hfq z	FALSE	FALSE		0.6		TRUE	0.995402	TRUE	TRUE	N.S.	N.S.	N.S.	N.S.	4.07833	N.S.	3.24829	-3.41062			1
NMB0955	967665	970493	+	942	15676848	sucA	903075	alpha-ketoglutarate decarboxylase	COG0567C	cytoplasmic		FALSE	FALSE		0.5		TRUE	0.997889	TRUE	TRUE	N.S.	N.S.	N.S.	N.S.	2.45769	N.S.	2.53037	-2.59737			1
NMB0956	970593	971774	+	393	15676849	sucB	903076	dihydrolipoamide acetyltransferase	COG0508C	cytoplasmic membrane		FALSE	FALSE		N.D.		TRUE	0.962567	TRUE	FALSE	N.S.	N.S.	N.A.	N.A.	N.A.	N.A.	N.A.	N.A.			1
NMB0957	972139	973572	+	477	15676850	lpdA1	903077	dihydrolipoamide dehydrogenase	COG1249C	cytoplasmic		FALSE	FALSE		0.2		TRUE	0.99893	TRUE	TRUE	N.S.	N.S.	N.S.	N.S.	2.49949	N.S.	2.13564	-2.46099			1
NMB0958	973697	973984	+	95	15676851	-	903078	hypothetical protein NMB0958	-	cytoplasmic membrane		FALSE	FALSE		0.1		TRUE	1	TRUE	TRUE	2.60055	N.S.	N.S.	N.S.	1.64204	N.S.	2.50659	-2.07919			1
NMB0959	974083	975249	+	388	15676852	sucC	903079	succinyl-CoA synthetase subunit beta	COG0045C	cytoplasmic		FALSE	FALSE		0.6		TRUE	1	TRUE	TRUE	N.S.	N.S.	N.S.	N.S.	2.1246	N.S.	2.49874	-2.26428			1
NMB0960	975260	976150	+	296	15676853	sucD	903080	succinyl-CoA synthetase subunit alpha	COG0074C	cytoplasmic		FALSE	FALSE		0.5		TRUE	1	TRUE	TRUE	N.S.	N.S.	N.S.	N.S.	2.67476	N.S.	2.68974	-2.77497			1
NMB0961	976710	978305	-	531	15676854	funZ	903081	funZ protein	-	unknown		FALSE	FALSE		0.4		TRUE	1	TRUE	TRUE	2.15937	-1.41483	N.S.	N.S.	N.S.	N.S.	N.S.	N.S.			1
NMB0962	978339	981188	-	949	15676855	uvrA	903082	excinuclease ABC subunit A	COG0178L	cytoplasmic		FALSE	TRUE		0.4		TRUE	0.995792	TRUE	TRUE	N.S.	N.S.	N.S.	2.05532	1.76647	N.S.	N.S.	N.S.			1
NMB0963	981343	982140	+	265	15676856	-	903083	phosphatidylserine decarboxylase	COG0688I	unknown		FALSE	FALSE		0.3		TRUE	0.975238	TRUE	TRUE	N.S.	N.S.	N.S.	N.S.	2.53568	N.S.	2.24228	-2.16337			1
NMB0964	983265	985541	-	758	15676857	-	903084	TonB-dependent receptor	COG1629P	unknown		FALSE	FALSE		0.1		TRUE	0.987781	TRUE	TRUE	N.S.	N.S.	N.S.	N.S.	-5.36039	N.S.	-4.85634	N.S.			1
NMB0965	985599	985871	-	90	15676858	-	903085	hypothetical protein NMB0965	-	unknown		FALSE	FALSE		0.4		TRUE	1	TRUE	TRUE	N.S.	N.S.	N.S.	N.S.	N.S.	N.S.	N.S.	N.S.			1
NMB0966	985963	986553	+	196	15676859	pabA	903086	anthranilate synthase component II	COG0512EH	cytoplasmic	tryptophan biosynthesis q	FALSE	FALSE		0.3		TRUE	0.990172	TRUE	TRUE	N.S.	N.S.	N.S.	N.S.	N.S.	N.S.	N.S.	N.S.			1
NMB0967	986617	987675	+	352	15676860	trpD	903087	anthranilate phosphoribosyltransferase	COG0547E	cytoplasmic	tryptophan biosynthesis q	FALSE	FALSE		0.6		TRUE	1	TRUE	TRUE	N.S.	N.S.	N.S.	N.S.	N.S.	N.S.	N.S.	N.S.			1
NMB0968	987683	987772	+	29	15676861	-	903088	hypothetical protein NMB0968	-	unknown		FALSE	FALSE		0.4		TRUE	1	TRUE	TRUE	N.S.	N.S.	N.S.	N.S.	N.S.	N.S.	N.S.	N.S.			1
NMB0969	987827	988000	-	57	15676862	-	903089	hypothetical protein NMB0969	COG3676L	cytoplasmic		FALSE	FALSE		0.2		TRUE	1	TRUE	TRUE	N.S.	N.S.	N.S.	N.S.	N.S.	N.S.	N.S.	N.S.			1
NMB0971	989531	989821	+	96	15676863	-	903091	hypothetical protein NMB0971	-	unknown	no homolog in α522	FALSE	FALSE		N.D.	Nf2-B1(tr) w	FALSE	N.A.	FALSE	FALSE	N.A.	N.A.	N.A.	N.A.	N.A.	N.A.	N.A.	N.A.			1
NMB0972	989826	990023	+	65	15676864	-	903092	hypothetical protein NMB0972	-	unknown	no homolog in α522	FALSE	FALSE		N.D.	Nf2-B1(tr) w	FALSE	N.A.	FALSE	FALSE	N.A.	N.A.	N.A.	N.A.	N.A.	N.A.	N.A.	N.A.			1
NMB0973	990031	990315	+	94	15676865	-	903093	hypothetical protein NMB0973	-	unknown	no homolog in α522	FALSE	FALSE		N.D.	Nf2-B1(tr) w	FALSE	N.A.	FALSE	FALSE	N.A.	N.A.	N.A.	N.A.	N.A.	N.A.	N.A.	N.A.			1
NMB0974	990322	990600	+	92	15676866	-	903094	hypothetical protein NMB0974	-	unknown	no homolog in α522	FALSE	FALSE		N.D.	Nf2-B1(tr) w	FALSE	N.A.	FALSE	FALSE	N.A.	N.A.	N.A.	N.A.	N.A.	N.A.	N.A.	N.A.			1
NMB0975	990728	991045	+	105	15676867	-	903095	hypothetical protein NMB0975	-	unknown	no homolog in α522	FALSE	FALSE		N.D.	Nf2-B1(tr) w	FALSE	N.A.	TRUE	FALSE	2.70756	N.S.	N.A.	N.A.	N.A.	N.A.	N.A.	N.A.			1
NMB0976	991029	991424	+	131	15676868	-	903096	TspB-related protein	-	unknown	no homolog in α522	FALSE	FALSE		N.D.	Nf2-B1(tr) w	FALSE	N.A.	FALSE	FALSE	N.A.	N.A.	N.A.	N.A.	N.A.	N.A.	N.A.	N.A.			1
NMB0977	991714	992187	+	157	15676869	-	903097	putative modulator of drug activity B	COG2249R	cytoplasmic		FALSE	FALSE	Prophage Nf2-B1 in MC58	0.3		TRUE	0.929204	TRUE	TRUE	3.27149	-2.59385	N.S.	N.S.	1.44985	N.S.	2.23052	-1.9523			1
NMB0978	992395	993780	-	461	15676870	pntB	903098	pyridine nucleotide transhydrogenase	COG1282C	cytoplasmic membrane		FALSE	FALSE		N.D.		TRUE	0.977629	TRUE	FALSE	-2.00156	N.S.	N.A.	N.A.	N.A.	N.A.	N.A.	N.A.			1
NMB0979	993860	994243	-	127	15676871	-	903099	hypothetical protein NMB0979	COG3686S	cytoplasmic membrane		FALSE	FALSE		0.6		TRUE	0.943182	TRUE	TRUE	N.S.	N.S.	2.06069	N.S.	2.36334	N.S.	N.S.	N.S.			1
NMB0980	994247	995788	-	513	15676872	pntA	903100	NAD(P) transhydrogenase subunit alpha	COG3288C	cytoplasmic membrane	SSR locus p	FALSE	FALSE		0.3		TRUE	0.987903	TRUE	TRUE	N.S.	N.S.	N.S.	N.S.	2.03083	N.S.	2.01119	N.S.			1
NMB0981	996078	996911	+	277	15676873	serB	903101	phosphoserine phosphatase	COG0560E	cytoplasmic	serine biosynthesis q	FALSE	FALSE		0.5		TRUE	0.968692	TRUE	TRUE	N.S.	N.S.	N.S.	N.S.	N.S.	N.S.	N.S.	N.S.			1
NMB0982	997056	998198	+	380	15676874	-	903102	chloride channel protein-related protein	COG0038P	cytoplasmic membrane		FALSE	FALSE		0.7		TRUE	0.966488	TRUE	TRUE	N.S.	N.S.	N.S.	N.S.	N.S.	N.S.	N.S.	N.S.			1
NMB0983	998362	999942	+	526	15676875	purH	903103	bifunctional phosphoribosylaminoimidazolecarboxamide formyltransferase/IMP cyclohydrolase	COG0138F	cytoplasmic		FALSE	FALSE		0.2		TRUE	0.997124	TRUE	TRUE	N.S.	N.S.	N.S.	N.S.	N.S.	N.S.	N.S.	N.S.			1
NMB0985	1001560	1002057	+	165	15676876	-	903105	E16-related protein	COG4382S	cytoplasmic	no homolog in α522	FALSE	FALSE		N.D.	NeisMu2 x	FALSE	N.A.	TRUE	FALSE	3.63294	N.S.	N.A.	N.A.	N.A.	N.A.	N.A.	N.A.			1
NMB0986	1002035	1002466	+	143	15676877	-	903106	hypothetical protein NMB0986	-	cytoplasmic	no homolog in α522	FALSE	FALSE		N.D.	NeisMu2 x	FALSE	N.A.	TRUE	FALSE	1.69931	N.S.	N.A.	N.A.	N.A.	N.A.	N.A.	N.A.			1
NMB0987	1002774	1003319	+	181	15676878	-	903107	putative N-acetylmuramoyl-L-alanine amidase	COG0860M	unknown	no homolog in α522	FALSE	FALSE		N.D.	NeisMu2 x	FALSE	N.A.	TRUE	FALSE	N.S.	N.S.	N.A.	N.A.	N.A.	N.A.	N.A.	N.A.			1
NMB0988	1003316	1003519	+	67	15676879	-	903108	hypothetical protein NMB0988	-	unknown		FALSE	FALSE		0.7	NeisMu2 x	TRUE	0.992593	TRUE	TRUE	N.S.	N.S.	N.S.	N.S.	N.S.	N.S.	N.S.	N.S.			1
NMB0989	1003522	1003686	+	54	15676880	-	903109	hypothetical protein NMB0989	-	unknown		FALSE	FALSE		0.5	NeisMu2 x	TRUE	0.981481	TRUE	TRUE	N.S.	N.S.	N.S.	N.S.	N.S.	N.S.	N.S.	N.S.			1
NMB0990	1003897	1004301	+	134	15676881	-	903110	hypothetical protein NMB0990	-	unknown		FALSE	FALSE		N.D.	NeisMu2 x	TRUE	0.70412	TRUE	FALSE	N.S.	N.S.	N.A.	N.A.	N.A.	N.A.	N.A.	N.A.			1
NMB0991	1004343	1005455	-	370	15676882	-	903111	IS1106 transposase	COG3039L	cytoplasmic		FALSE	FALSE		N.D.		TRUE	0.953271	TRUE	FALSE	N.S.	N.S.	N.A.	N.A.	N.A.	N.A.	N.A.	N.A.			1
NMB0992	1005589	1007364	-	591	15676883	hsf	903112	adhesin	COG5295UW	unknown		TRUE	FALSE		N.D.		TRUE	0.850991	TRUE	FALSE	N.S.	N.S.	N.A.	N.A.	N.A.	N.A.	N.A.	N.A.			1
NMB0993	1009296	1009466	-	56	15676884	-	903115	rubredoxin	COG1773C	cytoplasmic		FALSE	FALSE		0.4		TRUE	0.940299	TRUE	TRUE	N.S.	N.S.	N.S.	N.S.	N.S.	N.S.	N.S.	N.S.			1
NMB0994	1010149	1011240	-	363	15676885	-	903120	acyl-CoA dehydrogenase family protein	COG1960I	cytoplasmic		FALSE	FALSE		0.7		TRUE	0.958564	TRUE	TRUE	3.85243	N.S.	N.S.	N.S.	N.S.	N.S.	N.S.	N.S.			1
NMB0995	1011375	1012058	-	227	15676886	-	903124	macrophage infectivity potentiator-related protein	COG2128S	unknown		TRUE	FALSE		0.3		TRUE	0.986517	TRUE	TRUE	2.51674	N.S.	N.S.	N.S.	N.S.	3.27582	N.S.	3.05845			1
NMB0996	1012078	1012449	-	123	15676887	-	903125	hypothetical protein NMB0996	-	cytoplasmic membrane		FALSE	FALSE		0.5		TRUE	1	TRUE	TRUE	N.S.	N.S.	N.S.	N.S.	N.S.	N.S.	N.S.	N.S.			1
NMB0997	1012744	1014435	-	563	15676888	dld	903128	D-lactate dehydrogenase	COG0277C	cytoplasmic		FALSE	FALSE		0.3	MMEdld s	TRUE	0.987868	TRUE	TRUE	N.S.	N.S.	N.S.	N.S.	N.S.	N.S.	N.S.	N.S.			1
NMB0998	1014959	1018792	+	1277	15676889	-	903129	putative oxidoreductase	COG0247C	cytoplasmic		FALSE	FALSE		0.4	MMEdld s	TRUE	1	TRUE	TRUE	N.S.	N.S.	N.S.	N.S.	-1.41085	N.S.	N.S.	N.S.			1
NMB0999	1018973	1019974	+	333	15676890	-	903134	NifR3/SMM1 family protein	COG0042J	cytoplasmic		FALSE	FALSE		0.5		TRUE	0.986726	TRUE	TRUE	N.S.	N.S.	N.S.	N.S.	N.S.	N.S.	N.S.	N.S.			1
NMB1002	1023533	1024408	-	291	15676891	-	903138	hypothetical protein NMB1002	-	cytoplasmic		FALSE	FALSE		0.4		TRUE	1	TRUE	TRUE	N.S.	N.S.	N.S.	N.S.	N.S.	N.S.	N.S.	N.S.			1
NMB1003	1024453	1024749	-	98	15676892	-	903139	hypothetical protein NMB1003	COG1414K	unknown		FALSE	FALSE		0.7		TRUE	0.984127	TRUE	TRUE	N.S.	N.S.	N.S.	N.S.	N.S.	N.S.	N.S.	N.S.			1
NMB1004	1024755	1025000	-	81	15676893	-	903140	hypothetical protein NMB1004	-	unknown		FALSE	FALSE		0.5		TRUE	1	TRUE	TRUE	N.S.	N.S.	N.S.	N.S.	N.S.	N.S.	N.S.	N.S.			1
NMB1005	1024993	1025217	-	74	15676894	-	903141	hypothetical protein NMB1005	-	unknown		FALSE	FALSE		0.3		TRUE	0.987342	TRUE	TRUE	N.S.	N.S.	N.S.	N.S.	N.S.	N.S.	N.S.	N.S.			1
NMB1006	1025219	1025398	-	59	15676895	-	903143	hypothetical protein NMB1006	-	unknown		FALSE	FALSE		0.4		TRUE	1	TRUE	TRUE	N.S.	N.S.	N.S.	N.S.	N.S.	N.S.	N.S.	N.S.			1
NMB1007	1025489	1025860	+	123	15676896	-	903144	transcriptional regulator	COG1396K	unknown		FALSE	FALSE		0.3		TRUE	1	TRUE	TRUE	2.28894	N.S.	N.S.	N.S.	N.S.	N.S.	N.S.	N.S.			1
NMB1008	1025862	1026485	+	207	15676897	-	903146	hypothetical protein NMB1008	-	unknown		FALSE	FALSE		0.3		TRUE	1	TRUE	TRUE	2.69898	N.S.	N.S.	N.S.	N.S.	N.S.	N.S.	N.S.			1
NMB1009	1026478	1026672	+	64	15676898	-	903147	hypothetical protein NMB1009	COG2932K	unknown		FALSE	FALSE		0.2		TRUE	0.774436	TRUE	TRUE	3.19326	-1.4626	N.S.	N.S.	N.S.	N.S.	N.S.	N.S.			1
NMB1010	1026696	1027259	+	187	15676899	-	903148	hypothetical protein NMB1010	-	unknown		FALSE	FALSE		0.3		TRUE	1	TRUE	TRUE	4.6064	-1.86027	N.S.	N.S.	N.S.	N.S.	2.68852	-2.12992			1
NMB1011	1027290	1028237	+	315	15676900	-	903149	hypothetical protein NMB1011	-	unknown		FALSE	FALSE		0.5		TRUE	1	TRUE	TRUE	2.68968	-1.76779	N.S.	N.S.	2.45945	N.S.	2.50271	-2.73432			1
NMB1012	1028322	1028825	+	167	15676901	-	903150	hypothetical protein NMB1012	COG3926R	unknown		FALSE	FALSE		0.5		TRUE	1	TRUE	TRUE	N.S.	N.S.	N.S.	N.S.	N.S.	N.S.	N.S.	N.S.			1
NMB1013	1028839	1029012	+	57	15676902	-	903151	hypothetical protein NMB1013	-	unknown		FALSE	FALSE		N.D.		TRUE	0.234746	FALSE	FALSE	N.A.	N.A.	N.A.	N.A.	N.A.	N.A.	N.A.	N.A.			1
NMB1014	1029083	1029676	+	197	15676903	-	903152	hypothetical protein NMB1014	-	unknown		FALSE	FALSE		N.D.		TRUE	0.691139	TRUE	FALSE	N.S.	N.S.	N.A.	N.A.	N.A.	N.A.	N.A.	N.A.			1
NMB1016	1031227	1031832	-	201	15676904	-	903154	hypothetical protein NMB1016	COG2840S	unknown		FALSE	FALSE		0.6		TRUE	0.978313	TRUE	TRUE	N.S.	N.S.	N.S.	N.S.	N.S.	N.S.	N.S.	N.S.			1
NMB1017	1032557	1033612	-	351	15676905	sbp	903155	sulfate ABC transporter, periplasmic sulfate-binding protein	COG1613P	periplasmic	cysteine biosynthesis q	FALSE	FALSE		0.5		TRUE	0.987252	TRUE	TRUE	3.54649	-1.92303	N.S.	N.S.	N.S.	1.60165	N.S.	N.S.			1
NMB1018	1033718	1034200	-	160	15676906	-	903156	hypothetical protein NMB1018	COG0456R	unknown		FALSE	FALSE		0.7		TRUE	0.996942	TRUE	TRUE	N.S.	N.S.	N.S.	N.S.	-4.44895	N.S.	-3.40934	3.56202			1
NMB1019	1034247	1035383	-	378	15676907	purK	903157	phosphoribosylaminoimidazole carboxylase ATPase subunit	COG0026F	cytoplasmic		FALSE	FALSE		0.2	MMEtrpEpurK s	TRUE	0.973856	TRUE	TRUE	N.S.	N.S.	N.S.	N.S.	-1.19356	N.S.	N.S.	N.S.			1
NMB1020	1035380	1035925	-	181	15676908	-	903158	hypothetical protein NMB1020	COG4333S	cytoplasmic		FALSE	FALSE		0.5	MMEtrpEpurK s	TRUE	1	TRUE	TRUE	N.S.	N.S.	N.S.	N.S.	N.S.	N.S.	N.S.	N.S.			1
NMB1021	1035922	1037397	-	491	15676909	trpE	903159	anthranilate synthase component I	COG0147EH	cytoplasmic	tryptophan biosynthesis q	FALSE	FALSE		0.8	MMEtrpEpurK s	TRUE	0.98881	TRUE	TRUE	N.S.	N.S.	N.S.	N.S.	-1.14528	N.S.	-1.21078	1.25154			1
NMB1022	1037517	1038482	-	321	15676910	-	903160	IS30 family transposase	COG2826L	cytoplasmic		FALSE	FALSE		N.D.		TRUE	1	TRUE	FALSE	N.S.	N.S.	N.A.	N.A.	N.A.	N.A.	N.A.	N.A.			1
NMB1023	1038622	1039581	-	319	15676911	-	903161	hypothetical protein NMB1023	COG0037D	cytoplasmic		FALSE	FALSE		0.4		TRUE	1	TRUE	TRUE	-1.54769	1.34537	N.S.	N.S.	N.S.	N.S.	N.S.	N.S.			1
NMB1024	1039674	1040540	-	288	15676912	-	903162	hypothetical protein NMB1024	COG0354R	unknown		FALSE	FALSE		0.7		TRUE	1	TRUE	TRUE	N.S.	N.S.	N.S.	N.S.	N.S.	N.S.	N.S.	N.S.			1
NMB1025	1040572	1040934	-	120	15676913	-	903163	hypothetical protein NMB1025	COG0251J	unknown		FALSE	FALSE		0.5		TRUE	1	TRUE	TRUE	N.S.	N.S.	N.S.	N.S.	N.S.	N.S.	N.S.	N.S.			1
NMB1026	1041009	1041488	+	159	15676914	-	903164	hypothetical protein NMB1026	COG2606S	cytoplasmic		FALSE	FALSE		0.4		TRUE	1	TRUE	TRUE	N.S.	N.S.	N.S.	N.S.	N.S.	N.S.	N.S.	N.S.			1
NMB1027	1041511	1042233	+	240	15678002	-	903191	dnaJ protein, truncation	COG3671S	cytoplasmic		FALSE	FALSE		0.2		TRUE	1	TRUE	TRUE	N.S.	N.S.	N.S.	N.S.	N.S.	N.S.	N.S.	N.S.			1
NMB1028	1042235	1043110	+	291	15676915	-	903165	hypothetical protein NMB1028	-	cytoplasmic membrane		FALSE	FALSE		0.6	MMEasp s	TRUE	0.987544	TRUE	TRUE	N.S.	N.S.	N.S.	N.S.	N.S.	N.S.	N.S.	N.S.			1
NMB1029	1043182	1044579	-	465	15676916	aspA	903166	aspartate ammonia-lyase	COG1027E	cytoplasmic		FALSE	FALSE		0.4	MMEaspA s	TRUE	0.993435	TRUE	TRUE	N.S.	N.S.	N.S.	N.S.	1.89481	N.S.	N.S.	-1.6046			1
NMB1030	1045040	1045603	-	187	15676917	-	903167	hypothetical protein NMB1030	COG2353S	unknown		FALSE	FALSE		0.3		TRUE	0.984043	TRUE	TRUE	N.S.	N.S.	N.S.	N.S.	N.S.	N.S.	N.S.	N.S.			1
NMB1031	1045766	1046836	-	356	15676918	leuB	903168	3-isopropylmalate dehydrogenase	COG0473CE	cytoplasmic	leucine biosynthesis q	FALSE	FALSE		0.1	MMEleuDB s	TRUE	0.995714	TRUE	TRUE	N.S.	N.S.	N.S.	N.S.	1.63723	N.S.	2.32413	-2.08841			1
NMB1032	1046870	1047601	-	243	15676919	nlaIVR	903169	type II restriction enzyme NlaIV	-	cytoplasmic	pseudogene in α522	FALSE	FALSE		0.3	MMEleuDB s	TRUE	0.966337	TRUE	TRUE	1.72643	N.S.	N.S.	N.S.	N.S.	N.S.	N.S.	N.S.			1
NMB1033	1047617	1048888	-	423	15676920	-	903170	modification methylase NlaIV	COG0270L	cytoplasmic	SSR locus p, pseudogene in α522	FALSE	FALSE		0.3	MMEleuDB s	TRUE	0.610329	TRUE	TRUE	2.45327	N.S.	N.S.	N.S.	N.S.	N.S.	N.S.	N.S.			1
NMB1034	1049063	1049704	-	213	15676921	leuD	903171	isopropylmalate isomerase small subunit	COG0066E	cytoplasmic	leucine biosynthesis q	FALSE	FALSE		0.5	MMEleuDB s	TRUE	1	TRUE	TRUE	1.70372	N.S.	N.S.	N.S.	N.S.	-0.978346	N.S.	N.S.			1
NMB1035	1049766	1050020	-	84	15676922	-	903172	hypothetical protein NMB1035	-	unknown		FALSE	FALSE		0.6		TRUE	1	TRUE	TRUE	N.S.	N.S.	N.S.	N.S.	1.61817	N.S.	2.26461	-2.32208			1
NMB1036	1050117	1051526	-	469	15676923	leuC	903173	isopropylmalate isomerase large subunit	COG0065E	cytoplasmic	leucine biosynthesis q	FALSE	FALSE		0.6		TRUE	0.992577	TRUE	TRUE	N.S.	N.S.	N.S.	N.S.	N.S.	N.S.	N.S.	N.S.			1
NMB1037	1051786	1053135	+	449	15676924	gshA	903174	glutamate--cysteine ligase	-	cytoplasmic		FALSE	FALSE		0.3		TRUE	0.997788	TRUE	TRUE	N.S.	N.S.	N.S.	N.S.	0.932624	N.S.	N.S.	N.S.			1
NMB1038	1053258	1053935	+	225	15676925	radC	903175	DNA repair protein RadC	COG2003L	unknown		FALSE	FALSE		N.D.		TRUE	0.983721	TRUE	FALSE	N.S.	N.S.	N.A.	N.A.	N.A.	N.A.	N.A.	N.A.			1
NMB1039	1054008	1054733	+	241	15676926	-	903176	hypothetical protein NMB1039	COG1636S	cytoplasmic		FALSE	FALSE		N.D.		TRUE	1	TRUE	FALSE	N.S.	N.S.	N.A.	N.A.	N.A.	N.A.	N.A.	N.A.			1
NMB1040	1054886	1056166	+	426	15676927	-	903177	hypothetical protein NMB1040	COG2340S	unknown		FALSE	FALSE		0.4		TRUE	0.997725	TRUE	TRUE	N.S.	N.S.	N.S.	N.S.	N.S.	N.S.	N.S.	N.S.			1
NMB1041	1056171	1057349	+	392	15678003	-	903190	GTP-binding protein	COG2262R	unknown		FALSE	FALSE		0.5		TRUE	0.988127	TRUE	TRUE	N.S.	N.S.	N.S.	N.S.	N.S.	N.S.	N.S.	N.S.			1
NMB1042	1057346	1059817	+	823	15676928	-	903178	cation transporter E1-E2 family ATPase	COG2217P	cytoplasmic membrane		FALSE	FALSE		N.D.		TRUE	0.973424	TRUE	FALSE	N.S.	N.S.	N.A.	N.A.	N.A.	N.A.	N.A.	N.A.			1
NMB1043	1059979	1060185	+	68	15676929	-	903180	hypothetical protein NMB1043	-	unknown	no homolog in α522	FALSE	FALSE		N.D.		FALSE	N.A.	TRUE	FALSE	N.S.	N.S.	N.A.	N.A.	N.A.	N.A.	N.A.	N.A.			1
NMB1044	1060578	1061354	-	258	15676930	fpr-1	903181	ferredoxin--NADP reductase	COG1018C	unknown		FALSE	FALSE		0.5		TRUE	1	TRUE	TRUE	N.S.	N.S.	N.S.	N.S.	N.S.	N.S.	N.S.	N.S.			1
NMB1045	1061542	1062336	-	264	15676931	-	903182	hypothetical protein NMB1045	-	cytoplasmic		FALSE	FALSE		N.D.		TRUE	0.992308	TRUE	FALSE	N.S.	N.S.	N.A.	N.A.	N.A.	N.A.	N.A.	N.A.			1
NMB1046	1062382	1063791	-	469	15676932	thrC	903183	threonine synthase	COG0498E	cytoplasmic	threonine biosynthesis q	FALSE	FALSE		0.6		TRUE	1	TRUE	TRUE	N.S.	N.S.	N.S.	N.S.	N.S.	N.S.	N.S.	N.S.			1
NMB1047	1063864	1064235	-	123	15676933	-	903184	hypothetical protein NMB1047	-	unknown		FALSE	FALSE		N.D.		TRUE	1	FALSE	FALSE	N.A.	N.A.	N.A.	N.A.	N.A.	N.A.	N.A.	N.A.			1
NMB1048	1064487	1065956	-	489	15676934	-	903185	hypothetical protein NMB1048	-	cytoplasmic membrane		FALSE	FALSE		0.7		TRUE	0.995964	TRUE	TRUE	5.18273	N.S.	N.S.	N.S.	4.03666	N.S.	4.06746	-3.05044			1
NMB1049	1066212	1067126	+	304	15676935	-	903186	putative transcriptional regulator	COG0583K	cytoplasmic		FALSE	FALSE		0.4		TRUE	1	TRUE	TRUE	N.S.	N.S.	N.S.	N.S.	N.S.	N.S.	N.S.	N.S.			1
NMB1050	1067585	1068550	-	321	15676936	-	903187	IS30 family transposase	COG2826L	cytoplasmic		FALSE	FALSE		N.D.		TRUE	0.996965	TRUE	FALSE	N.S.	N.S.	N.A.	N.A.	N.A.	N.A.	N.A.	N.A.			1
NMB1051	1068672	1070582	-	636	15676937	-	903188	ABC transporter, ATP-binding protein	COG0488R	unknown		FALSE	FALSE		0.5		TRUE	1	TRUE	TRUE	N.S.	N.S.	N.S.	N.S.	N.S.	N.S.	N.S.	N.S.			1
NMB1052	1070601	1071245	-	214	15676938	dedA	903189	dedA protein	COG0586S	cytoplasmic membrane		FALSE	FALSE		0.5	MMEglyAdedA s	TRUE	1	TRUE	TRUE	N.S.	N.S.	N.S.	N.S.	N.S.	N.S.	N.S.	N.S.			1
NMB1053	1071409	1072227	-	272	15676939	opc	903235	class 5 outer membrane protein	-	outer membrane	SSR locus p, Hfq z	TRUE	FALSE		0.3	MMEglyAdedA s	TRUE	1	TRUE	TRUE	N.S.	N.S.	7.39197	6.47182	6.64856	6.70998	N.S.	N.S.			1
NMB1055	1074262	1075512	-	416	15676940	glyA	903374	serine hydroxymethyltransferase	COG0112E	cytoplasmic	glycine biosynthesis, serine biosynthesis q, Hfq z	FALSE	FALSE		N.D.	MMEglyAdedA s	TRUE	0.993939	TRUE	FALSE	N.S.	N.S.	N.A.	N.A.	N.A.	N.A.	N.A.	N.A.			1
NMB1056	1075579	1075791	-	70	15676941	-	903384	hypothetical protein NMB1056	-	unknown	pseudogene in α522	FALSE	FALSE		N.D.		TRUE	0.498561	TRUE	FALSE	2.99539	N.S.	N.A.	N.A.	N.A.	N.A.	N.A.	N.A.			1
NMB1057	1075994	1077814	-	606	15676942	ggt	903474	gamma-glutamyltranspeptidase	COG0405E	periplasmic		FALSE	FALSE		0.3		TRUE	0.9975	TRUE	TRUE	N.S.	N.S.	N.S.	-0.988089	-1.26708	N.S.	N.S.	N.S.			1
NMB1059	1078543	1078761	+	72	15676943	-	903476	hypothetical protein NMB1059	COG2841S	unknown		FALSE	FALSE		0.2		TRUE	1	TRUE	TRUE	N.S.	N.S.	N.S.	-1.7892	2.94752	N.S.	4.73342	-3.21977			1
NMB1060	1078904	1079878	-	324	15676944	fbp	903477	fructose-1,6-bisphosphatase	COG0158G	unknown		FALSE	FALSE		0.7		TRUE	0.978125	TRUE	TRUE	N.S.	N.S.	N.S.	N.S.	N.S.	N.S.	N.S.	N.S.			1
NMB1061	1080124	1080969	-	281	15676945	-	903478	hypothetical protein NMB1061	COG2961R	unknown		FALSE	FALSE		0.7		TRUE	0.989655	TRUE	TRUE	N.S.	N.S.	N.S.	N.S.	N.S.	N.S.	N.S.	N.S.			1
NMB1062	1081046	1081648	-	200	15676946	-	903479	hypothetical protein NMB1062	COG0344S	cytoplasmic membrane		FALSE	FALSE		0.3		TRUE	1	TRUE	TRUE	N.S.	N.S.	N.S.	N.S.	N.S.	N.S.	N.S.	N.S.			1
NMB1063	1081704	1082060	+	118	15676947	folB	903480	dihydroneopterin aldolase	COG1539H	cytoplasmic		FALSE	FALSE		0.2		TRUE	0.991597	TRUE	TRUE	N.S.	N.S.	N.S.	N.S.	N.S.	N.S.	N.S.	N.S.			1
NMB1064	1082094	1082630	+	178	15676948	-	903481	hypothetical protein NMB1064	COG0494LR	cytoplasmic		TRUE	FALSE		N.D.		TRUE	1	TRUE	FALSE	N.S.	N.S.	N.A.	N.A.	N.A.	N.A.	N.A.	N.A.			1
NMB1065	1083144	1083503	-	119	15676949	crcB	903482	crcB protein	COG0239D	cytoplasmic membrane		FALSE	FALSE		0.6		TRUE	0.974359	TRUE	TRUE	N.S.	N.S.	N.S.	N.S.	N.S.	N.S.	N.S.	N.S.			1
NMB1066	1083532	1084212	-	226	15676950	-	903483	hypothetical protein NMB1066	COG3235S	cytoplasmic membrane		FALSE	FALSE		0.3		TRUE	0.986547	TRUE	TRUE	N.S.	N.S.	N.S.	N.S.	N.S.	N.S.	N.S.	N.S.			1
NMB1067	1084377	1087421	+	1014	15676951	ftsK-1	903485	cell division protein FtsK	COG1674D	cytoplasmic membrane		FALSE	FALSE		0.1		TRUE	0.97994	TRUE	TRUE	N.S.	N.S.	N.S.	N.S.	N.S.	N.S.	N.S.	N.S.			1
NMB1068	1087646	1088908	-	420	15676952	proA	903486	gamma-glutamyl phosphate reductase	COG0014E	cytoplasmic	proline biosynthesis q	FALSE	FALSE		0.5		TRUE	0.97543	TRUE	TRUE	N.S.	N.S.	-1.60789	N.S.	-2.81841	-1.88705	N.S.	N.S.			1
NMB1069	1088921	1090030	-	369	15676953	proB	903487	gamma-glutamyl kinase	COG0263E	cytoplasmic	proline biosynthesis q	FALSE	FALSE		0.6		TRUE	0.990196	TRUE	TRUE	N.S.	N.S.	N.S.	N.S.	N.S.	N.S.	N.S.	N.S.			1
NMB1070	1090515	1092068	+	517	15676954	leuA	903489	2-isopropylmalate synthase	COG0119E	cytoplasmic	leucine biosynthesis q	FALSE	FALSE		0.3		TRUE	0.993976	TRUE	TRUE	N.S.	N.S.	N.S.	N.S.	3.03021	N.S.	N.S.	-3.45296			1
NMB1071	1092163	1092825	+	220	15676955	-	903490	hypothetical protein NMB1071	COG3318R	cytoplasmic		FALSE	FALSE		0.6		TRUE	0.989059	TRUE	TRUE	N.S.	N.S.	N.S.	N.S.	N.S.	-1.41869	N.S.	N.S.			1
NMB1072	1092908	1093759	-	283	15676956	lgt	903491	prolipoprotein diacylglyceryl transferase	COG0682M	cytoplasmic membrane		FALSE	FALSE		0.4		TRUE	0.977702	TRUE	TRUE	N.S.	N.S.	N.S.	-1.73766	N.S.	N.S.	N.S.	N.S.			1
NMB1073	1093830	1094960	-	376	15676957	-	903492	hypothetical protein NMB1073	COG2866E	unknown		FALSE	FALSE		0.5		TRUE	0.984556	TRUE	TRUE	-1.2389	N.S.	N.S.	N.S.	N.S.	N.S.	N.S.	N.S.			1
NMB1074	1095130	1096026	+	298	15676958	argB	903493	acetylglutamate kinase	COG0548E	cytoplasmic	arginine biosynthesis q	FALSE	FALSE		0.4		TRUE	0.998273	TRUE	TRUE	N.S.	N.S.	N.S.	N.S.	N.S.	N.S.	N.S.	N.S.			1
NMB1075	1097672	1098340	-	222	15676959	-	903494	hypothetical protein NMB1075	COG0560E	cytoplasmic		FALSE	FALSE		0.8		TRUE	0.984581	TRUE	TRUE	1.00521	N.S.	N.S.	N.S.	N.S.	N.S.	N.S.	N.S.			1
NMB1076	1098337	1099005	-	222	15676960	-	903495	hypothetical protein NMB1076	COG0593L	cytoplasmic		FALSE	FALSE		0.4		TRUE	1	TRUE	TRUE	N.S.	N.S.	N.S.	N.S.	N.S.	N.S.	N.S.	N.S.			1
NMB1077	1099110	1099661	-	183	15678005	-	903145	ABC transporter, ATP-binding protein, truncation	COG4178R	cytoplasmic membrane		FALSE	FALSE		0.5		TRUE	0.959677	TRUE	TRUE	N.S.	N.S.	N.S.	N.S.	N.S.	N.S.	N.S.	N.S.			1
NMB1081	1101164	1103149	+	661	15676962	-	903498	bacteriophage transposase	-	unknown		FALSE	FALSE	MMENMB1077NMB1081	0.3	NeisMu1 x	TRUE	0.910247	TRUE	TRUE	N.S.	N.S.	N.S.	N.S.	N.S.	N.S.	N.S.	N.S.			1
NMB1082	1103158	1103358	+	66	15676963	-	903499	hypothetical protein NMB1082	-	unknown		FALSE	FALSE		N.D.	NeisMu1 x	TRUE	0.183846	TRUE	FALSE	N.S.	N.S.	N.A.	N.A.	N.A.	N.A.	N.A.	N.A.			1
NMB1083	1103519	1104691	+	390	15676964	-	903500	putative bacteriophage DNA transposition protein B	COG2842R	unknown	variant protein	FALSE	FALSE		0.6	NeisMu1 x	TRUE	0.785714	TRUE	TRUE	N.S.	N.S.	2.02571	N.S.	N.S.	N.S.	N.S.	N.S.			1
NMB1084	1104693	1105214	+	173	15676965	-	903501	hypothetical protein NMB1084	-	unknown		FALSE	FALSE		0.5	NeisMu1 x	TRUE	1	TRUE	TRUE	N.S.	N.S.	N.S.	N.S.	1.73132	N.S.	2.04942	-1.66465			1
NMB1085	1105357	1105902	+	181	15676966	-	903502	putative N-acetylmuramoyl-L-alanine amidase	COG0860M	unknown		FALSE	FALSE		0.5	NeisMu1 x	TRUE	0.991781	TRUE	TRUE	N.S.	N.S.	N.S.	N.S.	N.S.	N.S.	N.S.	N.S.			1
NMB1086	1106272	1106508	+	78	15676967	-	903503	hypothetical protein NMB1086	-	unknown		FALSE	FALSE		N.D.	NeisMu1 x	TRUE	1	TRUE	FALSE	N.S.	N.S.	N.A.	N.A.	N.A.	N.A.	N.A.	N.A.			1
NMB1087	1106796	1107101	+	101	15676968	-	903504	hypothetical protein NMB1087	-	unknown		FALSE	FALSE		N.D.	NeisMu1 x	TRUE	0.64532	TRUE	FALSE	N.S.	N.S.	N.A.	N.A.	N.A.	N.A.	N.A.	N.A.			1
NMB1088	1107146	1107316	-	56	15676969	-	903505	hypothetical protein NMB1088	COG3422S	unknown		FALSE	FALSE		0.5	NeisMu1 x	TRUE	1	TRUE	TRUE	-1.22297	1.06365	N.S.	N.S.	1.60542	N.S.	2.32026	-1.20224			1
NMB1089	1107544	1107882	+	112	15676970	-	903506	hypothetical protein NMB1089	-	cytoplasmic		FALSE	FALSE		0.2	NeisMu1 x	TRUE	1	TRUE	TRUE	N.S.	N.S.	N.S.	N.S.	N.S.	N.S.	N.S.	N.S.			1
NMB1090	1107894	1108160	+	88	15676971	-	903508	hypothetical protein NMB1090	-	cytoplasmic		FALSE	FALSE		0.6	NeisMu1 x	TRUE	1	TRUE	TRUE	N.S.	N.S.	N.S.	N.S.	N.S.	N.S.	N.S.	N.S.			1
NMB1091	1108157	1108354	+	65	15676972	-	903509	hypothetical protein NMB1091	-	unknown		FALSE	FALSE		0.2	NeisMu1 x	TRUE	1	TRUE	TRUE	N.S.	N.S.	N.S.	N.S.	N.S.	N.S.	N.S.	N.S.			1
NMB1092	1108357	1108863	+	168	15676973	-	903510	hypothetical protein NMB1092	-	unknown		FALSE	FALSE		0.7	NeisMu1 x	TRUE	1	TRUE	TRUE	N.S.	N.S.	N.S.	N.S.	N.S.	N.S.	N.S.	N.S.			1
NMB1093	1108860	1109450	-	196	15676974	-	903514	hypothetical protein NMB1093	-	unknown		FALSE	FALSE		0.6	NeisMu1 x	TRUE	0.849351	TRUE	TRUE	2.46053	N.S.	N.S.	N.S.	N.S.	N.S.	N.S.	N.S.			1
NMB1094	1109535	1111085	+	516	15676975	-	903515	hypothetical protein NMB1094	-	cytoplasmic		FALSE	FALSE		0.6	NeisMu1 x	TRUE	1	TRUE	TRUE	N.S.	N.S.	N.S.	N.S.	N.S.	N.S.	N.S.	N.S.			1
NMB1095	1111085	1112653	+	522	15676976	-	903516	hypothetical protein NMB1095	COG4383S	unknown		FALSE	FALSE		0.4	NeisMu1 x	TRUE	0.997132	TRUE	TRUE	N.S.	N.S.	N.S.	N.S.	N.S.	N.S.	N.S.	N.S.			1
NMB1096	1112640	1113935	+	431	15676977	-	903517	hypothetical protein NMB1096	COG2369S	unknown		FALSE	FALSE		0.4	NeisMu1 x	TRUE	1	TRUE	TRUE	N.S.	N.S.	N.S.	N.S.	N.S.	N.S.	N.S.	N.S.			1
NMB1098	1114691	1115752	+	353	15676978	-	903520	putative I protein	COG4388R	unknown		FALSE	FALSE		0.2	NeisMu1 x	TRUE	1	TRUE	TRUE	N.S.	N.S.	N.S.	N.S.	N.S.	N.S.	N.S.	N.S.			1
NMB1099	1115840	1116805	-	321	15676979	-	903521	IS30 family transposase	COG2826L	cytoplasmic		FALSE	FALSE		N.D.	NeisMu1 x	TRUE	0.99393	TRUE	FALSE	N.S.	N.S.	N.A.	N.A.	N.A.	N.A.	N.A.	N.A.			1
NMB1100	1116833	1117315	+	160	15676980	-	903522	hypothetical protein NMB1100	-	cytoplasmic		FALSE	FALSE		0.6	NeisMu1 x	TRUE	1	TRUE	TRUE	2.06105	N.S.	N.S.	N.S.	N.S.	N.S.	N.S.	N.S.			1
NMB1101	1117315	1117737	+	140	15676981	-	903523	hypothetical protein NMB1101	COG4387S	cytoplasmic		FALSE	FALSE		0.6	NeisMu1 x	TRUE	1	TRUE	TRUE	N.S.	N.S.	N.S.	N.S.	N.S.	N.S.	N.S.	N.S.			1
NMB1102	1117784	1118377	+	197	15676982	-	903524	hypothetical protein NMB1102	COG5003R	cytoplasmic		FALSE	FALSE		0.4	NeisMu1 x	TRUE	1	TRUE	TRUE	1.18541	-2.04951	N.S.	N.S.	N.S.	N.S.	N.S.	N.S.			1
NMB1103	1118374	1118571	+	65	15676983	-	903525	hypothetical protein NMB1103	-	unknown		FALSE	FALSE		0.6	NeisMu1 x	TRUE	1	TRUE	TRUE	-1.16214	N.S.	N.S.	N.S.	-1.79013	N.S.	N.S.	N.S.			1
NMB1104	1118574	1119983	+	469	15676984	-	903526	phage sheath protein	COG4386R	unknown		FALSE	FALSE		0.8	NeisMu1 x	TRUE	1	TRUE	TRUE	N.S.	N.S.	N.S.	N.S.	N.S.	N.S.	N.S.	N.S.			1
NMB1105	1120048	1120425	+	125	15676985	-	903527	hypothetical protein NMB1105	-	cytoplasmic		FALSE	FALSE		0.3	NeisMu1 x	TRUE	1	TRUE	TRUE	N.S.	N.S.	N.S.	N.S.	-2.94184	N.S.	N.S.	N.S.			1
NMB1106	1120429	1120794	+	121	15676986	-	903528	hypothetical protein NMB1106	-	unknown		FALSE	FALSE		0.4	NeisMu1 x	TRUE	1	TRUE	TRUE	N.S.	N.S.	N.S.	N.S.	N.S.	N.S.	N.S.	N.S.			1
NMB1107	1121046	1121648	-	200	15676987	-	903529	hypothetical protein NMB1107	-	unknown		FALSE	FALSE		0.2	NeisMu1 x	TRUE	1	TRUE	TRUE	N.S.	N.S.	N.S.	N.S.	1.78281	N.S.	2.26916	N.S.			1
NMB1108	1121818	1123974	+	718	15676988	-	903530	hypothetical protein NMB1108	-	unknown		FALSE	FALSE		0.2	NeisMu1 x	TRUE	0.99707	TRUE	TRUE	N.S.	N.S.	N.S.	N.S.	N.S.	N.S.	N.S.	N.S.			1
NMB1109	1123974	1125305	+	443	15676989	-	903531	putative phage virion protein	COG4228R	unknown		FALSE	FALSE		0.5	NeisMu1 x	TRUE	0.995397	TRUE	TRUE	N.S.	N.S.	N.S.	N.S.	N.S.	N.S.	N.S.	N.S.			1
NMB1110	1125295	1126440	+	381	15676990	-	903532	tail protein, 43 kDa	COG4379R	unknown	pseudogene in α522	FALSE	FALSE		0.7	NeisMu1 x	TRUE	0.605634	TRUE	TRUE	-2.30429	N.S.	N.S.	N.S.	N.S.	N.S.	-3.23401	N.S.			1
NMB1111	1126437	1127105	+	222	15676991	-	903533	putative baseplate assembly protein V	COG4384S	unknown		FALSE	FALSE		0.4	NeisMu1 x	TRUE	1	TRUE	TRUE	N.S.	N.S.	N.S.	N.S.	N.S.	N.S.	N.S.	N.S.			1
NMB1112	1127206	1127553	+	115	15676992	-	903534	hypothetical protein NMB1112	COG4381S	unknown		FALSE	FALSE		0.7	NeisMu1 x	TRUE	0.978541	TRUE	TRUE	N.S.	N.S.	N.S.	N.S.	N.S.	N.S.	N.S.	N.S.			1
NMB1114	1128618	1129178	+	186	15676993	-	903536	hypothetical protein NMB1114	COG3778S	unknown		FALSE	FALSE		0.5	NeisMu1 x	TRUE	1	TRUE	TRUE	N.S.	N.S.	N.S.	N.S.	N.S.	N.S.	N.S.	N.S.			1
NMB1115	1129189	1131162	+	657	15676994	-	903537	putative tail fibre protein	-	unknown		FALSE	FALSE		0.8	NeisMu1 x	TRUE	1	TRUE	TRUE	N.S.	N.S.	N.S.	N.S.	N.S.	N.S.	N.S.	N.S.			1
NMB1116	1131598	1132125	+	175	15676995	-	903538	hypothetical protein NMB1116	-	unknown		FALSE	FALSE		N.D.	NeisMu1 x	TRUE	0.444751	TRUE	FALSE	2.72258	-1.68044	N.A.	N.A.	N.A.	N.A.	N.A.	N.A.			1
NMB1117	1132239	1132388	-	49	15676996	-	903539	hypothetical protein NMB1117	COG3514S	unknown		FALSE	FALSE		0.5	NeisMu1 x	TRUE	1	TRUE	TRUE	N.S.	N.S.	N.S.	N.S.	2.13562	N.S.	2.6642	N.S.			1
NMB1118	1132513	1132800	-	95	15676997	-	903540	hypothetical protein NMB1118	COG2929S	unknown		FALSE	FALSE		0.5	NeisMu1 x	TRUE	1	TRUE	TRUE	1.9678	N.S.	N.S.	N.S.	1.75262	N.S.	2.30369	-1.66666			1
NMB1119	1132880	1133485	+	201	15676998	-	903541	hypothetical protein NMB1119	-	unknown		FALSE	FALSE		0.5	NeisMu1 x	TRUE	0.984772	TRUE	TRUE	N.S.	N.S.	N.S.	N.S.	N.S.	N.S.	N.S.	N.S.			1
NMB1120	1133464	1133760	+	98	15676999	-	903542	hypothetical protein NMB1120	-	unknown		FALSE	FALSE		0.7	NeisMu1 x	TRUE	1	TRUE	TRUE	N.S.	N.S.	N.S.	N.S.	N.S.	N.S.	N.S.	N.S.			1
NMB1123	1135425	1135622	-	65	15677000	-	903544	hypothetical protein NMB1123	-	unknown		FALSE	FALSE		N.D.	Duplication in MC58, first half	FALSE	N.A.	TRUE	FALSE	N.S.	N.S.	N.A.	N.A.	N.A.	N.A.	N.A.	N.A.			1
NMB1124	1135662	1136309	-	215	15677001	-	903545	hypothetical protein NMB1124	COG4380S	unknown		FALSE	FALSE		N.D.	Duplication in MC58, first half	FALSE	N.A.	TRUE	FALSE	N.S.	N.S.	N.A.	N.A.	N.A.	N.A.	N.A.	N.A.			1
NMB1125	1136306	1136677	-	123	15677002	-	903546	hypothetical protein NMB1125	COG4259S	unknown		FALSE	FALSE		N.D.	Duplication in MC58, first half	FALSE	N.A.	TRUE	FALSE	N.S.	N.S.	N.A.	N.A.	N.A.	N.A.	N.A.	N.A.			1
NMB1126	1136684	1137355	-	223	15677003	-	903547	hypothetical protein NMB1126	COG1462M	unknown		FALSE	FALSE		N.D.	Duplication in MC58, first half	FALSE	N.A.	TRUE	FALSE	N.S.	N.S.	N.A.	N.A.	N.A.	N.A.	N.A.	N.A.			1
NMB1127	1137520	1138239	-	239	15677004	-	903548	short chain dehydrogenase	COG1028IQR	unknown		FALSE	FALSE		N.D.	Duplication in MC58, first half	FALSE	N.A.	TRUE	FALSE	N.S.	N.S.	N.A.	N.A.	N.A.	N.A.	N.A.	N.A.			1
NMB1128	1138322	1139635	-	437	15677005	-	903549	hypothetical protein NMB1128	COG2907R	cytoplasmic		FALSE	FALSE		N.D.	Duplication in MC58, first half	FALSE	N.A.	TRUE	FALSE	-1.58678	N.S.	N.A.	N.A.	N.A.	N.A.	N.A.	N.A.			1
NMB1129	1139665	1139871	-	68	15677006	-	903550	hypothetical protein NMB1129	-	unknown		FALSE	FALSE		N.D.	Duplication in MC58, first half	FALSE	N.A.	TRUE	FALSE	N.S.	N.S.	N.A.	N.A.	N.A.	N.A.	N.A.	N.A.			1
NMB1130	1140033	1140905	-	290	15677007	-	903551	putative phytoene synthase	COG1562I	unknown		FALSE	FALSE		N.D.	Duplication in MC58, first half	FALSE	N.A.	TRUE	FALSE	N.S.	N.S.	N.A.	N.A.	N.A.	N.A.	N.A.	N.A.			1
NMB1131	1141076	1142938	+	620	15677008	hscA	903552	chaperone protein HscA	COG0443O	cytoplasmic		FALSE	FALSE		N.D.	Duplication in MC58, first half	FALSE	N.A.	TRUE	FALSE	N.S.	N.S.	N.A.	N.A.	N.A.	N.A.	N.A.	N.A.			1
NMB1132	1143015	1143671	+	218	15677009	-	903553	hypothetical protein NMB1132	-	unknown		FALSE	FALSE		N.D.	Duplication in MC58, first half	FALSE	N.A.	TRUE	FALSE	1.16189	N.S.	N.A.	N.A.	N.A.	N.A.	N.A.	N.A.			1
NMB1133	1143708	1144469	+	253	15677010	-	903554	hypothetical protein NMB1133	COG3779S	cytoplasmic		FALSE	FALSE		N.D.	Duplication in MC58, first half	FALSE	N.A.	TRUE	FALSE	N.S.	N.S.	N.A.	N.A.	N.A.	N.A.	N.A.	N.A.			1
NMB1134	1144524	1144865	+	113	15677011	fdx-1	903555	ferredoxin, 2Fe-2S type	COG0633C	cytoplasmic		FALSE	FALSE		N.D.	Duplication in MC58, first half	FALSE	N.A.	TRUE	FALSE	N.S.	N.S.	N.A.	N.A.	N.A.	N.A.	N.A.	N.A.			1
NMB1135	1145140	1145283	+	47	15677012	-	903556	hypothetical protein NMB1135	-	cytoplasmic		FALSE	FALSE		N.D.	Duplication in MC58, first half	FALSE	N.A.	TRUE	FALSE	N.S.	N.S.	N.A.	N.A.	N.A.	N.A.	N.A.	N.A.			1
NMB1136	1145375	1146058	+	227	15677013	-	903557	hypothetical protein NMB1136	-	unknown		FALSE	FALSE		N.D.	Duplication in MC58, first half	FALSE	N.A.	TRUE	FALSE	N.S.	N.S.	N.A.	N.A.	N.A.	N.A.	N.A.	N.A.			1
NMB1137	1146055	1146252	+	65	15677014	-	903558	hypothetical protein NMB1137	COG2975S	cytoplasmic		FALSE	FALSE		N.D.	Duplication in MC58, first half	FALSE	N.A.	TRUE	FALSE	N.S.	N.S.	N.A.	N.A.	N.A.	N.A.	N.A.	N.A.			1
NMB1138	1146320	1146721	-	133	15677015	-	903559	hypothetical protein NMB1138	COG1188J	cytoplasmic		FALSE	FALSE		N.D.	Duplication in MC58, first half	FALSE	N.A.	TRUE	FALSE	2.27726	N.S.	N.A.	N.A.	N.A.	N.A.	N.A.	N.A.			1
NMB1139	1146933	1147892	+	319	15677016	accA-1	903560	acetyl-CoA carboxylase carboxyltransferase subunit alpha	COG0825I	unknown		FALSE	FALSE		N.D.	Duplication in MC58, first half	FALSE	N.A.	TRUE	FALSE	N.S.	N.S.	N.A.	N.A.	N.A.	N.A.	N.A.	N.A.			1
NMB1140	1147990	1149270	+	426	77358709	tilS-1	903561	tRNA(Ile)-lysidine synthetase	COG0037D	unknown		FALSE	FALSE		N.D.	Duplication in MC58, first half	FALSE	N.A.	TRUE	FALSE	N.S.	N.S.	N.A.	N.A.	N.A.	N.A.	N.A.	N.A.			1
NMB1141	1149518	1150129	+	203	15677017	-	903562	RNA methyltransferase	COG0566J	unknown	Hfq z	FALSE	FALSE		N.D.	Duplication in MC58, first half	FALSE	N.A.	TRUE	FALSE	N.S.	N.S.	N.A.	N.A.	N.A.	N.A.	N.A.	N.A.			1
NMB1142	1150180	1150416	+	78	15677018	-	903563	hypothetical protein NMB1142	-	cytoplasmic		FALSE	FALSE		N.D.	Duplication in MC58, first half	FALSE	N.A.	TRUE	FALSE	N.S.	N.S.	N.A.	N.A.	N.A.	N.A.	N.A.	N.A.			1
NMB1143	1150585	1150950	+	121	15677019	-	903564	hypothetical protein NMB1143	-	cytoplasmic		FALSE	FALSE		N.D.	Duplication in MC58, first half	FALSE	N.A.	TRUE	FALSE	N.S.	N.S.	N.A.	N.A.	N.A.	N.A.	N.A.	N.A.			1
NMB1144	1150962	1151267	+	101	15677020	-	903565	hypothetical protein NMB1144	-	unknown		FALSE	FALSE		N.D.	Duplication in MC58, first half	FALSE	N.A.	TRUE	FALSE	-1.74311	N.S.	N.A.	N.A.	N.A.	N.A.	N.A.	N.A.			1
NMB1145	1151329	1152705	+	458	15677021	mpl-1	903566	UDP-N-acetylmuramate:L-alanyl-gamma-D-glutamyl-meso-diaminopimelate ligase	COG0773M	cytoplasmic		FALSE	FALSE		N.D.	Duplication in MC58, first half	FALSE	N.A.	TRUE	FALSE	-1.2712	0.959555	N.A.	N.A.	N.A.	N.A.	N.A.	N.A.			1
NMB1146	1152912	1153964	+	350	15677022	bioB-1	903567	biotin synthetase	COG0502H	cytoplasmic		FALSE	FALSE		N.D.	Duplication in MC58, first half	FALSE	N.A.	TRUE	FALSE	-2.22958	1.57266	N.A.	N.A.	N.A.	N.A.	N.A.	N.A.			1
NMB1147	1154042	1154677	-	211	15677023	-	903568	hypothetical protein NMB1147	COG2843M	cytoplasmic		FALSE	FALSE		N.D.	Duplication in MC58, first half	FALSE	N.A.	TRUE	FALSE	N.S.	N.S.	N.A.	N.A.	N.A.	N.A.	N.A.	N.A.			1
NMB1148	1154728	1154883	-	51	15677024	-	903569	hypothetical protein NMB1148	-	unknown		FALSE	FALSE		N.D.	Duplication in MC58, first half	FALSE	N.A.	TRUE	FALSE	N.S.	N.S.	N.A.	N.A.	N.A.	N.A.	N.A.	N.A.			1
NMB1149	1154911	1155054	-	47	15677025	-	903570	hypothetical protein NMB1149	-	unknown		FALSE	FALSE		N.D.	Duplication in MC58, first half	FALSE	N.A.	TRUE	FALSE	1.8442	N.S.	N.A.	N.A.	N.A.	N.A.	N.A.	N.A.			1
NMB1150	1155323	1157182	-	619	15677026	ilvD-1	903571	dihydroxy-acid dehydratase	COG0129EG	cytoplasmic	valine biosynthesis, isoleucine biosynthesis q	FALSE	FALSE		N.D.	Duplication in MC58, first half	FALSE	1	TRUE	FALSE	N.S.	N.S.	N.A.	N.A.	N.A.	N.A.	N.A.	N.A.			1
NMB1151	1157355	1159124	-	589	15677027	cysI-1	903572	sulfite reductase subunit beta	COG0155P	cytoplasmic	cysteine biosynthesis q	FALSE	FALSE		N.D.	Duplication in MC58, first half	FALSE	1	TRUE	FALSE	N.S.	N.S.	N.A.	N.A.	N.A.	N.A.	N.A.	N.A.			1
NMB1152	1159151	1160965	-	604	15677028	cysJ-1	903573	sulfite reductase (NADPH) flavoprotein, alpha component	COG0369P	unknown	cysteine biosynthesis q	FALSE	FALSE		N.D.	Duplication in MC58, first half	FALSE	N.A.	TRUE	FALSE	N.S.	N.S.	N.A.	N.A.	N.A.	N.A.	N.A.	N.A.			1
NMB1153	1160962	1162248	-	428	15677029	cysN-1	903574	sulfate adenylyltransferase, subunit 1	COG2895P	cytoplasmic	cysteine biosynthesis q	FALSE	FALSE		N.D.	Duplication in MC58, first half	FALSE	0.99707	TRUE	FALSE	N.S.	N.S.	N.A.	N.A.	N.A.	N.A.	N.A.	N.A.			1
NMB1154	1162287	1163210	-	307	15677030	cysD-1	903575	sulfate adenylyltransferase subunit 2	COG0175EH	cytoplasmic	cysteine biosynthesis q	FALSE	FALSE		N.D.	Duplication in MC58, first half	FALSE	0.995397	TRUE	FALSE	N.S.	N.S.	N.A.	N.A.	N.A.	N.A.	N.A.	N.A.			1
NMB1155	1163248	1163988	-	246	15677031	cysH-1	903576	phosphoadenosine phosphosulfate reductase	COG0175EH	unknown	cysteine biosynthesis q	FALSE	FALSE		N.D.	Duplication in MC58, first half	FALSE	0.605634	TRUE	FALSE	N.S.	N.S.	N.A.	N.A.	N.A.	N.A.	N.A.	N.A.			1
NMB1156	1163999	1165450	-	483	15677032	cysG-1	903577	siroheme synthase	COG0007H	unknown		FALSE	FALSE		N.D.	Duplication in MC58, first half	FALSE	N.A.	TRUE	FALSE	N.S.	N.S.	N.A.	N.A.	N.A.	N.A.	N.A.	N.A.			1
NMB1157	1165576	1165734	-	52	15677033	-	903578	hypothetical protein NMB1157	-	unknown		FALSE	FALSE		N.D.	Duplication in MC58, first half	FALSE	N.A.	TRUE	FALSE	N.S.	N.S.	N.A.	N.A.	N.A.	N.A.	N.A.	N.A.			1
NMB1158	1165747	1166403	-	218	15677034	-	903579	nickel-dependent hydrogenase, b-type cytochrome subunit	COG3658C	cytoplasmic membrane		FALSE	FALSE		N.D.	Duplication in MC58, first half	FALSE	N.A.	TRUE	FALSE	N.S.	N.S.	N.A.	N.A.	N.A.	N.A.	N.A.	N.A.			1
NMB1159	1166467	1167357	+	296	15677035	-	903580	hypothetical protein NMB1159	COG0063G	cytoplasmic membrane		FALSE	FALSE		N.D.	Duplication in MC58, first half	FALSE	N.A.	TRUE	FALSE	N.S.	N.S.	N.A.	N.A.	N.A.	N.A.	N.A.	N.A.			1
NMB1161	1167461	1167658	-	65	15677036	-	903581	hypothetical protein NMB1161	-	unknown		FALSE	FALSE		N.D.	Duplication in MC58, second half	TRUE	1	FALSE	FALSE	N.A.	N.A.	N.A.	N.A.	N.A.	N.A.	N.A.	N.A.			1
NMB1162	1167698	1168345	-	215	15677037	-	903582	hypothetical protein NMB1162	COG4380S	unknown		FALSE	FALSE		N.D.	Duplication in MC58, second half	FALSE	N.A.	FALSE	FALSE	N.A.	N.A.	N.A.	N.A.	N.A.	N.A.	N.A.	N.A.			1
NMB1163	1168342	1168713	-	123	15677038	-	903583	hypothetical protein NMB1163	COG4259S	unknown		FALSE	FALSE		N.D.	Duplication in MC58, second half	FALSE	N.A.	FALSE	FALSE	N.A.	N.A.	N.A.	N.A.	N.A.	N.A.	N.A.	N.A.			1
NMB1164	1168720	1169391	-	223	15677039	-	903584	hypothetical protein NMB1164	COG1462M	unknown		FALSE	FALSE		N.D.	Duplication in MC58, second half	FALSE	N.A.	FALSE	FALSE	N.A.	N.A.	N.A.	N.A.	N.A.	N.A.	N.A.	N.A.			1
NMB1165	1169556	1170275	-	239	15677040	-	903585	short chain dehydrogenase	COG1028IQR	cytoplasmic		FALSE	FALSE		N.D.	Duplication in MC58, second half	FALSE	N.A.	FALSE	FALSE	N.A.	N.A.	N.A.	N.A.	N.A.	N.A.	N.A.	N.A.			1
NMB1166	1170358	1171671	-	437	15677041	-	903586	hypothetical protein NMB1166	COG2907R	unknown		FALSE	FALSE		N.D.	Duplication in MC58, second half	FALSE	N.A.	FALSE	FALSE	N.A.	N.A.	N.A.	N.A.	N.A.	N.A.	N.A.	N.A.			1
NMB1167	1171855	1172046	+	63	15677042	-	903587	hypothetical protein NMB1167	-	unknown		FALSE	FALSE		N.D.	Duplication in MC58, second half	FALSE	N.A.	TRUE	FALSE	N.S.	N.S.	N.A.	N.A.	N.A.	N.A.	N.A.	N.A.			1
NMB1168	1172069	1172941	-	290	15677043	-	903588	putative phytoene synthase	COG1562I	cytoplasmic		FALSE	FALSE		N.D.	Duplication in MC58, second half	FALSE	N.A.	FALSE	FALSE	N.A.	N.A.	N.A.	N.A.	N.A.	N.A.	N.A.	N.A.			1
NMB1169	1173112	1174974	+	620	15677044	hscA	903589	chaperone protein HscA	COG0443O	unknown		FALSE	FALSE		N.D.	Duplication in MC58, second half	FALSE	N.A.	FALSE	FALSE	N.A.	N.A.	N.A.	N.A.	N.A.	N.A.	N.A.	N.A.			1
NMB1170	1175051	1175707	+	218	15677045	-	903590	hypothetical protein NMB1170	-	cytoplasmic		FALSE	FALSE		N.D.	Duplication in MC58, second half	FALSE	N.A.	FALSE	FALSE	N.A.	N.A.	N.A.	N.A.	N.A.	N.A.	N.A.	N.A.			1
NMB1171	1175744	1176505	+	253	15677046	-	903591	hypothetical protein NMB1171	COG3779S	cytoplasmic		FALSE	FALSE		N.D.	Duplication in MC58, second half	FALSE	N.A.	FALSE	FALSE	N.A.	N.A.	N.A.	N.A.	N.A.	N.A.	N.A.	N.A.			1
NMB1172	1176560	1176901	+	113	15677047	fdx-2	903592	ferredoxin, 2Fe-2S type	COG0633C	cytoplasmic		FALSE	FALSE		N.D.	Duplication in MC58, second half	FALSE	N.A.	FALSE	FALSE	N.A.	N.A.	N.A.	N.A.	N.A.	N.A.	N.A.	N.A.			1
NMB1173	1177176	1177319	+	47	15677048	-	903593	hypothetical protein NMB1173	-	unknown		FALSE	FALSE		N.D.	Duplication in MC58, second half	TRUE	1	FALSE	FALSE	N.A.	N.A.	N.A.	N.A.	N.A.	N.A.	N.A.	N.A.			1
NMB1174	1177411	1178094	+	227	15677049	-	903594	hypothetical protein NMB1174	-	cytoplasmic		FALSE	FALSE		N.D.	Duplication in MC58, second half	FALSE	N.A.	FALSE	FALSE	N.A.	N.A.	N.A.	N.A.	N.A.	N.A.	N.A.	N.A.			1
NMB1175	1178091	1178288	+	65	15677050	-	903595	hypothetical protein NMB1175	COG2975S	cytoplasmic		FALSE	FALSE		N.D.	Duplication in MC58, second half	FALSE	N.A.	FALSE	FALSE	N.A.	N.A.	N.A.	N.A.	N.A.	N.A.	N.A.	N.A.			1
NMB1176	1178356	1178757	-	133	15677051	-	903596	hypothetical protein NMB1176	COG1188J	unknown		FALSE	FALSE		N.D.	Duplication in MC58, second half	FALSE	N.A.	FALSE	FALSE	N.A.	N.A.	N.A.	N.A.	N.A.	N.A.	N.A.	N.A.			1
NMB1177	1178969	1179928	+	319	15677052	accA-2	903597	acetyl-CoA carboxylase carboxyltransferase subunit alpha	COG0825I	unknown		FALSE	FALSE		N.D.	Duplication in MC58, second half	FALSE	N.A.	FALSE	FALSE	N.A.	N.A.	N.A.	N.A.	N.A.	N.A.	N.A.	N.A.			1
NMB1178	1180026	1181306	+	426	77358707	tilS-2	903598	tRNA(Ile)-lysidine synthetase	COG0037D	unknown		FALSE	FALSE		N.D.	Duplication in MC58, second half	FALSE	N.A.	FALSE	FALSE	N.A.	N.A.	N.A.	N.A.	N.A.	N.A.	N.A.	N.A.			1
NMB1179	1181554	1182165	+	203	15677053	-	903599	RNA methyltransferase	COG0566J	cytoplasmic		FALSE	FALSE		N.D.	Duplication in MC58, second half	FALSE	N.A.	FALSE	FALSE	N.A.	N.A.	N.A.	N.A.	N.A.	N.A.	N.A.	N.A.			1
NMB1180	1182216	1182452	+	78	15677054	-	903600	hypothetical protein NMB1180	-	cytoplasmic		FALSE	FALSE		N.D.	Duplication in MC58, second half	FALSE	N.A.	FALSE	FALSE	N.A.	N.A.	N.A.	N.A.	N.A.	N.A.	N.A.	N.A.			1
NMB1181	1182621	1182986	+	121	15677055	-	903601	hypothetical protein NMB1181	-	unknown		FALSE	FALSE		N.D.	Duplication in MC58, second half	FALSE	N.A.	FALSE	FALSE	N.A.	N.A.	N.A.	N.A.	N.A.	N.A.	N.A.	N.A.			1
NMB1182	1182998	1183303	+	101	15677056	-	903602	hypothetical protein NMB1182	-	cytoplasmic		FALSE	FALSE		N.D.	Duplication in MC58, second half	FALSE	N.A.	FALSE	FALSE	N.A.	N.A.	N.A.	N.A.	N.A.	N.A.	N.A.	N.A.			1
NMB1183	1183365	1184741	+	458	15677057	mpl-2	903603	UDP-N-acetylmuramate:L-alanyl-gamma-D-glutamyl-meso-diaminopimelate ligase	COG0773M	cytoplasmic		FALSE	FALSE		N.D.	Duplication in MC58, second half	FALSE	N.A.	FALSE	FALSE	N.A.	N.A.	N.A.	N.A.	N.A.	N.A.	N.A.	N.A.			1
NMB1184	1184948	1186000	+	350	15677058	bioB-2	903604	biotin synthetase	COG0502H	cytoplasmic		FALSE	FALSE		N.D.	Duplication in MC58, second half	FALSE	N.A.	FALSE	FALSE	N.A.	N.A.	N.A.	N.A.	N.A.	N.A.	N.A.	N.A.			1
NMB1185	1186078	1186713	-	211	15677059	-	903605	hypothetical protein NMB1185	COG2843M	unknown		FALSE	FALSE		N.D.	Duplication in MC58, second half	FALSE	N.A.	FALSE	FALSE	N.A.	N.A.	N.A.	N.A.	N.A.	N.A.	N.A.	N.A.			1
NMB1186	1186764	1186919	-	51	15677060	-	903606	hypothetical protein NMB1186	-	unknown		FALSE	FALSE		N.D.	Duplication in MC58, second half	TRUE	1	FALSE	FALSE	N.A.	N.A.	N.A.	N.A.	N.A.	N.A.	N.A.	N.A.			1
NMB1187	1186947	1187090	-	47	15677061	-	903607	hypothetical protein NMB1187	-	cytoplasmic		FALSE	FALSE		N.D.	Duplication in MC58, second half	TRUE	1	FALSE	FALSE	N.A.	N.A.	N.A.	N.A.	N.A.	N.A.	N.A.	N.A.			1
NMB1188	1187359	1189218	-	619	15677062	ilvD-2	903608	dihydroxy-acid dehydratase	COG0129EG	cytoplasmic	valine biosynthesis, isoleucine biosynthesis q	FALSE	FALSE		N.D.	Duplication in MC58, second half	FALSE	N.A.	FALSE	FALSE	N.A.	N.A.	N.A.	N.A.	N.A.	N.A.	N.A.	N.A.			1
NMB1189	1189391	1191160	-	589	15677063	cysI-2	903609	sulfite reductase subunit beta	COG0155P	unknown	cysteine biosynthesis q	FALSE	FALSE		N.D.	Duplication in MC58, second half	FALSE	N.A.	FALSE	FALSE	N.A.	N.A.	N.A.	N.A.	N.A.	N.A.	N.A.	N.A.			1
NMB1190	1191187	1193001	-	604	15677064	cysJ-2	903610	sulfite reductase (NADPH) flavoprotein, alpha component	COG0369P	cytoplasmic	cysteine biosynthesis q	FALSE	FALSE		N.D.	Duplication in MC58, second half	FALSE	N.A.	FALSE	FALSE	N.A.	N.A.	N.A.	N.A.	N.A.	N.A.	N.A.	N.A.			1
NMB1191	1192998	1194284	-	428	15677065	cysN-2	903611	sulfate adenylyltransferase, subunit 1	COG2895P	cytoplasmic	cysteine biosynthesis q	FALSE	FALSE		N.D.	Duplication in MC58, second half	FALSE	N.A.	FALSE	FALSE	N.A.	N.A.	N.A.	N.A.	N.A.	N.A.	N.A.	N.A.			1
NMB1192	1194323	1195246	-	307	15677066	cysD-2	903612	sulfate adenylyltransferase subunit 2	COG0175EH	unknown	cysteine biosynthesis q	FALSE	FALSE		N.D.	Duplication in MC58, second half	FALSE	N.A.	FALSE	FALSE	N.A.	N.A.	N.A.	N.A.	N.A.	N.A.	N.A.	N.A.			1
NMB1193	1195284	1196024	-	246	15677067	cysH-2	903613	phosphoadenosine phosphosulfate reductase	COG0175EH	unknown	cysteine biosynthesis q	FALSE	FALSE		N.D.	Duplication in MC58, second half	FALSE	N.A.	FALSE	FALSE	N.A.	N.A.	N.A.	N.A.	N.A.	N.A.	N.A.	N.A.			1
NMB1194	1196035	1197486	-	483	15677068	cysG-2	903614	siroheme synthase	COG0007H	unknown		FALSE	FALSE		N.D.	Duplication in MC58, second half	FALSE	N.A.	FALSE	FALSE	N.A.	N.A.	N.A.	N.A.	N.A.	N.A.	N.A.	N.A.			1
NMB1195	1197612	1197770	-	52	15677069	-	903615	hypothetical protein NMB1195	-	cytoplasmic membrane		FALSE	FALSE		N.D.	Duplication in MC58, second half	FALSE	N.A.	FALSE	FALSE	N.A.	N.A.	N.A.	N.A.	N.A.	N.A.	N.A.	N.A.			1
NMB1196	1197783	1198439	-	218	15677070	-	903616	nickel-dependent hydrogenase, b-type cytochrome subunit	COG3658C	cytoplasmic membrane		FALSE	FALSE		N.D.	Duplication in MC58, second half	FALSE	N.A.	FALSE	FALSE	N.A.	N.A.	N.A.	N.A.	N.A.	N.A.	N.A.	N.A.			1
NMB1197	1198503	1199393	+	296	15677071	-	903617	hypothetical protein NMB1197	COG0063G	cytoplasmic		FALSE	FALSE		N.D.	Duplication in MC58, second half	FALSE	N.A.	FALSE	FALSE	N.A.	N.A.	N.A.	N.A.	N.A.	N.A.	N.A.	N.A.			1
NMB1199	1199663	1201474	+	603	15677072	typA	903618	GTP-binding protein TypA	COG1217T	cytoplasmic		FALSE	FALSE		0.4		TRUE	0.993305	TRUE	TRUE	N.S.	N.S.	N.S.	N.S.	N.S.	N.S.	N.S.	N.S.			1
NMB1200	1202310	1204685	+	791	15677073	-	903622	ribonuclease II family protein	COG0557K	cytoplasmic		FALSE	FALSE		0.5		TRUE	1	TRUE	TRUE	N.S.	N.S.	N.S.	N.S.	N.S.	N.S.	N.S.	N.S.			1
NMB1201	1205024	1206487	-	487	15677074	guaB	903623	inositol-5-monophosphate dehydrogenase	COG0516F	cytoplasmic		FALSE	FALSE		0.3	MMEglnDguaB s	TRUE	0.998947	TRUE	TRUE	2.07652	-1.87779	N.S.	N.S.	N.S.	N.S.	N.S.	N.S.			1
NMB1202	1206814	1207275	-	153	15677075	-	903624	hypothetical protein NMB1202	-	cytoplasmic	no homolog in α522	FALSE	FALSE		N.D.	MMEglnDguaB s	FALSE	N.A.	TRUE	FALSE	N.S.	N.S.	N.A.	N.A.	N.A.	N.A.	N.A.	N.A.			1
NMB1203	1207366	1209924	-	852	15677076	glnD	903625	protein-PII uridylyltransferase	COG2844O	unknown	glutamine biosynthesis q	FALSE	FALSE		N.D.	MMEglnDguaB s	TRUE	0.975294	TRUE	FALSE	N.S.	N.S.	N.A.	N.A.	N.A.	N.A.	N.A.	N.A.			1
NMB1204	1209973	1210293	-	106	15677077	-	903626	transcriptional regulator	COG1356S	unknown		FALSE	FALSE		0.5		TRUE	0.990521	TRUE	TRUE	N.S.	N.S.	N.S.	N.S.	N.S.	N.S.	N.S.	N.S.			1
NMB1205	1210318	1210464	-	48	15677078	-	903627	hypothetical protein NMB1205	-	cytoplasmic		FALSE	FALSE		N.D.		TRUE	0.689524	TRUE	FALSE	3.05119	N.S.	N.A.	N.A.	N.A.	N.A.	N.A.	N.A.			1
NMB1206	1210618	1211091	-	157	15677079	bfrB	903628	bacterioferritin B	COG2193P	cytoplasmic		TRUE	FALSE		0.5	cMMEbfrBlipA t	TRUE	1	TRUE	TRUE	N.S.	N.S.	N.S.	N.S.	2.17883	N.S.	1.56409	N.S.			1
NMB1207	1211119	1211583	-	154	15677080	bfrA	903629	bacterioferritin A	COG2193P	unknown		TRUE	FALSE		0.5	cMMEbfrBlipA t	TRUE	0.996795	TRUE	TRUE	N.S.	N.S.	N.S.	N.S.	2.15889	N.S.	1.57652	-1.38787			1
NMB1208	1211648	1211851	+	67	15677081	-	903630	hypothetical protein NMB1208	-	unknown		FALSE	FALSE		0.4	cMMEbfrBlipA t	TRUE	0.970588	TRUE	TRUE	N.S.	N.S.	N.S.	N.S.	N.S.	N.S.	N.S.	N.S.			1
NMB1209	1211938	1212141	+	67	15677082	-	903631	hypothetical protein NMB1209	-	unknown		FALSE	FALSE		0.5	cMMEbfrBlipA t	TRUE	1	TRUE	TRUE	N.S.	N.S.	N.S.	N.S.	1.1717	N.S.	N.S.	N.S.			1
NMB1210	1212159	1212626	+	155	15677083	-	903632	putative toxin-activating protein	COG2994O	unknown		TRUE	FALSE		0.4	cMMEbfrBlipA t	TRUE	1	TRUE	TRUE	N.S.	N.S.	N.S.	N.S.	N.S.	N.S.	N.S.	N.S.			1
NMB1211	1212780	1213022	-	80	15677084	-	903633	hypothetical protein NMB1211	-	unknown	truncated protein in MC58	FALSE	FALSE		0.3	cMMEbfrBlipA t	TRUE	0.90303	TRUE	TRUE	N.S.	-1.89255	N.S.	N.S.	3.07885	N.S.	2.96455	-3.28862			1
NMB1212	1213019	1213357	-	112	15677085	-	903634	hypothetical protein NMB1212	-	unknown		FALSE	FALSE		0.3	cMMEbfrBlipA t	TRUE	1	TRUE	TRUE	N.S.	-1.50185	N.S.	N.S.	3.01306	N.S.	3.06219	-3.16495			1
NMB1213	1213354	1213716	-	120	15677086	-	903635	putative lipoprotein	-	outer membrane		FALSE	FALSE		0.6	cMMEbfrBlipA t	TRUE	1	TRUE	TRUE	N.S.	-1.31184	N.S.	N.S.	3.52153	N.S.	3.74025	-3.41376			1
NMB1214	1213713	1220534	-	2273	15677087	-	903636	hemagglutinin/hemolysin-related protein	COG3210U	unknown	TpsA3	TRUE	FALSE		0.3	cMMEbfrBlipA t	TRUE	0.999323	TRUE	TRUE	N.S.	-1.99521	N.S.	N.S.	3.61791	N.S.	3.60463	-3.73902			1
NMB1215	1220694	1220852	-	52	15677088	-	903637	hypothetical protein NMB1215	-	cytoplasmic		FALSE	FALSE		0.5	cMMEbfrBlipA t	TRUE	1	TRUE	TRUE	N.S.	N.S.	N.S.	N.S.	N.S.	N.S.	N.S.	N.S.			1
NMB1216	1221044	1222027	-	327	15677089	lipA	903638	lipoyl synthase	COG0320H	cytoplasmic		FALSE	FALSE		0.6	cMMEbfrBlipA t	TRUE	1	TRUE	TRUE	N.S.	N.S.	N.S.	N.S.	-0.813695	N.S.	N.S.	N.S.			1
NMB1217	1222020	1222643	-	207	77358711	lipB	903639	lipoate-protein ligase B	COG0321H	unknown		FALSE	FALSE		0.7		TRUE	1	TRUE	TRUE	N.S.	N.S.	N.S.	N.S.	-1.64217	N.S.	N.S.	N.S.			1
NMB1218	1222645	1222920	-	91	15677091	-	903640	hypothetical protein NMB1218	COG2921S	cytoplasmic membrane		FALSE	FALSE		0.6		TRUE	1	TRUE	TRUE	N.S.	-1.52415	N.S.	N.S.	N.S.	N.S.	N.S.	N.S.			1
NMB1219	1223105	1224175	+	356	15677092	-	903641	putative transporter	COG0628R	cytoplasmic membrane		FALSE	FALSE		0.4		TRUE	1	TRUE	TRUE	N.S.	N.S.	N.S.	N.S.	1.23154	N.S.	N.S.	N.S.			1
NMB1220	1224372	1225319	-	315	15677093	-	903642	stomatin/Mec-2 family protein	COG0330O	unknown		FALSE	FALSE		0.5		TRUE	1	TRUE	TRUE	0.878983	-1.04688	N.S.	N.S.	1.36877	N.S.	1.91885	-2.05682			1
NMB1221	1225334	1225741	-	135	15677094	-	903643	hypothetical protein NMB1221	COG1585OU	unknown		FALSE	FALSE		0.4		TRUE	1	TRUE	TRUE	N.S.	N.S.	N.S.	N.S.	N.S.	N.S.	N.S.	N.S.			1
NMB1222	1225822	1226481	+	219	15677095	ung	903644	uracil-DNA glycosylase	COG0692L	unknown		FALSE	FALSE		0.4		TRUE	0.951648	TRUE	TRUE	N.S.	N.S.	N.S.	N.S.	N.S.	N.S.	N.S.	N.S.			1
NMB1224	1229189	1229590	-	133	15677096	-	903646	hypothetical protein NMB1224	-	unknown		FALSE	FALSE		0.5		TRUE	0.72242	TRUE	TRUE	N.S.	N.S.	N.S.	-1.9386	-2.28728	N.S.	N.S.	N.S.			1
NMB1225	1229635	1230150	-	171	15677097	-	903647	hypothetical protein NMB1225	-	cytoplasmic membrane		FALSE	FALSE		0.2		TRUE	0.991124	TRUE	TRUE	N.S.	N.S.	N.S.	-1.09468	-2.24018	-0.982527	N.S.	N.S.			1
NMB1226	1230616	1232538	-	640	15677098	-	903648	ABC transporter, ATP-binding protein	COG0488R	cytoplasmic		FALSE	FALSE		0.3		TRUE	0.980064	TRUE	TRUE	N.S.	N.S.	N.S.	N.S.	N.S.	N.S.	N.S.	N.S.			1
NMB1227	1232615	1233010	-	131	15677099	-	903649	hypothetical protein NMB1227	COG3737S	cytoplasmic		FALSE	FALSE		0.4		TRUE	0.937269	TRUE	TRUE	N.S.	N.S.	N.S.	N.S.	N.S.	N.S.	N.S.	N.S.			1
NMB1228	1233183	1234490	+	435	15677100	metM	903650	homoserine dehydrogenase	COG0460E	unknown	methionine biosynthesis, threonine biosynthesis q	FALSE	FALSE		0.4		TRUE	1	TRUE	TRUE	N.S.	1.00139	N.S.	N.S.	N.S.	N.S.	N.S.	N.S.			1
NMB1229	1234483	1234917	+	144	15677101	-	903651	hypothetical protein NMB1229	-	unknown		FALSE	FALSE		0.5		TRUE	0.986207	TRUE	TRUE	N.S.	N.S.	N.S.	N.S.	N.S.	N.S.	N.S.	N.S.			1
NMB1230	1234976	1235245	-	89	15677102	hupB	903652	DNA-binding protein HU-beta	COG0776L	cytoplasmic		FALSE	FALSE		0.6		TRUE	1	TRUE	TRUE	N.S.	N.S.	N.S.	N.S.	N.S.	N.S.	N.S.	N.S.			1
NMB1231	1235427	1237889	-	820	15677103	lon	903653	ATP-dependent protease La	COG0466O	unknown		FALSE	FALSE		N.D.		TRUE	0.981179	TRUE	FALSE	N.S.	1.46246	N.A.	N.A.	N.A.	N.A.	N.A.	N.A.			1
NMB1232	1238323	1239243	+	306	15677104	-	903654	hypothetical protein NMB1232	COG2890J	cytoplasmic		FALSE	FALSE		0.6		TRUE	0.998363	TRUE	TRUE	N.S.	N.S.	N.S.	N.S.	N.S.	N.S.	N.S.	N.S.			1
NMB1233	1239271	1241016	-	581	15677105	recD	903655	exodeoxyribonuclease V, alpha subunit	COG0507L	cytoplasmic membrane		FALSE	FALSE		0.6		TRUE	1	TRUE	TRUE	N.S.	N.S.	N.S.	N.S.	1.28351	N.S.	N.S.	N.S.			1
NMB1234	1241084	1241779	-	231	15677106	-	903656	ABC transporter, ATP-binding protein	COG1136V	cytoplasmic membrane		FALSE	FALSE		0.9		TRUE	1	TRUE	TRUE	N.S.	N.S.	N.S.	N.S.	N.S.	N.S.	N.S.	N.S.			1
NMB1235	1241772	1243019	-	415	15677107	-	903657	hypothetical protein NMB1235	COG4591M	unknown		FALSE	FALSE		0.9		TRUE	0.993797	TRUE	TRUE	N.S.	N.S.	N.S.	N.S.	1.35731	N.S.	N.S.	N.S.			1
NMB1236	1243224	1243502	+	92	15677108	-	903658	hypothetical protein NMB1236	-	cytoplasmic		FALSE	FALSE		0.6		TRUE	1	TRUE	TRUE	N.S.	N.S.	N.S.	N.S.	1.46827	N.S.	1.81822	-1.62967			1
NMB1237	1243558	1244178	-	206	15677109	recR	903659	recombination protein RecR	COG0353L	unknown		FALSE	FALSE		0.3		TRUE	1	TRUE	TRUE	N.S.	N.S.	N.S.	N.S.	N.S.	N.S.	N.S.	N.S.			1
NMB1238	1244242	1245780	-	512	15677110	-	903660	peptidyl-prolyl cis-trans isomerase-related protein	-	unknown		FALSE	FALSE		0.6		TRUE	0.986935	TRUE	TRUE	N.S.	N.S.	N.S.	N.S.	N.S.	N.S.	N.S.	N.S.			1
NMB1239	1245840	1246214	-	124	15677111	-	903661	hypothetical protein NMB1239	COG1393P	cytoplasmic membrane		FALSE	FALSE		N.D.		TRUE	0.740157	TRUE	FALSE	N.S.	N.S.	N.A.	N.A.	N.A.	N.A.	N.A.	N.A.			1
NMB1240	1246364	1247992	+	542	15677112	-	903662	ABC transporter, ATP-binding protein	COG0488R	cytoplasmic		FALSE	FALSE		0.2		TRUE	0.997212	TRUE	TRUE	N.S.	N.S.	N.S.	N.S.	1.96645	N.S.	N.S.	N.S.			1
NMB1241	1248064	1249317	+	417	15677113	cca	903663	multifunctional tRNA nucleotidyl transferase/2'3'-cyclic phosphodiesterase/2'nucleotidase/phosphatase	COG0617J	cytoplasmic		FALSE	FALSE		N.D.		TRUE	0.983274	TRUE	FALSE	N.S.	N.S.	N.A.	N.A.	N.A.	N.A.	N.A.	N.A.			1
NMB1242	1249540	1249848	+	102	15677114	-	903664	hypothetical protein NMB1242	-	cytoplasmic		FALSE	FALSE		0.4		TRUE	1	TRUE	TRUE	N.S.	N.S.	N.S.	N.S.	-2.43005	N.S.	N.S.	N.S.			1
NMB1243	1249930	1250961	+	343	15677115	ruvB	903665	Holliday junction DNA helicase B	COG2255L	cytoplasmic		FALSE	FALSE		0.8		TRUE	1	TRUE	TRUE	-1.32498	N.S.	N.S.	N.S.	N.S.	N.S.	N.S.	N.S.			1
NMB1244	1250984	1251712	-	242	15677116	rpe	903666	ribulose-phosphate 3-epimerase	COG0036G	cytoplasmic		FALSE	FALSE	CREE in MC58	0.3		TRUE	0.995798	TRUE	TRUE	2.09142	-2.04954	-1.69817	-2.33193	1.63088	N.S.	3.96213	-2.77789			1
NMB1245	1252070	1252405	-	111	15677117	-	903667	hypothetical protein NMB1245	-	unknown		FALSE	FALSE		0.6		TRUE	0.113393	TRUE	TRUE	N.S.	N.S.	N.S.	N.S.	N.S.	N.S.	N.S.	N.S.			1
NMB1246	1252469	1253332	-	287	15677118	-	903668	hypothetical protein NMB1246	COG2607R	cytoplasmic		FALSE	FALSE		N.D.		TRUE	0.952462	TRUE	FALSE	N.S.	N.S.	N.A.	N.A.	N.A.	N.A.	N.A.	N.A.			1
NMB1247	1253340	1253957	-	205	161353785	ribE	903669	riboflavin synthase subunit alpha	COG0307H	cytoplasmic membrane		FALSE	FALSE		0.3		TRUE	0.983015	TRUE	TRUE	N.S.	N.S.	N.S.	N.S.	N.S.	N.S.	N.S.	N.S.			1
NMB1249	1254939	1256711	+	590	15677120	-	903671	putative nitrate/nitrite sensory protein NarX	COG3850T	cytoplasmic		FALSE	FALSE		N.D.		TRUE	0.984496	TRUE	FALSE	N.S.	N.S.	N.A.	N.A.	N.A.	N.A.	N.A.	N.A.			1
NMB1250	1256708	1257364	+	218	15677121	-	903672	LuxR family transcriptional regulator	COG2197TK	cytoplasmic	NarP	FALSE	FALSE		0.7		TRUE	0.983294	TRUE	TRUE	-1.57004	N.S.	N.S.	N.S.	N.S.	N.S.	N.S.	N.S.			1
NMB1251	1257804	1258769	-	321	15677122	-	903673	IS30 family transposase	COG2826L	cytoplasmic		FALSE	FALSE		N.D.		FALSE	N.A.	TRUE	FALSE	N.S.	N.S.	N.A.	N.A.	N.A.	N.A.	N.A.	N.A.			1
NMB1252	1258918	1259952	-	344	15677123	purM	903674	phosphoribosylaminoimidazole synthetase	COG0150F	unknown		FALSE	FALSE		0.6		TRUE	1	TRUE	TRUE	-1.85051	1.34944	N.S.	N.S.	N.S.	N.S.	N.S.	N.S.			1
NMB1253	1260710	1261387	+	225	15677124	-	903676	hypothetical protein NMB1253	-	cytoplasmic		FALSE	FALSE		N.D.		TRUE	0.833333	TRUE	FALSE	N.S.	N.S.	N.A.	N.A.	N.A.	N.A.	N.A.	N.A.			1
NMB1254	1261380	1261973	+	197	15677125	ribA	903677	GTP cyclohydrolase II	COG0807H	cytoplasmic		FALSE	FALSE		0.4		TRUE	0.989975	TRUE	TRUE	N.S.	N.S.	N.S.	N.S.	N.S.	N.S.	N.S.	N.S.			1
NMB1256	1263766	1264857	+	363	15677126	ribA/B	903679	bifunctional 3,4-dihydroxy-2-butanone 4-phosphate synthase/GTP cyclohydrolase II protein	COG0108H	cytoplasmic		FALSE	FALSE		0.5		TRUE	0.984722	TRUE	TRUE	N.S.	N.S.	N.S.	N.S.	N.S.	N.S.	N.S.	N.S.			1
NMB1258	1265774	1267084	-	436	15677127	-	903680	recombination factor protein RarA	COG2256L	unknown		FALSE	FALSE		0.5		TRUE	1	TRUE	TRUE	N.S.	N.S.	N.S.	N.S.	N.S.	N.S.	N.S.	N.S.			1
NMB1259	1267622	1268587	+	321	15677128	-	903681	IS30 family transposase	COG2826L	cytoplasmic		FALSE	FALSE		N.D.		TRUE	0.995455	FALSE	FALSE	N.A.	N.A.	N.A.	N.A.	N.A.	N.A.	N.A.	N.A.			1
NMB1260	1268664	1271603	-	979	15677129	res	903682	type III restriction-modification system EcoPI enzyme, subunit res	COG3587V	unknown		FALSE	FALSE		0.4		TRUE	1	TRUE	TRUE	N.S.	N.S.	N.S.	N.S.	N.S.	N.S.	N.S.	N.S.			1
NMB1262	1273815	1274372	-	185	15677130	-	903684	peptidyl-prolyl cis-trans isomerase	COG0652O	periplasmic		FALSE	FALSE		0.5		TRUE	1	TRUE	TRUE	-1.54355	N.S.	N.S.	N.S.	-2.23579	N.S.	-2.14358	1.77092			1
NMB1263	1274437	1275354	-	305	15677131	-	903685	CobW-related protein	COG0523R	unknown		FALSE	FALSE		0.4	MMEzurcobW s	TRUE	1	TRUE	TRUE	N.S.	N.S.	N.S.	N.S.	N.S.	N.S.	N.S.	N.S.			1
NMB1264	1275537	1275809	-	90	15677132	-	903686	hypothetical protein NMB1264	COG2361S	unknown		FALSE	FALSE		0.8	MMEzurcobW s	TRUE	1	TRUE	TRUE	N.S.	N.S.	N.S.	N.S.	N.S.	N.S.	N.S.	N.S.			1
NMB1265	1275806	1276099	-	97	15677133	-	903687	hypothetical protein NMB1265	COG1669R	unknown		FALSE	FALSE		0.5	MMEzurcobW s	TRUE	1	TRUE	TRUE	N.S.	N.S.	N.S.	-1.27601	-1.28374	N.S.	N.S.	N.S.			1
NMB1266	1276144	1276620	-	158	15677134	-	903688	putative zinc uptake regulation protein	COG0735P	cytoplasmic	Zur	FALSE	FALSE		0.8	MMEzurcobW s	TRUE	1	TRUE	TRUE	-1.36103	N.S.	N.S.	N.S.	-2.32626	N.S.	-2.17032	1.54728			1
NMB1267	1276691	1277146	-	151	15677135	-	903689	low molecular weight protein tyrosine-phosphatase	COG0394T	cytoplasmic		FALSE	FALSE		0.6		TRUE	1	TRUE	TRUE	-1.49709	N.S.	N.S.	N.S.	-1.84591	N.S.	N.S.	N.S.			1
NMB1268	1277271	1278386	-	371	15677136	-	903690	hypothetical protein NMB1268	COG1929G	cytoplasmic		FALSE	FALSE		0.3		TRUE	1	TRUE	TRUE	N.S.	N.S.	N.S.	N.S.	N.S.	N.S.	N.S.	N.S.			1
NMB1269	1278500	1279597	-	365	15677137	-	903691	hypothetical protein NMB1269	-	unknown		FALSE	FALSE		0.5		TRUE	1	TRUE	TRUE	N.S.	N.S.	N.S.	N.S.	N.S.	N.S.	N.S.	N.S.			1
NMB1270	1279679	1281310	-	543	15677138	-	903692	hypothetical protein NMB1270	COG4797R	unknown		FALSE	FALSE		0.9		TRUE	1	TRUE	TRUE	N.S.	N.S.	N.S.	N.S.	-2.74076	N.S.	-2.62985	2.13891			1
NMB1271	1281410	1281622	-	70	15677139	-	903693	putative mercury transport periplasmic protein	COG2608P	cytoplasmic		FALSE	FALSE		0.3		TRUE	1	TRUE	TRUE	N.S.	N.S.	N.S.	N.S.	2.08254	N.S.	2.0162	-1.66166			1
NMB1272	1281660	1281803	-	47	15677140	-	903694	hypothetical protein NMB1272	-	unknown		FALSE	FALSE		0.3		TRUE	1	TRUE	TRUE	N.S.	N.S.	N.S.	N.S.	N.S.	N.S.	N.S.	N.S.			1
NMB1273	1282253	1283689	+	478	15677141	-	903695	putative alginate O-acetylation protein AlgI	COG1696M	cytoplasmic membrane		FALSE	TRUE		0.6		TRUE	0.97551	TRUE	TRUE	N.S.	N.S.	N.S.	N.S.	N.S.	N.S.	N.S.	N.S.			1
NMB1274	1283700	1284683	+	327	15677142	-	903696	hypothetical protein NMB1274	COG2845S	unknown		FALSE	FALSE		0.7		TRUE	0.966867	TRUE	TRUE	N.S.	N.S.	N.S.	N.S.	N.S.	N.S.	N.S.	N.S.			1
NMB1276	1286160	1287713	+	517	15677143	fadD-1	903698	acyl-CoA synthetase	COG0318IQ	unknown		FALSE	FALSE		0.2		TRUE	0.993131	TRUE	TRUE	-1.37106	N.S.	N.S.	N.S.	N.S.	N.S.	N.S.	N.S.			1
NMB1277	1287803	1289830	-	675	15677144	-	903699	BCCT family transporter	COG1292M	cytoplasmic membrane		FALSE	FALSE		0.7		TRUE	0.972593	TRUE	TRUE	N.S.	N.S.	1.48487	N.S.	N.S.	N.S.	N.S.	N.S.			1
NMB1278	1290119	1292125	+	668	15677145	gcr	903700	site-specific recombinase	COG4389L	cytoplasmic membrane		FALSE	FALSE		0.6		TRUE	1	TRUE	TRUE	N.S.	N.S.	N.S.	N.S.	N.S.	N.S.	N.S.	N.S.			1
NMB1279	1292248	1293357	-	369	15677146	-	903701	putative membrane-bound lytic murein transglycosylase B	COG2951M	cytoplasmic membrane		FALSE	FALSE		0.7		TRUE	0.994616	TRUE	TRUE	N.S.	N.S.	N.S.	N.S.	1.79195	N.S.	N.S.	N.S.			1
NMB1280	1293559	1294986	-	475	15677147	-	903702	very long chain acyl-CoA dehydrogenase-related protein	COG1960I	cytoplasmic		FALSE	FALSE		0.6		TRUE	0.986126	TRUE	TRUE	1.96673	N.S.	N.S.	N.S.	2.06688	N.S.	N.S.	N.S.			1
NMB1281	1295171	1299310	+	1379	15677148	mfd	903703	transcription-repair coupling factor	COG1197LK	unknown		FALSE	FALSE		N.D.		TRUE	0.966226	TRUE	FALSE	N.S.	N.S.	N.A.	N.A.	N.A.	N.A.	N.A.	N.A.			1
NMB1282	1299459	1299842	+	127	15677149	panD	903704	aspartate alpha-decarboxylase	COG0853H	unknown		FALSE	FALSE		0.7		TRUE	0.996047	TRUE	TRUE	2.34784	N.S.	N.S.	-1.06297	N.S.	N.S.	N.S.	N.S.			1
NMB1283	1299864	1300706	+	280	15677150	kdsA	903705	2-dehydro-3-deoxyphosphooctonate aldolase	COG2877M	cytoplasmic		FALSE	FALSE		0.9		TRUE	0.998205	TRUE	TRUE	N.S.	N.S.	N.S.	N.S.	N.S.	N.S.	1.80426	N.S.			1
NMB1284	1300721	1301161	+	146	15677151	-	903706	hypothetical protein NMB1284	-	cytoplasmic membrane		FALSE	FALSE		0.3		TRUE	0.979094	TRUE	TRUE	3.85917	N.S.	N.S.	N.S.	N.S.	N.S.	N.S.	N.S.			1
NMB1285	1301209	1302495	+	428	15677152	eno	903707	phosphopyruvate hydratase	COG0148G	cytoplasmic		FALSE	FALSE		0.6		TRUE	0.985714	TRUE	TRUE	N.S.	N.S.	N.S.	N.S.	2.90544	N.S.	N.S.	N.S.			1
NMB1286	1302509	1302787	+	92	15677153	-	903708	hypothetical protein NMB1286	COG2919D	unknown		FALSE	FALSE		0.7		TRUE	0.951613	TRUE	TRUE	-1.52833	N.S.	N.S.	N.S.	1.34778	N.S.	N.S.	N.S.			1
NMB1287	1302828	1303118	-	96	15677154	-	903709	putative ferredoxin	COG0633C	cytoplasmic		FALSE	FALSE		0.5		TRUE	0.97549	TRUE	TRUE	N.S.	N.S.	N.S.	N.S.	-2.02064	N.S.	N.S.	N.S.			1
NMB1288	1303363	1304496	-	377	161353784	nrdB	903710	ribonucleotide-diphosphate reductase subunit beta	COG0208F	cytoplasmic		FALSE	FALSE		0	MMEnrdAB s	TRUE	0.998711	TRUE	TRUE	N.S.	N.S.	N.S.	N.S.	N.S.	N.S.	N.S.	N.S.			1
NMB1289	1304557	1305744	-	395	15677156	-	903711	putative type II restriction enzyme	-	unknown		FALSE	FALSE		0.5	MMEnrdAB s	TRUE	1	TRUE	TRUE	1.82456	N.S.	N.S.	N.S.	N.S.	N.S.	N.S.	N.S.			1
NMB1290	1305737	1306750	-	337	15677157	-	903712	C-5 cytosine-specific DNA-methylase	COG0270L	unknown		FALSE	FALSE		0.3	MMEnrdAB s	TRUE	1	TRUE	TRUE	1.49593	N.S.	N.S.	N.S.	N.S.	N.S.	N.S.	N.S.			1
NMB1291	1306808	1309087	-	759	15677158	nrdA	903713	ribonucleotide-diphosphate reductase subunit alpha	COG0209F	cytoplasmic		FALSE	FALSE		0.2	MMEnrdAB s	TRUE	1	TRUE	TRUE	N.S.	N.S.	N.S.	N.S.	N.S.	N.S.	N.S.	N.S.			1
NMB1292	1309244	1309432	-	62	15677159	-	903714	hypothetical protein NMB1292	-	unknown		FALSE	FALSE		0.3		TRUE	1	TRUE	TRUE	N.S.	N.S.	N.S.	N.S.	N.S.	N.S.	N.S.	N.S.			1
NMB1293	1309601	1309927	+	108	15677160	-	903715	hypothetical protein NMB1293	-	unknown		FALSE	FALSE		0.6		TRUE	1	TRUE	TRUE	N.S.	N.S.	N.S.	N.S.	N.S.	N.S.	N.S.	N.S.			1
NMB1294	1310238	1311005	-	255	15677161	plsC	903716	1-acyl-sn-glycerol-3-phosphate acyltransferase	COG0204I	unknown		FALSE	FALSE		0.5		TRUE	1	TRUE	TRUE	N.S.	N.S.	N.S.	N.S.	N.S.	N.S.	N.S.	N.S.			1
NMB1295	1311093	1311920	-	275	15677162	mutM	903717	formamidopyrimidine-DNA glycosylase	COG0266L	cytoplasmic		FALSE	FALSE		0.5		TRUE	1	TRUE	TRUE	-2.53002	N.S.	N.S.	N.S.	N.S.	N.S.	N.S.	N.S.			1
NMB1296	1311972	1312637	-	221	15677163	-	903718	hypothetical protein NMB1296	-	unknown		FALSE	FALSE		0.3		TRUE	0.99784	TRUE	TRUE	N.S.	N.S.	N.S.	N.S.	N.S.	N.S.	N.S.	N.S.			1
NMB1297	1312816	1314792	+	658	15677164	-	903719	membrane-bound lytic murein transglycosylase D	COG0741M	unknown		FALSE	FALSE		0.6		TRUE	0.993803	TRUE	TRUE	N.S.	1.06175	N.S.	N.S.	-1.31743	N.S.	-1.69591	1.97676			1
NMB1298	1314860	1315552	+	230	15677165	rsuA	903720	ribosomal small subunit pseudouridine synthase A	COG1187J	cytoplasmic		FALSE	FALSE		0.4		TRUE	1	TRUE	TRUE	N.S.	N.S.	N.S.	N.S.	-2.2968	N.S.	-2.06754	2.41947			1
NMB1300	1317739	1318395	+	218	15677166	cmk	903722	cytidylate kinase	COG0283F	cytoplasmic		FALSE	FALSE		0.6		TRUE	0.988152	TRUE	TRUE	N.S.	N.S.	N.S.	N.S.	-2.12912	N.S.	-2.33441	N.S.			1
NMB1301	1318551	1320236	+	561	15677167	rpsA	903723	30S ribosomal protein S1	COG0539J	cytoplasmic		FALSE	FALSE		0.7		TRUE	0.99631	TRUE	TRUE	N.S.	N.S.	N.S.	N.S.	N.S.	N.S.	N.S.	N.S.			1
NMB1302	1320247	1320561	+	104	15677168	ihfB	903724	integration host factor beta-subunit	COG0776L	cytoplasmic		FALSE	FALSE		0.5		TRUE	1	TRUE	TRUE	N.S.	1.25831	N.S.	N.S.	N.S.	N.S.	N.S.	N.S.			1
NMB1303	1320912	1321319	-	135	15677169	-	903725	MerR family transcriptional regulator	COG0789K	cytoplasmic		FALSE	FALSE		0.3		TRUE	1	TRUE	TRUE	N.S.	N.S.	N.S.	N.S.	N.S.	N.S.	N.S.	N.S.			1
NMB1304	1321440	1322576	+	378	15677170	-	903726	alcohol dehydrogenase class-III	COG1062C	cytoplasmic		FALSE	FALSE		0.6		TRUE	1	TRUE	TRUE	N.S.	N.S.	N.S.	N.S.	N.S.	N.S.	N.S.	N.S.			1
NMB1305	1322585	1323412	+	275	15677171	-	903727	esterase D	COG0627R	unknown		FALSE	FALSE		0.4		TRUE	1	TRUE	TRUE	1.1006	N.S.	N.S.	N.S.	N.S.	N.S.	N.S.	N.S.			1
NMB1306	1323803	1324954	+	383	15677172	-	903728	hypothetical protein NMB1306	COG1485R	cytoplasmic		FALSE	FALSE		0.2		TRUE	0.998703	TRUE	TRUE	0.792484	N.S.	N.S.	N.S.	-0.79105	N.S.	N.S.	N.S.			1
NMB1307	1325013	1325438	+	141	15677173	ndk	903729	nucleoside diphosphate kinase	COG0105F	cytoplasmic		FALSE	FALSE		0.4		TRUE	1	TRUE	TRUE	1.99524	N.S.	N.S.	-1.15679	N.S.	N.S.	N.S.	N.S.			1
NMB1308	1325581	1326675	+	364	15677174	-	903730	hypothetical protein NMB1308	COG0820R	unknown		FALSE	FALSE		0.2		TRUE	0.997283	TRUE	TRUE	N.S.	N.S.	N.S.	N.S.	N.S.	N.S.	N.S.	N.S.			1
NMB1309	1326678	1327439	+	253	15677175	-	903731	putative fimbrial biogenesis and twitching motility protein	COG3063NU	unknown		FALSE	FALSE		0.3		TRUE	1	TRUE	TRUE	N.S.	N.S.	N.S.	N.S.	-1.80337	N.S.	-1.97964	1.84179			1
NMB1310	1327455	1328720	+	421	15677176	ispG	903732	4-hydroxy-3-methylbut-2-en-1-yl diphosphate synthase	COG0821I	cytoplasmic		FALSE	FALSE		0.3		TRUE	0.998788	TRUE	TRUE	N.S.	N.S.	N.S.	N.S.	-1.16679	N.S.	N.S.	N.S.			1
NMB1311	1328772	1329008	-	78	15677177	-	903733	hypothetical protein NMB1311	-	unknown		FALSE	FALSE		0.3		TRUE	1	TRUE	TRUE	N.S.	N.S.	N.S.	N.S.	N.S.	N.S.	N.S.	N.S.			1
NMB1312	1329163	1329693	-	176	15677178	clpP	903734	ATP-dependent Clp protease, proteolytic subunit	COG0740OU	cytoplasmic		FALSE	FALSE		0.7		TRUE	1	TRUE	TRUE	N.S.	N.S.	N.S.	N.S.	N.S.	N.S.	N.S.	N.S.			1
NMB1313	1329873	1331186	-	437	15677179	tig	903735	trigger factor	COG0544O	unknown		FALSE	FALSE		0.4		TRUE	0.997622	TRUE	TRUE	N.S.	N.S.	N.S.	N.S.	N.S.	N.S.	N.S.	N.S.			1
NMB1314	1331391	1333829	-	812	15677180	ftsK-2	903736	cell division protein FtsK	COG1674D	cytoplasmic membrane		FALSE	FALSE		0.8		TRUE	1	TRUE	TRUE	N.S.	N.S.	N.S.	N.S.	N.S.	N.S.	N.S.	N.S.			1
NMB1315	1334052	1335263	+	403	15677181	uraA	903737	uracil permease	COG2233F	cytoplasmic membrane		FALSE	FALSE		0.3		TRUE	1	TRUE	TRUE	N.S.	N.S.	N.S.	N.S.	N.S.	N.S.	N.S.	N.S.			1
NMB1316	1335327	1335767	+	146	15677182	-	903738	hypothetical protein NMB1316	-	cytoplasmic		FALSE	FALSE		N.D.		TRUE	0.0833898	TRUE	FALSE	N.S.	N.S.	N.A.	N.A.	N.A.	N.A.	N.A.	N.A.			1
NMB1317	1335903	1336307	+	134	15677183	-	903739	hypothetical protein NMB1317	-	unknown	pseudogene in α522	FALSE	FALSE		N.D.		TRUE	0.431159	TRUE	FALSE	N.S.	N.S.	N.A.	N.A.	N.A.	N.A.	N.A.	N.A.			1
NMB1318	1336381	1337127	+	248	15677184	pssA	903740	CDP-diacylglycerol--serine O-phosphatidyltransferse	COG1183I	cytoplasmic membrane		FALSE	FALSE		0.3		TRUE	1	TRUE	TRUE	N.S.	N.S.	N.S.	N.S.	N.S.	N.S.	N.S.	N.S.			1
NMB1319	1337128	1337901	+	257	15677185	-	903741	hypothetical protein NMB1319	COG0730R	cytoplasmic membrane		FALSE	FALSE		0.7		TRUE	0.94358	TRUE	TRUE	N.S.	N.S.	N.S.	N.S.	N.S.	N.S.	N.S.	N.S.			1
NMB1320	1338126	1338578	-	150	15677186	rplI	903742	50S ribosomal protein L9	COG0359J	cytoplasmic		FALSE	FALSE		0.5		TRUE	1	TRUE	TRUE	-1.43986	1.60711	N.S.	N.S.	N.S.	N.S.	N.S.	N.S.			1
NMB1321	1338595	1338825	-	76	15677187	rpsR	903743	30S ribosomal protein S18	COG0238J	cytoplasmic		FALSE	FALSE		0.5		TRUE	1	TRUE	TRUE	N.S.	N.S.	N.S.	N.S.	N.S.	N.S.	N.S.	N.S.			1
NMB1322	1338832	1339134	-	100	15677188	-	903744	primosomal replication protein	COG2965L	unknown		FALSE	FALSE		0.4		TRUE	1	TRUE	TRUE	N.S.	N.S.	N.S.	N.S.	N.S.	N.S.	N.S.	N.S.			1
NMB1323	1339135	1339503	-	122	15677189	rpsF	903745	30S ribosomal protein S6	COG0360J	cytoplasmic		FALSE	FALSE		0.5		TRUE	0.995935	TRUE	TRUE	N.S.	N.S.	N.S.	N.S.	N.S.	N.S.	N.S.	N.S.			1
NMB1324	1339659	1340609	-	316	15677190	trxB	903746	thioredoxin reductase	COG0492O	unknown		FALSE	FALSE		0.3		TRUE	1	TRUE	TRUE	N.S.	N.S.	N.S.	N.S.	N.S.	N.S.	N.S.	N.S.			1
NMB1325	1340748	1342910	+	720	15677191	-	903747	cation transporter E1-E2 family ATPase	COG2217P	cytoplasmic membrane		FALSE	FALSE		0.6		TRUE	1	TRUE	TRUE	-1.84927	1.39616	N.S.	N.S.	N.S.	N.S.	N.S.	N.S.			1
NMB1326	1343007	1344860	+	617	15677192	uvrC	903748	excinuclease ABC subunit C	COG0322L	cytoplasmic		FALSE	TRUE		0.4		TRUE	1	TRUE	TRUE	N.S.	N.S.	N.S.	N.S.	N.S.	N.S.	N.S.	N.S.			1
NMB1327	1345083	1346486	+	467	15677193	-	903749	hypothetical protein NMB1327	COG0790R	extracellular	SSR locus p	FALSE	FALSE		0.3		TRUE	0.998956	TRUE	TRUE	N.S.	N.S.	N.S.	N.S.	-2.87104	N.S.	-3.17492	2.47161			1
NMB1328	1346608	1347324	+	238	15677194	trmB	903750	tRNA (guanine-N(7))-methyltransferase	COG0220R	cytoplasmic		FALSE	FALSE		0.4	MMEuvrB s	TRUE	1	TRUE	TRUE	N.S.	N.S.	N.S.	N.S.	N.S.	N.S.	N.S.	N.S.			1
NMB1329	1347687	1347881	+	64	15677195	-	903751	hypothetical protein NMB1329	-	unknown		FALSE	FALSE		0.2	MMEuvrB s	TRUE	1	TRUE	TRUE	N.S.	N.S.	N.S.	N.S.	N.S.	N.S.	N.S.	N.S.			1
NMB1330	1347952	1348314	-	120	15677196	-	903752	hypothetical protein NMB1330	-	cytoplasmic		FALSE	FALSE		0.1	MMEuvrB s	TRUE	1	TRUE	TRUE	N.S.	N.S.	N.S.	N.S.	N.S.	N.S.	N.S.	N.S.			1
NMB1331	1348427	1350454	-	675	15677197	uvrB	903753	excinuclease ABC subunit B	COG0556L	cytoplasmic		FALSE	TRUE		0.5	MMEuvrB s	TRUE	1	TRUE	TRUE	N.S.	N.S.	N.S.	N.S.	-1.46555	N.S.	-1.80181	N.S.			1
NMB1332	1350783	1352267	-	494	15677198	prc	903754	carboxy-terminal peptidase	COG0793M	unknown		TRUE	FALSE		N.D.		TRUE	0.962539	TRUE	FALSE	-0.902628	N.S.	N.A.	N.A.	N.A.	N.A.	N.A.	N.A.			1
NMB1333	1352394	1354184	-	596	15677199	-	903755	hypothetical protein NMB1333	COG4942D	outer membrane		FALSE	FALSE		0.7		TRUE	0.994792	TRUE	TRUE	N.S.	N.S.	N.S.	N.S.	N.S.	N.S.	N.S.	N.S.			1
NMB1334	1354276	1354512	+	78	15677200	-	903756	hypothetical protein NMB1334	-	unknown		FALSE	FALSE		0.7		TRUE	0.981013	TRUE	TRUE	4.66573	N.S.	N.S.	N.S.	N.S.	N.S.	N.S.	N.S.			1
NMB1335	1354512	1355072	+	186	15677201	creA	903757	creA protein	COG3045S	unknown		FALSE	FALSE		0.6		TRUE	0.99729	TRUE	TRUE	N.S.	N.S.	N.S.	N.S.	N.S.	N.S.	N.S.	N.S.			1
NMB1336	1355074	1355622	+	182	15677202	-	903758	hypothetical protein NMB1336	COG1678K	unknown		FALSE	FALSE		0.5		TRUE	1	TRUE	TRUE	N.S.	1.33424	N.S.	N.S.	N.S.	N.S.	N.S.	N.S.			1
NMB1337	1355615	1356070	+	151	15677203	-	903759	Holliday junction resolvase-like protein	COG0816L	unknown		FALSE	FALSE		0.6		TRUE	1	TRUE	TRUE	-2.41749	2.78718	N.S.	N.S.	N.S.	N.S.	N.S.	N.S.			1
NMB1338	1356080	1356736	-	218	15677204	-	903760	putative isomerase	COG0179Q	cytoplasmic		FALSE	FALSE		0.2		TRUE	0.995434	TRUE	TRUE	N.S.	N.S.	N.S.	N.S.	-1.74425	N.S.	-1.64172	1.9392			1
NMB1339	1356799	1358511	-	570	15677205	proS	903761	prolyl-tRNA synthetase	COG0442J	cytoplasmic		FALSE	FALSE		N.D.		TRUE	0.978705	TRUE	FALSE	N.S.	N.S.	N.A.	N.A.	N.A.	N.A.	N.A.	N.A.			1
NMB1340	1358962	1359192	+	76	15677206	-	903762	hypothetical protein NMB1340	-	unknown		FALSE	FALSE		N.D.		FALSE	N.A.	TRUE	FALSE	N.S.	N.S.	N.A.	N.A.	N.A.	N.A.	N.A.	N.A.			1
NMB1341	1359205	1361868	+	887	15677207	aceE	903763	pyruvate dehydrogenase subunit E1	COG2609C	unknown		FALSE	FALSE		0.7		TRUE	0.995592	TRUE	TRUE	N.S.	N.S.	N.S.	N.S.	2.75878	N.S.	2.048	-2.52066			1
NMB1342	1362017	1363624	+	535	15677208	aceF	903764	dihydrolipoamide acetyltransferase	COG0508C	cytoplasmic		FALSE	FALSE		0.5	MMEpdhBlpdA s	TRUE	1	TRUE	TRUE	N.S.	N.S.	N.S.	N.S.	1.97261	N.S.	2.02229	N.S.			1
NMB1343	1363718	1364155	+	145	15677209	-	903765	hypothetical protein NMB1343	-	cytoplasmic		TRUE	FALSE		0.3	MMEpdhBlpdA s	TRUE	1	TRUE	TRUE	1.29363	N.S.	N.S.	N.S.	1.49843	N.S.	2.01105	-1.85436			1
NMB1344	1364173	1365957	+	594	15677210	lpdA2	903766	dihydrolipoamide dehydrogenase (E3 component of pyruvate and 2-oxoglutarate dehydrogenase complexes)	COG1249C	cytoplasmic		FALSE	FALSE		0.4	MMEpdhBlpdA s	TRUE	0.996596	TRUE	TRUE	-2.16053	N.S.	N.S.	N.S.	N.S.	N.S.	N.S.	N.S.			1
NMB1345	1366318	1367868	-	516	15677211	-	903767	hypothetical protein NMB1345	COG5339S	unknown		FALSE	FALSE		0.2		TRUE	0.978368	TRUE	TRUE	N.S.	N.S.	N.S.	N.S.	N.S.	N.S.	N.S.	N.S.			1
NMB1347	1370039	1370824	-	261	15677212	suhB	903769	extragenic suppressor protein SuhB	COG0483G	cytoplasmic		FALSE	FALSE		0.5		TRUE	0.998081	TRUE	TRUE	N.S.	N.S.	N.S.	1.79747	1.51637	N.S.	N.S.	N.S.			1
NMB1348	1371068	1371883	+	271	15677213	-	903770	putative RNA methylase	COG0565J	cytoplasmic		FALSE	FALSE		0.7		TRUE	1	TRUE	TRUE	N.S.	N.S.	N.S.	N.S.	N.S.	N.S.	N.S.	N.S.			1
NMB1349	1371944	1372801	+	285	15677214	-	903771	hypothetical protein NMB1349	COG3782S	unknown		FALSE	FALSE		0.3	MMEfmu s	TRUE	0.941176	TRUE	TRUE	N.S.	N.S.	N.S.	N.S.	-2.36699	N.S.	-2.10832	2.15015			1
NMB1350	1373005	1373346	+	113	15677215	-	903772	hypothetical protein NMB1350	-	unknown	no homolog in α522	FALSE	FALSE		N.D.	MMEfmu s	FALSE	N.A.	TRUE	FALSE	N.S.	N.S.	N.A.	N.A.	N.A.	N.A.	N.A.	N.A.			1
NMB1351	1373694	1374950	+	418	15677216	-	903773	SUN-family protein	COG0144J	cytoplasmic		FALSE	FALSE	MMENMB1349NMB1351 in MC58	0.2	MMEfmu s	TRUE	0.980464	TRUE	TRUE	N.S.	N.S.	N.S.	1.52158	N.S.	1.30226	N.S.	N.S.			1
NMB1352	1375310	1375744	+	144	15677217	-	903774	hypothetical protein NMB1352	-	unknown		FALSE	FALSE		0.5		TRUE	1	TRUE	TRUE	N.S.	N.S.	N.S.	N.S.	N.S.	N.S.	N.S.	N.S.			1
NMB1353	1375792	1377135	-	447	15677218	-	903775	aldehyde dehydrogenase family protein	COG1012C	cytoplasmic		FALSE	FALSE		0.6		TRUE	1	TRUE	TRUE	N.S.	N.S.	N.S.	N.S.	N.S.	N.S.	N.S.	N.S.			1
NMB1354	1377140	1377793	-	217	15677219	-	903776	hypothetical protein NMB1354	COG2095U	cytoplasmic membrane		FALSE	FALSE		0.7		TRUE	1	TRUE	TRUE	1.33043	N.S.	N.S.	N.S.	1.15495	N.S.	1.36014	N.S.			1
NMB1355	1377944	1378234	+	96	15677220	gatC	903777	aspartyl/glutamyl-tRNA amidotransferase subunit C	COG0721J	cytoplasmic		FALSE	FALSE		0.5		TRUE	1	TRUE	TRUE	N.S.	N.S.	N.S.	N.S.	N.S.	N.S.	N.S.	N.S.			1
NMB1356	1378297	1379742	+	481	15677221	gatA	903778	Glu-tRNA(Gln) amidotransferase subunit A	COG0154J	unknown		FALSE	FALSE		0.7		TRUE	1	TRUE	TRUE	N.S.	N.S.	N.S.	N.S.	N.S.	N.S.	N.S.	N.S.			1
NMB1357	1379739	1380671	+	310	15677222	-	903779	hypothetical protein NMB1357	COG2990S	unknown		FALSE	FALSE		0.4		TRUE	1	TRUE	TRUE	N.S.	N.S.	N.S.	N.S.	-1.65959	N.S.	-1.78541	1.49451			1
NMB1358	1380714	1382144	+	476	15677223	gatB	903780	aspartyl/glutamyl-tRNA amidotransferase subunit B	COG0064J	cytoplasmic		FALSE	FALSE		0.6		TRUE	1	TRUE	TRUE	-0.899441	N.S.	N.S.	N.S.	N.S.	N.S.	N.S.	N.S.			1
NMB1359	1382356	1383366	+	336	15677224	-	903781	putative CDP-6-deoxy-delta-3,4-glucoseen reductase	COG0543HC	unknown		FALSE	FALSE		0.1		TRUE	1	TRUE	TRUE	N.S.	N.S.	N.S.	N.S.	N.S.	N.S.	N.S.	N.S.			1
NMB1360	1383496	1384128	-	210	15677225	pdxH	903782	pyridoxamine 5'-phosphate oxidase	COG0259H	unknown		FALSE	FALSE		0.7		TRUE	1	TRUE	TRUE	N.S.	N.S.	N.S.	N.S.	N.S.	N.S.	N.S.	N.S.			1
NMB1361	1384350	1385402	+	350	15677226	-	903783	hypothetical protein NMB1361	COG1187J	cytoplasmic		FALSE	FALSE		0.8		TRUE	0.997126	TRUE	TRUE	N.S.	N.S.	N.S.	N.S.	N.S.	N.S.	N.S.	N.S.			1
NMB1362	1385471	1387012	-	513	15677227	-	903784	putative oxalate/formate antiporter	-	cytoplasmic membrane		FALSE	FALSE		0.5		TRUE	1	TRUE	TRUE	2.82257	-2.46791	N.S.	N.S.	2.38097	N.S.	N.S.	-2.61186			1
NMB1363	1387305	1388660	-	451	15677228	xseA	903785	exodeoxyribonuclease VII large subunit	COG1570L	unknown		FALSE	FALSE		0.4		TRUE	1	TRUE	TRUE	N.S.	N.S.	N.S.	N.S.	N.S.	N.S.	N.S.	N.S.			1
NMB1364	1388857	1389678	+	273	15677229	-	903786	NH(3)-dependent NAD synthetase	COG0171H	cytoplasmic		FALSE	FALSE		N.D.		TRUE	0.954545	TRUE	FALSE	N.S.	N.S.	N.A.	N.A.	N.A.	N.A.	N.A.	N.A.			1
NMB1365	1389748	1390221	-	157	15677230	-	903787	hypothetical protein NMB1365	COG2846D	cytoplasmic		FALSE	FALSE		N.D.		TRUE	0.962848	TRUE	FALSE	N.S.	N.S.	N.A.	N.A.	N.A.	N.A.	N.A.	N.A.			1
NMB1366	1390519	1390851	+	110	15677231	-	903788	thioredoxin I	COG3118O	cytoplasmic		FALSE	FALSE		0.5		TRUE	1	TRUE	TRUE	N.S.	N.S.	N.S.	N.S.	N.S.	N.S.	1.98588	N.S.			1
NMB1367	1390904	1391968	-	354	15677232	-	903789	hypothetical protein NMB1367	COG1092R	unknown		FALSE	FALSE		0.4		TRUE	1	TRUE	TRUE	N.S.	N.S.	N.S.	N.S.	N.S.	N.S.	N.S.	N.S.			1
NMB1368	1392179	1393567	+	462	15677233	-	903790	putative ATP-dependent RNA helicase	COG0513LKJ	cytoplasmic		FALSE	FALSE		0.4		TRUE	1	TRUE	TRUE	N.S.	N.S.	N.S.	1.26542	N.S.	N.S.	-2.27218	N.S.			1
NMB1369	1394056	1394610	-	184	15677234	-	903791	hypothetical protein NMB1369	-	unknown		FALSE	FALSE		0.6		TRUE	1	TRUE	TRUE	N.S.	N.S.	N.S.	N.S.	N.S.	N.S.	N.S.	N.S.			1
NMB1370	1394695	1395255	-	186	15677235	-	903792	hypothetical protein NMB1370	-	unknown		FALSE	FALSE		0.5		TRUE	0.887671	TRUE	TRUE	N.S.	N.S.	N.S.	N.S.	-2.48613	N.S.	-2.42161	N.S.			1
NMB1371	1395599	1396795	+	398	15677236	argD	903793	bifunctional N-succinyldiaminopimelate-aminotransferase/acetylornithine transaminase protein	COG4992E	cytoplasmic	arginine biosynthesis, lysine biosynthesis q	FALSE	FALSE		0.4		TRUE	0.9975	TRUE	TRUE	N.S.	N.S.	N.S.	N.S.	N.S.	N.S.	N.S.	N.S.			1
NMB1372	1396898	1398142	-	414	15677237	clpX	903794	ATP-dependent protease ATP-binding subunit	COG1219O	cytoplasmic		FALSE	FALSE		0.7		TRUE	1	TRUE	TRUE	-2.89914	2.87917	N.S.	N.S.	N.S.	N.S.	N.S.	N.S.			1
NMB1373	1398333	1398704	+	123	15677238	rbfA	903795	ribosome-binding factor A	COG0858J	cytoplasmic		FALSE	FALSE		0.4	cMMErbfAtruB s	TRUE	1	TRUE	TRUE	1.92214	N.S.	N.S.	N.S.	N.S.	N.S.	N.S.	N.S.			1
NMB1374	1398737	1399660	+	307	15677239	truB	903796	tRNA pseudouridine synthase B	COG0130J	cytoplasmic		FALSE	FALSE		0.5	cMMErbfAtruB s	TRUE	1	TRUE	TRUE	N.S.	N.S.	N.S.	N.S.	N.S.	N.S.	N.S.	N.S.			1
NMB1377	1404902	1406074	-	390	15677240	lldD	903799	L-lactate dehydrogenase	COG1304C	cytoplasmic	SSR locus p	FALSE	FALSE		0.2		TRUE	1	TRUE	TRUE	N.S.	N.S.	N.S.	N.S.	N.S.	N.S.	N.S.	N.S.			1
NMB1378	1406365	1406811	+	148	15677241	-	903800	hypothetical protein NMB1378	COG1959K	unknown		FALSE	FALSE		0.5		TRUE	1	TRUE	TRUE	-1.66684	N.S.	N.S.	N.S.	-1.82488	N.S.	-2.07039	1.77039			1
NMB1379	1406840	1408054	+	404	15677242	nifS	903801	NifS-like aminotranfserase	COG1104E	cytoplasmic	alanine biosynthesis, SSR locus p	FALSE	FALSE		0.3	MMEnifSU s	TRUE	0.97619	TRUE	TRUE	N.S.	N.S.	N.S.	N.S.	-1.71919	N.S.	N.S.	1.45501			1
NMB1380	1408318	1408704	+	128	15677243	-	903802	scaffold protein	COG0822C	cytoplasmic		FALSE	FALSE		0.3	MMEnifSU s	TRUE	0.984496	TRUE	TRUE	-1.04069	N.S.	N.S.	N.S.	N.S.	N.S.	N.S.	N.S.			1
NMB1381	1408731	1409111	+	126	15677244	-	903803	HesB/YadR/YfhF family protein	COG0316S	cytoplasmic		FALSE	FALSE		0.5		TRUE	0.844106	TRUE	TRUE	-1.13482	N.S.	N.S.	N.S.	-1.25802	N.S.	N.S.	N.S.			1
NMB1382	1409071	1409292	-	73	15677245	-	903804	hypothetical protein NMB1382	COG3036S	unknown		FALSE	FALSE		0.4		TRUE	1	TRUE	TRUE	2.10975	-1.17096	N.S.	-1.59237	N.S.	N.S.	N.S.	N.S.			1
NMB1383	1409374	1409874	+	166	15677246	hscB	903805	chaperone protein HscB	COG1076O	unknown		FALSE	FALSE		0.4		TRUE	0.990909	TRUE	TRUE	N.S.	N.S.	N.S.	N.S.	-3.07117	N.S.	N.S.	3.03615			1
NMB1384	1409972	1412722	+	916	15677247	gyrA	903806	DNA gyrase subunit A	COG0188L	cytoplasmic		FALSE	FALSE		0.2		TRUE	0.999444	TRUE	TRUE	1.14751	N.S.	N.S.	N.S.	1.61238	N.S.	1.99189	N.S.			1
NMB1386	1413341	1413796	+	151	77358698	-	903808	putative transposase	-	unknown		FALSE	FALSE		0.5		TRUE	0.681529	TRUE	TRUE	N.S.	N.S.	N.S.	N.S.	N.S.	N.S.	N.S.	N.S.			1
NMB1387	1414327	1414878	-	183	15677248	-	903809	hypothetical protein NMB1387	-	cytoplasmic		FALSE	FALSE		0.4		TRUE	0.961433	TRUE	TRUE	N.S.	N.S.	N.S.	N.S.	1.1491	N.S.	N.S.	N.S.			1
NMB1388	1414892	1416538	-	548	15677249	pgi	903810	glucose-6-phosphate isomerase	COG0166G	cytoplasmic	Hfq z	FALSE	FALSE		0.4		TRUE	1	TRUE	TRUE	N.S.	N.S.	N.S.	N.S.	1.14504	N.S.	N.S.	N.S.			1
NMB1389	1416659	1417507	-	282	15677250	-	903811	RpiR/YebK/YfhH family protein	COG1737K	unknown		FALSE	FALSE		0.7		TRUE	1	TRUE	TRUE	N.S.	N.S.	N.S.	N.S.	N.S.	N.S.	N.S.	N.S.			1
NMB1390	1417557	1418543	-	328	15677251	glk	903812	glucokinase	COG0837G	cytoplasmic		FALSE	FALSE		0.3		TRUE	0.998471	TRUE	TRUE	N.S.	N.S.	N.S.	N.S.	1.78403	N.S.	N.S.	N.S.			1
NMB1391	1418524	1419219	-	231	15677252	-	903813	Sol/DevB family oxidoreductase	COG0363G	unknown		FALSE	FALSE		0.4		TRUE	1	TRUE	TRUE	N.S.	N.S.	N.S.	N.S.	2.83817	N.S.	2.31508	-2.20267			1
NMB1392	1419499	1420944	-	481	15677253	zwf	903814	glucose-6-phosphate 1-dehydrogenase	COG0364G	cytoplasmic		FALSE	FALSE		0.5		TRUE	0.995833	TRUE	TRUE	1.59586	N.S.	N.S.	N.S.	1.27601	N.S.	N.S.	N.S.			1
NMB1393	1421512	1423347	+	611	15677254	edd	903815	phosphogluconate dehydratase	COG0129EG	unknown		FALSE	FALSE		0.3		TRUE	0.99509	TRUE	TRUE	2.12387	-1.45719	N.S.	N.S.	N.S.	N.S.	N.S.	N.S.			1
NMB1394	1423528	1424166	+	212	15677255	eda	903816	keto-hydroxyglutarate-aldolase/keto-deoxy-phosphogluconate aldolase	COG0800G	cytoplasmic		FALSE	FALSE		N.D.		TRUE	0.98801	TRUE	FALSE	N.S.	N.S.	N.A.	N.A.	N.A.	N.A.	N.A.	N.A.			1
NMB1395	1424425	1425465	-	346	15677256	-	903817	alcohol dehydrogenase, zinc-containing	COG1063ER	cytoplasmic	pseudogene in α522	FALSE	FALSE		N.D.		TRUE	0.693295	TRUE	FALSE	N.S.	N.S.	N.A.	N.A.	N.A.	N.A.	N.A.	N.A.			1
NMB1396	1425619	1426668	+	349	15677257	mutY	903818	A/G-specific adenine glycosylase	COG1194L	unknown		FALSE	TRUE		0.2		TRUE	0.993084	TRUE	TRUE	N.S.	N.S.	N.S.	N.S.	N.S.	N.S.	N.S.	N.S.			1
NMB1397	1426831	1427013	+	60	15677258	-	903819	hypothetical protein NMB1397	-	unknown		FALSE	FALSE		N.D.		TRUE	0.197479	TRUE	FALSE	N.S.	N.S.	N.A.	N.A.	N.A.	N.A.	N.A.	N.A.			1
NMB1398	1427085	1427645	+	186	15677259	sodC	903820	superoxide dismutase	COG2032P	periplasmic		TRUE	TRUE		0.2		TRUE	1	TRUE	TRUE	N.S.	N.S.	N.S.	N.S.	1.9895	N.S.	2.27596	-1.64586			1
NMB1399	1428210	1429184	-	324	15677260	-	903821	IS1106 transposase	COG3039L	cytoplasmic		FALSE	FALSE		N.D.		TRUE	0.967692	TRUE	FALSE	N.S.	N.S.	N.A.	N.A.	N.A.	N.A.	N.A.	N.A.			1
NMB1400	1429441	1431669	-	742	15677261	-	903822	ABC transporter family protein	COG2274V	cytoplasmic membrane		FALSE	FALSE		0.3		TRUE	0.944717	TRUE	TRUE	N.S.	N.S.	N.S.	-3.06231	N.S.	N.S.	N.S.	N.S.			1
NMB1401	1432482	1433021	-	179	15677262	-	903823	IS1016C2 transposase	COG3676L	unknown	no homolog in α522	FALSE	FALSE		N.D.	RTX1 y	FALSE	N.A.	TRUE	FALSE	2.99517	N.S.	N.A.	N.A.	N.A.	N.A.	N.A.	N.A.			1
NMB1402	1433358	1433792	+	144	15677263	-	903824	hypothetical protein NMB1402	-	cytoplasmic membrane	no homolog in α522	FALSE	FALSE		N.D.	RTX1 y	FALSE	N.A.	TRUE	FALSE	N.S.	N.S.	N.A.	N.A.	N.A.	N.A.	N.A.	N.A.			1
NMB1403	1433833	1434024	+	63	15677264	-	903825	FrpA/C-related protein	-	unknown	no homolog in α522	FALSE	FALSE		N.D.	RTX1 y	FALSE	N.A.	TRUE	FALSE	N.S.	N.S.	N.A.	N.A.	N.A.	N.A.	N.A.	N.A.			1
NMB1404	1434059	1434787	+	242	15677265	-	903826	hypothetical protein NMB1404	-	cytoplasmic membrane	no homolog in α522	FALSE	FALSE		N.D.	RTX1 y	FALSE	N.A.	TRUE	FALSE	N.S.	N.S.	N.A.	N.A.	N.A.	N.A.	N.A.	N.A.			1
NMB1405	1434801	1436003	+	400	15677266	-	903827	FrpA/C-related protein	-	outer membrane	no homolog in α522	FALSE	FALSE		N.D.	RTX1 y	FALSE	N.A.	TRUE	FALSE	N.S.	N.S.	N.A.	N.A.	N.A.	N.A.	N.A.	N.A.			1
NMB1406	1436434	1436796	+	120	15677267	-	903828	hypothetical protein NMB1406	-	cytoplasmic membrane	no homolog in α522	FALSE	FALSE		N.D.	RTX1 y	FALSE	N.A.	FALSE	FALSE	N.A.	N.A.	N.A.	N.A.	N.A.	N.A.	N.A.	N.A.			1
NMB1408	1437998	1438492	+	164	15677268	-	903830	hypothetical protein NMB1408	-	cytoplasmic membrane	no homolog in α522	FALSE	FALSE		N.D.	RTX1 y	FALSE	N.A.	TRUE	FALSE	N.S.	N.S.	N.A.	N.A.	N.A.	N.A.	N.A.	N.A.			1
NMB1409	1438620	1439048	+	142	15677269	-	903831	FrpA/C-related protein	-	unknown	no homolog in α522	TRUE	FALSE		N.D.	RTX1 y	FALSE	N.A.	TRUE	FALSE	N.S.	N.S.	N.A.	N.A.	N.A.	N.A.	N.A.	N.A.			1
NMB1410	1439285	1439824	+	179	15677270	-	903832	hypothetical protein NMB1410	-	cytoplasmic	no homolog in α522	FALSE	FALSE		N.D.	RTX1 y	FALSE	N.A.	TRUE	FALSE	N.S.	N.S.	N.A.	N.A.	N.A.	N.A.	N.A.	N.A.			1
NMB1411	1439995	1440648	-	217	15677271	-	903833	IS1016C2 transposase	COG3676L	unknown	no homolog in α522	FALSE	FALSE		N.D.	RTX1 y	FALSE	N.A.	TRUE	FALSE	1.92522	N.S.	N.A.	N.A.	N.A.	N.A.	N.A.	N.A.			1
NMB1412	1441254	1442063	+	269	15677272	-	903834	FrpC operon protein	-	unknown	no homolog in α522	TRUE	FALSE		N.D.	RTX1 y	FALSE	N.A.	TRUE	FALSE	N.S.	N.S.	N.A.	N.A.	N.A.	N.A.	N.A.	N.A.			1
NMB1414	1442836	1443609	+	257	15677273	-	903836	FrpC operon protein	-	unknown	no homolog in α522	TRUE	FALSE		N.D.	RTX1 y	FALSE	N.A.	TRUE	FALSE	N.S.	N.S.	N.A.	N.A.	N.A.	N.A.	N.A.	N.A.			1
NMB1415	1443626	1449115	+	1829	15677274	frpC	903837	iron-regulated protein FrpC	COG2931Q	extracellular	variant RTX-toxin cassette	FALSE	FALSE		N.D.		TRUE	0.493531	TRUE	FALSE	N.S.	N.S.	N.A.	N.A.	N.A.	N.A.	N.A.	N.A.			1
NMB1416	1449457	1452060	-	867	15677275	pepN	903838	aminopeptidase N	COG0308E	cytoplasmic		FALSE	FALSE		0.5		TRUE	0.983333	TRUE	TRUE	N.S.	N.S.	N.S.	N.S.	N.S.	N.S.	N.S.	N.S.			1
NMB1417	1452191	1452985	-	264	15677276	-	903839	hypothetical protein NMB1417	COG3298L	cytoplasmic		FALSE	FALSE		0.3		TRUE	1	TRUE	TRUE	N.S.	N.S.	N.S.	N.S.	N.S.	N.S.	N.S.	N.S.			1
NMB1418	1453732	1454601	-	289	15677277	-	903840	lipid A biosynthesis lauroyl acyltransferase	COG1560M	cytoplasmic membrane		FALSE	FALSE		0.5		TRUE	1	TRUE	TRUE	N.S.	N.S.	N.S.	N.S.	N.S.	N.S.	N.S.	N.S.			1
NMB1419	1454652	1455188	-	178	15677278	ruvC	903841	Holliday junction resolvase	COG0817L	unknown		FALSE	FALSE		0.5		TRUE	0.988439	TRUE	TRUE	N.S.	N.S.	1.76536	2.31415	1.9749	N.S.	N.S.	N.S.			1
NMB1420	1455191	1455430	-	79	15677279	-	903842	factor-for-inversion-stimulation protein	COG2901KL	unknown		FALSE	FALSE		0.6		TRUE	1	TRUE	TRUE	N.S.	N.S.	N.S.	N.S.	N.S.	N.S.	N.S.	N.S.			1
NMB1421	1455460	1456470	-	336	15677280	-	903843	nifR3 protein	COG0042J	unknown		FALSE	FALSE		N.D.		TRUE	0.953353	TRUE	FALSE	N.S.	N.S.	N.A.	N.A.	N.A.	N.A.	N.A.	N.A.			1
NMB1422	1456836	1458209	+	457	15677281	-	903844	putative ATP-dependent RNA helicase	COG0513LKJ	cytoplasmic		FALSE	FALSE		0.4		TRUE	0.994426	TRUE	TRUE	N.S.	N.S.	N.S.	N.S.	N.S.	N.S.	N.S.	N.S.			1
NMB1423	1458784	1459911	+	375	15677282	-	903845	hypothetical protein NMB1423	COG3177S	cytoplasmic		FALSE	FALSE		N.D.		TRUE	0.993298	TRUE	FALSE	N.S.	N.S.	N.A.	N.A.	N.A.	N.A.	N.A.	N.A.			1
NMB1424	1459941	1460969	+	342	15677283	-	903846	hypothetical protein NMB1424	COG1974KT	unknown	truncated protein in α522	FALSE	FALSE		0.4		TRUE	0.762319	TRUE	TRUE	N.S.	N.S.	N.S.	N.S.	N.S.	N.S.	N.S.	N.S.			1
NMB1425	1461087	1462598	-	503	15677284	lysS	903847	lysyl-tRNA synthetase	COG1190J	cytoplasmic		FALSE	FALSE		0.4		TRUE	0.997041	TRUE	TRUE	N.S.	N.S.	-1.15589	N.S.	-1.92947	-1.10387	-1.83825	N.S.			1
NMB1426	1462753	1464006	-	417	15677285	-	903848	hypothetical protein NMB1426	COG1914P	cytoplasmic membrane		FALSE	FALSE		0.7		TRUE	0.997555	TRUE	TRUE	N.S.	N.S.	N.S.	N.S.	N.S.	N.S.	N.S.	N.S.			1
NMB1427	1464067	1464246	-	59	15677286	-	903849	hypothetical protein NMB1427	-	unknown		FALSE	FALSE		0.3		TRUE	0.976	TRUE	TRUE	N.S.	N.S.	N.S.	N.S.	N.S.	N.S.	N.S.	N.S.			1
NMB1428	1464464	1466260	+	598	15677287	-	903850	putative aminopeptidase	COG0006E	unknown		FALSE	FALSE		0.7		TRUE	0.977425	TRUE	TRUE	N.S.	N.S.	N.S.	N.S.	1.98202	N.S.	N.S.	N.S.			1
NMB1429	1467069	1468247	-	392	15677288	porA	903851	outer membrane protein PorA	COG3203M	outer membrane	SSR locus p	TRUE	FALSE		N.D.		TRUE	0.878672	TRUE	FALSE	N.S.	N.S.	N.A.	N.A.	N.A.	N.A.	N.A.	N.A.			1
NMB1430	1470526	1471002	-	158	15677289	greA	903852	transcription elongation factor	COG0782K	cytoplasmic		FALSE	FALSE		0.7		TRUE	1	TRUE	TRUE	1.18067	N.S.	N.S.	N.S.	-1.65312	N.S.	N.S.	N.S.			1
NMB1431	1471085	1471336	-	83	15677290	-	903853	hypothetical protein NMB1431	-	unknown		FALSE	FALSE		N.D.		FALSE	N.A.	TRUE	FALSE	N.S.	N.S.	N.A.	N.A.	N.A.	N.A.	N.A.	N.A.			1
NMB1432	1471398	1472699	+	433	15677291	aroA	903854	3-phosphoshikimate 1-carboxyvinyltransferase	COG0128E	cytoplasmic membrane		FALSE	FALSE		0.3		TRUE	0.996495	TRUE	TRUE	N.S.	N.S.	N.S.	N.S.	N.S.	N.S.	N.S.	N.S.			1
NMB1433	1472742	1473275	-	177	15678009	-	903133	hypothetical protein NMB1433	COG0791M	unknown		FALSE	FALSE		0.5		TRUE	1	TRUE	TRUE	N.S.	N.S.	N.S.	N.S.	N.S.	N.S.	N.S.	N.S.			1
NMB1434	1473483	1475009	-	508	15677292	-	903855	phopholipase D-family protein	COG1502I	outer membrane		FALSE	FALSE		0.7		TRUE	0.984298	TRUE	TRUE	N.S.	N.S.	N.S.	N.S.	N.S.	N.S.	N.S.	N.S.			1
NMB1435	1475121	1476527	-	468	15677293	-	903856	drug resistance translocase family protein	COG2814G	cytoplasmic membrane		FALSE	FALSE		0.4		TRUE	1	TRUE	TRUE	N.S.	N.S.	N.S.	N.S.	N.S.	N.S.	N.S.	N.S.			1
NMB1436	1476812	1477591	+	259	15677294	-	903857	hypothetical protein NMB1436	COG0247C	cytoplasmic		TRUE	TRUE		0.4		TRUE	1	TRUE	TRUE	N.S.	N.S.	N.S.	N.S.	2.59627	N.S.	2.81064	-2.18153			1
NMB1437	1477588	1478289	+	233	15677295	-	903858	hypothetical protein NMB1437	COG1556S	unknown		TRUE	TRUE		0.3		TRUE	1	TRUE	TRUE	-0.867015	N.S.	N.S.	N.S.	N.S.	N.S.	N.S.	N.S.			1
NMB1438	1478286	1479740	+	484	15677296	-	903859	hypothetical protein NMB1438	COG1139C	cytoplasmic		TRUE	TRUE		0.7		TRUE	1	TRUE	TRUE	-1.26143	N.S.	N.S.	N.S.	1.58405	N.S.	1.86688	N.S.			1
NMB1439	1479923	1480408	-	161	15677297	purE	903860	phosphoribosylaminoimidazole carboxylase catalytic subunit	COG0041F	unknown		FALSE	FALSE		N.D.		TRUE	0.993569	TRUE	FALSE	N.S.	N.S.	N.A.	N.A.	N.A.	N.A.	N.A.	N.A.			1
NMB1440	1480456	1481169	-	237	15677298	-	903861	hypothetical protein NMB1440	COG1729S	unknown		FALSE	FALSE		0.8		TRUE	0.876596	TRUE	TRUE	N.S.	1.44045	N.S.	N.S.	-1.54847	N.S.	N.S.	N.S.			1
NMB1441	1481169	1481837	-	222	15677299	-	903862	putative O-methyltransferase	COG4122R	cytoplasmic		FALSE	FALSE		0.4		TRUE	0.979684	TRUE	TRUE	N.S.	N.S.	N.S.	N.S.	N.S.	N.S.	N.S.	N.S.			1
NMB1442	1482177	1484153	+	658	15677300	mutL	903863	DNA mismatch repair protein	COG0323L	unknown		FALSE	FALSE		N.D.		TRUE	0.732765	TRUE	FALSE	N.S.	N.S.	N.A.	N.A.	N.A.	N.A.	N.A.	N.A.			1
NMB1443	1484248	1486362	+	704	15678010	dnaX	903132	DNA polymerase III subunits gamma and tau	COG2812L	unknown	SSR locus p	FALSE	FALSE		0.8		TRUE	1	TRUE	TRUE	N.S.	N.S.	N.S.	N.S.	-1.62784	N.S.	N.S.	N.S.			1
NMB1444	1486442	1486777	+	111	15677301	-	903864	hypothetical protein NMB1444	COG0718S	unknown		FALSE	FALSE		0.4		TRUE	1	TRUE	TRUE	N.S.	N.S.	N.S.	N.S.	N.S.	N.S.	N.S.	N.S.			1
NMB1445	1488548	1489594	-	348	15677302	recA	903865	recombinase A	COG0468L	cytoplasmic		FALSE	TRUE		0.8		TRUE	1	TRUE	TRUE	N.S.	N.S.	N.S.	N.S.	N.S.	N.S.	N.S.	N.S.			1
NMB1446	1489848	1490612	+	254	15677303	aroD	903866	3-dehydroquinate dehydratase	COG0710E	cytoplasmic		FALSE	FALSE		0.4		TRUE	0.950397	TRUE	TRUE	N.S.	1.23841	N.S.	N.S.	N.S.	N.S.	N.S.	N.S.			1
NMB1447	1490632	1492647	+	671	15677304	rep	903867	ATP-dependent DNA helicase	COG0210L	unknown		FALSE	FALSE		0.6		TRUE	0.975373	TRUE	TRUE	N.S.	N.S.	N.S.	N.S.	-2.04494	N.S.	-2.68441	N.S.			1
NMB1448	1492816	1493772	-	318	15677305	dinP	903868	DNA-damage-inducible protein P	COG0389L	cytoplasmic	truncated protein in MC58	FALSE	FALSE		0.8	MMEfprdinP s	TRUE	0.964006	TRUE	TRUE	N.S.	N.S.	N.S.	N.S.	N.S.	N.S.	N.S.	N.S.			1
NMB1450	1497279	1498058	+	259	15677306	fpr-2	903870	ferredoxin--NADP reductase	COG1018C	unknown		FALSE	FALSE		0.5	MMEfprdinP s	TRUE	1	TRUE	TRUE	N.S.	N.S.	N.S.	N.S.	N.S.	N.S.	N.S.	N.S.			1
NMB1451	1498269	1499681	-	470	15677307	dnaQ-1	903871	DNA polymerase III, epsilon subunit	COG0847L	unknown		FALSE	FALSE		0.2		TRUE	0.981328	TRUE	TRUE	N.S.	N.S.	N.S.	N.S.	N.S.	N.S.	N.S.	N.S.			1
NMB1452	1500497	1501636	+	379	15677308	-	903874	hypothetical protein NMB1452	COG2070R	cytoplasmic		FALSE	FALSE		0.3		TRUE	0.950402	TRUE	TRUE	3.74371	-1.41226	N.S.	N.S.	N.S.	N.S.	2.13001	N.S.			1
NMB1453	1501882	1502373	-	163	15677309	-	903875	hypothetical protein NMB1453	COG3198S	unknown		FALSE	FALSE		N.D.		TRUE	0.984985	TRUE	FALSE	N.S.	N.S.	N.A.	N.A.	N.A.	N.A.	N.A.	N.A.			1
NMB1454	1502433	1503929	-	498	15677310	-	903876	ferredoxin, 4Fe-4S type	COG0348C	cytoplasmic membrane		FALSE	FALSE		0.7		TRUE	0.998035	TRUE	TRUE	-1.61078	N.S.	N.S.	N.S.	N.S.	N.S.	N.S.	N.S.			1
NMB1455	1503994	1504113	-	39	15677311	-	903877	hypothetical protein NMB1455	-	unknown		FALSE	FALSE		0.7		TRUE	0.963572	TRUE	TRUE	3.74187	N.S.	N.S.	N.S.	N.S.	N.S.	N.S.	N.S.			1
NMB1456	1504188	1504385	-	65	15677312	-	903878	hypothetical protein NMB1456	-	unknown		FALSE	FALSE		0.4		TRUE	0.962687	TRUE	TRUE	N.S.	N.S.	N.S.	N.S.	N.S.	N.S.	N.S.	N.S.			1
NMB1457	1504457	1506436	+	659	15677313	tktA	903879	transketolase	COG0021G	unknown		FALSE	FALSE		N.D.		TRUE	0.993985	TRUE	FALSE	-1.00715	N.S.	N.A.	N.A.	N.A.	N.A.	N.A.	N.A.			1
NMB1458	1506585	1507973	+	462	15677314	fumC	903880	fumarate hydratase	COG0114C	cytoplasmic		FALSE	FALSE		0.3		TRUE	0.991314	TRUE	TRUE	N.S.	N.S.	N.S.	N.S.	2.75736	N.S.	N.S.	N.S.			1
NMB1459	1508038	1508961	-	307	15677315	-	903881	hypothetical protein NMB1459	COG0697GER	cytoplasmic membrane		FALSE	FALSE		0.7		TRUE	0.996711	TRUE	TRUE	N.S.	N.S.	N.S.	N.S.	N.S.	N.S.	N.S.	N.S.			1
NMB1460	1509486	1510010	-	174	15677316	ssb	903882	single-stranded binding protein	COG0629L	unknown		FALSE	FALSE		0.5		TRUE	1	TRUE	TRUE	N.S.	N.S.	N.S.	N.S.	N.S.	N.S.	N.S.	N.S.			1
NMB1461	1510014	1511399	-	461	15677317	-	903883	drug resistance translocase family protein	COG2814G	cytoplasmic membrane		FALSE	FALSE		0.5		TRUE	1	TRUE	TRUE	N.S.	N.S.	N.S.	N.S.	N.S.	N.S.	N.S.	N.S.			1
NMB1462	1511507	1512130	-	207	15677318	-	903884	putative transglycosylase	COG0741M	unknown		FALSE	FALSE		0		TRUE	1	TRUE	TRUE	N.S.	N.S.	N.S.	N.S.	-1.33668	N.S.	N.S.	N.S.			1
NMB1464	1513088	1513579	-	163	15677319	-	903886	hypothetical protein NMB1464	COG1943L	unknown		FALSE	FALSE		0.4		TRUE	0.99162	TRUE	TRUE	1.2362	N.S.	N.S.	N.S.	N.S.	N.S.	N.S.	N.S.			1
NMB1466	1515677	1516408	+	243	15677320	-	903888	hypothetical protein NMB1466	-	unknown	pseudogene in α522	FALSE	FALSE		0.7		TRUE	0.640472	TRUE	TRUE	N.S.	N.S.	N.S.	N.S.	N.S.	N.S.	N.S.	N.S.			1
NMB1467	1516525	1518033	+	502	15677321	ppx	903889	exopolyphosphatase	COG0248FP	unknown	SSR locus p	FALSE	FALSE		0.8		TRUE	0.996967	TRUE	TRUE	-1.89296	N.S.	N.S.	N.S.	N.S.	N.S.	N.S.	N.S.			1
NMB1468	1518242	1518565	-	107	15677322	-	903890	hypothetical protein NMB1468	-	unknown		FALSE	FALSE		0.2		TRUE	0.912371	TRUE	TRUE	N.S.	N.S.	-2.69423	-3.45249	-1.56045	-2.3542	1.89274	N.S.			1
NMB1469	1518562	1518645	-	27	15677323	-	903891	hypothetical protein NMB1469	-	unknown		FALSE	FALSE		0.3		TRUE	0.948718	TRUE	TRUE	N.S.	N.S.	N.S.	N.S.	N.S.	N.S.	N.S.	N.S.			1
NMB1470	1518885	1519430	-	181	15677324	-	903892	hypothetical protein NMB1470	-	unknown		FALSE	FALSE		N.D.	truncated N-terminus in alpha522	TRUE	0.586486	TRUE	FALSE	N.S.	N.S.	N.A.	N.A.	N.A.	N.A.	N.A.	N.A.			1
NMB1471	1519499	1520509	-	336	15677325	trpS	903893	tryptophanyl-tRNA synthetase	COG0180J	cytoplasmic		FALSE	FALSE		N.D.		TRUE	0.989614	TRUE	FALSE	N.S.	N.S.	N.A.	N.A.	N.A.	N.A.	N.A.	N.A.			1
NMB1472	1520770	1523349	+	859	15677326	clpB	903894	clpB protein	COG0542O	cytoplasmic		FALSE	FALSE		N.D.		TRUE	0.995172	TRUE	FALSE	-1.89465	N.S.	N.A.	N.A.	N.A.	N.A.	N.A.	N.A.			1
NMB1473	1523436	1524650	-	404	15677327	-	903895	aminotransferase AlaT	COG0436E	cytoplasmic	alanine biosynthesis q	FALSE	FALSE		0.3		TRUE	0.996368	TRUE	TRUE	N.S.	N.S.	N.S.	N.S.	1.40737	N.S.	N.S.	N.S.			1
NMB1474	1524739	1524948	-	69	15677328	-	903896	putative 4-oxalocrotonate tautomerase	COG1942R	cytoplasmic		FALSE	FALSE		0.3		TRUE	1	TRUE	TRUE	N.S.	N.S.	N.S.	N.S.	N.S.	N.S.	N.S.	N.S.			1
NMB1475	1525293	1526099	+	268	15677329	-	903897	hypothetical protein NMB1475	COG5266P	unknown		FALSE	FALSE		0.2		TRUE	0.99639	TRUE	TRUE	N.S.	N.S.	-2.12215	-1.59474	-3.27606	-1.46662	N.S.	N.S.			1
NMB1476	1526157	1527422	-	421	15677330	gluD	903898	glutamate dehydrogenase, NAD-specific	COG0334E	cytoplasmic		FALSE	FALSE		0.4		TRUE	0.990555	TRUE	TRUE	-6.9373	N.S.	N.S.	N.S.	N.S.	N.S.	N.S.	N.S.			1
NMB1477	1527415	1527600	-	61	15677331	-	903899	hypothetical protein NMB1477	-	cytoplasmic		FALSE	FALSE		N.D.		TRUE	0.446212	TRUE	FALSE	N.S.	N.S.	N.A.	N.A.	N.A.	N.A.	N.A.	N.A.			1
NMB1479	1528598	1529059	+	153	15677332	recX	903901	recombination regulator RecX	COG2137R	cytoplasmic		FALSE	FALSE		N.D.		TRUE	0.960656	TRUE	FALSE	N.S.	N.S.	N.A.	N.A.	N.A.	N.A.	N.A.	N.A.			1
NMB1480	1529133	1529294	+	53	15677333	-	903902	hypothetical protein NMB1480	-	unknown		FALSE	FALSE		N.D.		TRUE	0.801802	TRUE	FALSE	N.S.	N.S.	N.A.	N.A.	N.A.	N.A.	N.A.	N.A.			1
NMB1481	1529300	1529434	+	44	15677334	-	903903	hypothetical protein NMB1481	-	unknown		FALSE	FALSE		N.D.		TRUE	0.843847	TRUE	FALSE	N.S.	N.S.	N.A.	N.A.	N.A.	N.A.	N.A.	N.A.			1
NMB1482	1529447	1529929	+	160	15677335	-	903904	acyl CoA thioester hydrolase family protein	COG1607I	cytoplasmic		FALSE	FALSE		0.5		TRUE	0.981595	TRUE	TRUE	N.S.	N.S.	N.S.	N.S.	N.S.	N.S.	N.S.	N.S.			1
NMB1483	1530290	1531537	-	415	15677336	-	903905	putative lipoprotein NlpD	COG4942D	unknown		TRUE	FALSE		0.5		TRUE	0.992814	TRUE	TRUE	N.S.	N.S.	N.S.	N.S.	N.S.	N.S.	N.S.	N.S.			1
NMB1484	1531793	1532539	-	248	15677337	surE	903906	stationary-phase survival protein SurE	COG0496R	unknown		FALSE	FALSE		N.D.		TRUE	0.996063	TRUE	FALSE	N.S.	N.S.	N.A.	N.A.	N.A.	N.A.	N.A.	N.A.			1
NMB1485	1532556	1534112	-	518	15677338	-	903907	hypothetical protein NMB1485	COG0861P	cytoplasmic membrane		FALSE	FALSE		0.6		TRUE	0.999006	TRUE	TRUE	N.S.	N.S.	N.S.	N.S.	-1.88852	N.S.	-2.01418	N.S.			1
NMB1486	1534161	1534301	-	46	15677339	-	903908	hypothetical protein NMB1486	-	unknown		FALSE	FALSE		N.D.		TRUE	0.990291	TRUE	FALSE	2.02846	N.S.	N.A.	N.A.	N.A.	N.A.	N.A.	N.A.			1
NMB1487	1534480	1535268	-	262	15677340	fimB	903909	fimbrial assembly protein	-	cytoplasmic membrane		FALSE	FALSE		0.5		TRUE	0.978846	TRUE	TRUE	N.S.	N.S.	N.S.	N.S.	-1.94425	N.S.	-1.75051	1.64053			1
NMB1488	1535377	1536810	-	477	15677341	gabD	903910	succinate semialdehyde dehydrogenase	COG1012C	cytoplasmic		FALSE	FALSE		0.5		TRUE	0.979701	TRUE	TRUE	N.S.	N.S.	N.S.	N.S.	N.S.	N.S.	N.S.	N.S.			1
NMB1489	1537297	1537791	+	164	15677342	-	903911	hypothetical protein NMB1489	-	unknown	SSR locus p, truncated protein in α522	FALSE	FALSE		N.D.		TRUE	0.769006	TRUE	FALSE	1.75022	-2.29033	N.A.	N.A.	N.A.	N.A.	N.A.	N.A.			1
NMB1490	1537952	1538383	-	143	15677343	-	903912	hypothetical protein NMB1490	-	unknown		FALSE	FALSE		N.D.		TRUE	0.0996633	TRUE	FALSE	N.S.	N.S.	N.A.	N.A.	N.A.	N.A.	N.A.	N.A.			1
NMB1491	1538734	1538823	-	29	15677344	-	903913	hypothetical protein NMB1491	-	unknown		FALSE	FALSE		N.D.		TRUE	0.279753	FALSE	FALSE	N.A.	N.A.	N.A.	N.A.	N.A.	N.A.	N.A.	N.A.			1
NMB1492	1538830	1538898	-	22	15677345	-	903914	hypothetical protein NMB1492	-	unknown		FALSE	FALSE		N.D.		TRUE	0.381443	FALSE	FALSE	N.A.	N.A.	N.A.	N.A.	N.A.	N.A.	N.A.	N.A.			1
NMB1493	1538930	1541011	+	693	15677346	cstA	903915	carbon starvation protein A	COG1966T	cytoplasmic membrane		FALSE	FALSE		0.7		TRUE	0.997794	TRUE	TRUE	N.S.	N.S.	N.S.	N.S.	3.41777	N.S.	4.10053	-3.44107			1
NMB1494	1541001	1541195	+	64	15677347	-	903916	hypothetical protein NMB1494	COG2879S	unknown	SSR locus p	FALSE	FALSE		0.6		TRUE	1	TRUE	TRUE	N.S.	N.S.	N.S.	N.S.	3.41125	N.S.	3.16615	-3.03285			1
NMB1495	1541409	1541603	+	64	15677348	-	903917	hypothetical protein NMB1495	-	unknown		FALSE	FALSE		0.6		TRUE	1	TRUE	TRUE	N.S.	N.S.	N.S.	N.S.	N.S.	N.S.	N.S.	N.S.			1
NMB1496	1541711	1542271	+	186	15677349	-	903918	hypothetical protein NMB1496	COG1187J	cytoplasmic		FALSE	FALSE		0.4		TRUE	1	TRUE	TRUE	N.S.	N.S.	N.S.	N.S.	-3.44099	N.S.	N.S.	N.S.			1
NMB1497	1543272	1546037	+	921	15677350	-	903921	TonB-dependent receptor	COG1629P	outer membrane		FALSE	FALSE		0.2		TRUE	0.973002	TRUE	TRUE	N.S.	N.S.	N.S.	N.S.	N.S.	N.S.	N.S.	N.S.			1
NMB1498	1548041	1549258	-	405	15677351	lysC	903923	aspartate kinase	COG0527E	cytoplasmic	lysine biosynthesis, methionine biosynthesis, threonine biosynthesis q	FALSE	FALSE		N.D.		TRUE	1	TRUE	FALSE	N.S.	N.S.	N.A.	N.A.	N.A.	N.A.	N.A.	N.A.			1
NMB1499	1549458	1550186	-	242	15677352	rph	903925	ribonuclease PH	COG0689J	cytoplasmic		FALSE	FALSE		0.2		TRUE	0.989429	TRUE	TRUE	N.S.	N.S.	N.S.	N.S.	N.S.	N.S.	N.S.	N.S.			1
NMB1500	1550268	1550732	-	154	15677353	-	903931	hypothetical protein NMB1500	COG0589T	unknown		FALSE	FALSE		0.5		TRUE	0.993311	TRUE	TRUE	N.S.	-0.80599	N.S.	N.S.	1.82938	N.S.	2.18364	-1.7082			1
NMB1501	1550949	1551725	+	258	15677354	-	903934	HesA/MoeB/ThiF family protein	COG1179H	cytoplasmic		FALSE	FALSE		0.4	MMEhesA s	TRUE	0.988327	TRUE	TRUE	N.S.	N.S.	N.S.	N.S.	N.S.	N.S.	N.S.	N.S.			1
NMB1502	1551863	1552390	+	175	15677355	-	903936	hypothetical protein NMB1502	-	cytoplasmic membrane		FALSE	FALSE		N.D.	MMEhesA r	FALSE	N.A.	TRUE	FALSE	N.S.	N.S.	N.A.	N.A.	N.A.	N.A.	N.A.	N.A.			1
NMB1503	1552646	1552855	+	69	15677356	-	903942	hypothetical protein NMB1503	-	cytoplasmic		FALSE	FALSE		0.5	MMEhesA r	TRUE	0.903846	TRUE	TRUE	3.34698	N.S.	N.S.	-1.26299	N.S.	N.S.	N.S.	N.S.			1
NMB1504	1552744	1553598	+	284	15677357	scpA	903945	segregation and condensation protein A	COG1354S	cytoplasmic		FALSE	FALSE		0.2	MMEhesA r	TRUE	0.982206	TRUE	TRUE	N.S.	N.S.	N.S.	N.S.	N.S.	N.S.	N.S.	N.S.			1
NMB1505	1553639	1554847	+	402	15677358	pncB	903949	nicotinate phosphoribosyltransferase	COG1488H	cytoplasmic		FALSE	FALSE		0.4		TRUE	0.991358	TRUE	TRUE	N.S.	N.S.	N.S.	N.S.	N.S.	N.S.	N.S.	N.S.			1
NMB1506	1554939	1556657	+	572	15677359	argS	903953	arginyl-tRNA synthetase	COG0018J	cytoplasmic		FALSE	FALSE		N.D.		TRUE	0.979537	TRUE	FALSE	N.S.	N.S.	N.A.	N.A.	N.A.	N.A.	N.A.	N.A.			1
NMB1507	1556752	1557111	+	119	15677360	-	903954	hypothetical protein NMB1507	-	unknown	SSR locus p	FALSE	FALSE		N.D.		TRUE	0.113992	TRUE	FALSE	N.S.	N.S.	N.A.	N.A.	N.A.	N.A.	N.A.	N.A.			1
NMB1508	1557168	1558625	+	485	15677361	-	903957	hypothetical protein NMB1508	COG1368M	cytoplasmic membrane		FALSE	FALSE		0.6		TRUE	0.970677	TRUE	TRUE	-2.39313	N.S.	N.S.	N.S.	N.S.	N.S.	N.S.	N.S.			1
NMB1509	1559636	1560382	-	248	15677362	-	903968	amino acid ABC transporter, permease protein	COG0765E	cytoplasmic membrane		FALSE	FALSE		0.4		TRUE	1	TRUE	TRUE	N.S.	N.S.	N.S.	N.S.	1.66711	N.S.	N.S.	N.S.			1
NMB1510	1560561	1561262	-	233	15677363	-	903976	thermonuclease family protein	COG1525L	unknown		FALSE	FALSE		0.5		TRUE	0.997899	TRUE	TRUE	N.S.	N.S.	N.S.	N.S.	N.S.	N.S.	N.S.	N.S.			1
NMB1511	1561301	1561972	-	223	15677364	rpiA	903979	ribose-5-phosphate isomerase A	COG0120G	cytoplasmic		FALSE	FALSE		0.6		TRUE	0.990805	TRUE	TRUE	N.S.	N.S.	N.S.	N.S.	N.S.	N.S.	N.S.	N.S.			1
NMB1512	1562049	1562531	-	160	15677365	ispF	903980	2-C-methyl-D-erythritol 2,4-cyclodiphosphate synthase	COG0245I	cytoplasmic		FALSE	FALSE		0.6		TRUE	1	TRUE	TRUE	N.S.	N.S.	N.S.	N.S.	N.S.	N.S.	N.S.	N.S.			1
NMB1513	1562563	1563252	-	229	15677366	ispD	903982	hypothetical protein NMB1513	COG1211I	unknown		FALSE	FALSE		0.7		TRUE	0.966443	TRUE	TRUE	N.S.	1.18014	N.S.	N.S.	N.S.	N.S.	N.S.	N.S.			1
NMB1514	1563249	1563983	-	244	15677367	dnaQ-2	903984	DNA polymerase III, epsilon subunit	COG0847L	cytoplasmic		FALSE	FALSE		0.2		TRUE	0.985685	TRUE	TRUE	-1.52273	N.S.	N.S.	N.S.	N.S.	N.S.	N.S.	N.S.			1
NMB1515	1564139	1565449	-	436	15677368	-	903986	putative transporter	-	cytoplasmic membrane		FALSE	FALSE		0.3		TRUE	0.997677	TRUE	TRUE	N.S.	N.S.	N.S.	N.S.	N.S.	N.S.	-2.42361	N.S.			1
NMB1516	1565439	1565627	-	62	15677369	fixS	903990	fixS protein	COG3197P	unknown		FALSE	FALSE		0.8		TRUE	0.984733	TRUE	TRUE	N.S.	N.S.	N.S.	N.S.	N.S.	N.S.	N.S.	N.S.			1
NMB1517	1565624	1565923	-	99	15677370	-	903991	hypothetical protein NMB1517	-	unknown		FALSE	FALSE		N.D.		TRUE	0.941748	TRUE	FALSE	N.S.	N.S.	N.A.	N.A.	N.A.	N.A.	N.A.	N.A.			1
NMB1518	1566274	1567470	+	398	15677371	ackA-2	903996	acetate kinase	COG0282C	cytoplasmic		FALSE	FALSE		0.7		TRUE	1	TRUE	TRUE	N.S.	N.S.	N.S.	N.S.	2.68381	N.S.	2.06971	-2.27813			1
NMB1519	1567985	1569790	-	601	15677372	dipZ	904002	thiol:disulfide interchange protein precursor	COG4232OC	cytoplasmic membrane		FALSE	FALSE		0.2		TRUE	0.992562	TRUE	TRUE	N.S.	N.S.	N.S.	N.S.	N.S.	N.S.	N.S.	N.S.			1
NMB1520	1569854	1570375	-	173	15677373	-	904003	hypothetical protein NMB1520	-	cytoplasmic		FALSE	FALSE		N.D.		TRUE	0.0755618	TRUE	FALSE	N.S.	N.S.	N.A.	N.A.	N.A.	N.A.	N.A.	N.A.			1
NMB1521	1570460	1571287	-	275	15677374	-	904008	phytoene synthase-related protein	COG1562I	unknown		FALSE	FALSE		0.6		TRUE	0.98	TRUE	TRUE	N.S.	N.S.	N.S.	N.S.	1.74578	N.S.	N.S.	N.S.			1
NMB1522	1571359	1571841	-	160	15677375	slyD	904012	FKBP-type peptidyl-prolyl cis-trans isomerase SlyD	COG1047O	cytoplasmic		FALSE	FALSE		0.4		TRUE	1	TRUE	TRUE	N.S.	N.S.	N.S.	N.S.	N.S.	N.S.	N.S.	N.S.			1
NMB1523	1572314	1572610	+	98	15677376	-	904013	hypothetical protein NMB1523	-	unknown		FALSE	FALSE		0.3		TRUE	0.851648	TRUE	TRUE	1.26758	N.S.	N.S.	N.S.	3.25404	1.52854	2.62431	-1.73172			1
NMB1524	1572720	1574087	+	455	15677377	-	904017	putative oxidoreductase	COG0277C	cytoplasmic		FALSE	FALSE		0.4		TRUE	1	TRUE	TRUE	N.S.	N.S.	N.S.	N.S.	N.S.	N.S.	N.S.	N.S.			1
NMB1526	1576673	1577119	-	148	15677378	smpB	904025	SsrA-binding protein	COG0691O	unknown		FALSE	FALSE		0.4		TRUE	1	TRUE	TRUE	N.S.	N.S.	N.S.	N.S.	-1.54555	N.S.	N.S.	1.40604			1
NMB1527	1577174	1578184	-	336	15677379	rfaF	904029	ADP-heptose:LPS heptosyltransferase II	COG0859M	cytoplasmic		TRUE	FALSE		0.7		TRUE	1	TRUE	TRUE	N.S.	N.S.	N.S.	N.S.	N.S.	N.S.	N.S.	N.S.			1
NMB1528	1578582	1579391	-	269	15677380	-	904039	putative methylated-DNA--protein-cysteine methyltransferase	COG0350L	cytoplasmic		FALSE	FALSE		0.4		TRUE	0.935424	TRUE	TRUE	N.S.	N.S.	N.S.	N.S.	N.S.	N.S.	N.S.	N.S.			1
NMB1529	1579635	1580450	+	271	15677381	-	904043	hypothetical protein NMB1529	COG1881R	unknown		FALSE	FALSE		N.D.		TRUE	0.0458484	TRUE	FALSE	N.S.	N.S.	N.A.	N.A.	N.A.	N.A.	N.A.	N.A.			1
NMB1530	1581121	1582266	-	381	15677382	dapE	904046	succinyl-diaminopimelate desuccinylase	COG0624E	cytoplasmic	lysine biosynthesis q	FALSE	FALSE		0.3		TRUE	0.967532	TRUE	TRUE	N.S.	N.S.	N.S.	N.S.	N.S.	N.S.	N.S.	N.S.			1
NMB1531	1582379	1582999	-	206	15677383	-	904052	hypothetical protein NMB1531	-	unknown		FALSE	FALSE		0.6		TRUE	0.997738	TRUE	TRUE	N.S.	N.S.	N.S.	N.S.	N.S.	N.S.	N.S.	N.S.			1
NMB1532	1583033	1583542	-	169	15677384	-	904056	hypothetical protein NMB1532	-	cytoplasmic		FALSE	FALSE		0		TRUE	1	TRUE	TRUE	N.S.	N.S.	N.S.	N.S.	N.S.	N.S.	N.S.	N.S.			1
NMB1533	1583637	1584188	-	183	15677385	-	904058	H.8 outer membrane protein	COG3241C	periplasmic		FALSE	FALSE		0.3		TRUE	0.986226	TRUE	TRUE	N.S.	N.S.	N.S.	1.22559	2.32467	1.02591	N.S.	N.S.			1
NMB1534	1584185	1584325	-	46	15677386	-	904062	hypothetical protein NMB1534	-	unknown		FALSE	FALSE		0.3		TRUE	0.980105	TRUE	TRUE	3.92913	N.S.	N.S.	N.S.	2.18172	N.S.	N.S.	N.S.			1
NMB1535	1584442	1584915	+	157	15677387	-	904066	hypothetical protein NMB1535	-	unknown		FALSE	FALSE		N.D.		TRUE	0.0689552	TRUE	FALSE	N.S.	N.S.	N.A.	N.A.	N.A.	N.A.	N.A.	N.A.			1
NMB1536	1585022	1587772	+	916	15677388	secA	904068	preprotein translocase subunit SecA	COG0653U	cytoplasmic		FALSE	FALSE		0.4		TRUE	0.99337	TRUE	TRUE	N.S.	N.S.	N.S.	N.S.	1.79129	N.S.	1.40482	N.S.			1
NMB1537	1587917	1589689	+	590	15677389	dnaG	904069	DNA primase	COG0358L	unknown		FALSE	FALSE		0.6		TRUE	0.959596	TRUE	TRUE	1.29335	N.S.	N.S.	N.S.	-1.98522	N.S.	-1.95041	N.S.			1
NMB1538	1589876	1591804	+	642	15677390	rpoD	904073	RNA polymerase sigma factor RpoD	COG0568K	cytoplasmic		FALSE	FALSE		0.6		TRUE	0.999199	TRUE	TRUE	N.S.	N.S.	N.S.	N.S.	N.S.	N.S.	N.S.	N.S.			1
NMB1539	1591951	1592958	+	335	15677391	-	904074	IS1106 transposase	COG3039L	cytoplasmic		FALSE	FALSE		N.D.		TRUE	0.966027	TRUE	FALSE	N.S.	N.S.	N.A.	N.A.	N.A.	N.A.	N.A.	N.A.			1
NMB1540	1594478	1597309	-	943	15677392	lbpA	904077	lactoferrin-binding protein A	COG1629P	outer membrane	SSR locus p	TRUE	FALSE		0.7		TRUE	0.980136	TRUE	TRUE	2.02454	N.S.	N.S.	-1.55585	N.S.	N.S.	2.15569	N.S.			1
NMB1541	1597306	1599519	-	737	15677393	lbpB	904078	lactoferrin-binding protein	-	outer membrane	variant proteins, Hfq z	TRUE	FALSE		N.D.		TRUE	0.65793	TRUE	FALSE	N.S.	N.S.	N.A.	N.A.	N.A.	N.A.	N.A.	N.A.			1
NMB1542	1600542	1600763	+	73	15677394	-	904079	hypothetical protein NMB1542	-	unknown		FALSE	FALSE		N.D.	Nf1-B1 w	TRUE	1	TRUE	FALSE	N.S.	N.S.	N.A.	N.A.	N.A.	N.A.	N.A.	N.A.			1
NMB1543	1600909	1602123	+	404	15677395	-	904083	hypothetical protein NMB1543	COG2946L	cytoplasmic		FALSE	FALSE		N.D.	Nf1-B1 w	TRUE	1	TRUE	FALSE	N.S.	N.S.	N.A.	N.A.	N.A.	N.A.	N.A.	N.A.			1
NMB1544	1602135	1602446	+	103	15677396	-	904085	hypothetical protein NMB1544	-	unknown		FALSE	FALSE		N.D.	Nf1-B1 w	TRUE	0.980861	TRUE	FALSE	N.S.	N.S.	N.A.	N.A.	N.A.	N.A.	N.A.	N.A.			1
NMB1545	1602450	1602650	+	66	15677397	-	904086	hypothetical protein NMB1545	-	cytoplasmic		FALSE	FALSE		N.D.	Nf1-B1 w	FALSE	N.A.	TRUE	FALSE	N.S.	N.S.	N.A.	N.A.	N.A.	N.A.	N.A.	N.A.			1
NMB1546	1602833	1603117	+	94	15677398	-	904087	hypothetical protein NMB1546	-	unknown		FALSE	FALSE		N.D.	Nf1-B1 w	FALSE	N.A.	TRUE	FALSE	N.S.	N.S.	N.A.	N.A.	N.A.	N.A.	N.A.	N.A.			1
NMB1547	1603145	1603447	+	100	15677399	-	904091	hypothetical protein NMB1547	-	unknown		FALSE	FALSE		0.2	Nf1-B1 w	TRUE	1	TRUE	TRUE	N.S.	N.S.	N.S.	N.S.	N.S.	N.S.	N.S.	N.S.			1
NMB1548	1603779	1605425	+	548	15677400	-	904097	putative tspB protein	-	unknown		TRUE	FALSE		0.2	Nf1-B1 w	TRUE	0.985752	TRUE	TRUE	N.S.	N.S.	N.S.	N.S.	N.S.	N.S.	N.S.	N.S.			1
NMB1549	1606214	1606366	+	50	15677401	-	904098	hypothetical protein NMB1549	-	unknown		FALSE	FALSE		0.4	Nf1-B1 w	TRUE	1	TRUE	TRUE	N.S.	N.S.	N.S.	N.S.	-2.64439	N.S.	N.S.	N.S.			1
NMB1550	1606370	1606654	+	94	15677402	-	904099	hypothetical protein NMB1550	-	unknown		FALSE	FALSE		N.D.	Nf1-B1 w	FALSE	N.A.	TRUE	FALSE	N.S.	N.S.	N.A.	N.A.	N.A.	N.A.	N.A.	N.A.			1
NMB1551	1606655	1607758	+	367	15677403	-	904101	hypothetical protein NMB1551	-	unknown		FALSE	FALSE		N.D.	Nf1-B1 w	FALSE	N.A.	TRUE	FALSE	N.S.	N.S.	N.A.	N.A.	N.A.	N.A.	N.A.	N.A.			1
NMB1552	1608057	1609013	+	318	15677404	pivNM-1A	904103	pilin gene inverting protein PivNM-1A	COG3547L	unknown		FALSE	FALSE		N.D.	Nf1-B1 w	FALSE	N.A.	TRUE	FALSE	N.S.	N.S.	N.A.	N.A.	N.A.	N.A.	N.A.	N.A.			1
NMB1553	1611743	1612060	-	105	15678011	-	903131	transposase, truncation	COG3039L	cytoplasmic		FALSE	FALSE		N.D.	assembly gap in α522 u	FALSE	N.A.	TRUE	FALSE	1.60407	N.S.	N.A.	N.A.	N.A.	N.A.	N.A.	N.A.			1
NMB1554	1612288	1613922	-	544	15677405	pyrG	904105	CTP synthetase	COG0504F	cytoplasmic		FALSE	FALSE		N.D.	assembly gap in α522 u	FALSE	N.A.	TRUE	FALSE	N.S.	N.S.	N.A.	N.A.	N.A.	N.A.	N.A.	N.A.			1
NMB1555	1614034	1615704	-	556	15677406	fadD-2	904112	long-chain-fatty-acid--CoA-ligase	COG0318IQ	cytoplasmic membrane		FALSE	FALSE		N.D.	assembly gap in α522 u	FALSE	N.A.	TRUE	FALSE	N.S.	N.S.	N.A.	N.A.	N.A.	N.A.	N.A.	N.A.			1
NMB1556	1615775	1616878	-	367	15677407	mnmA	904116	tRNA (5-methylaminomethyl-2-thiouridylate)-methyltransferase	COG0482J	unknown		FALSE	FALSE		N.D.	assembly gap in α522 u	FALSE	N.A.	TRUE	FALSE	N.S.	N.S.	N.A.	N.A.	N.A.	N.A.	N.A.	N.A.			1
NMB1557	1617004	1617477	-	157	15677408	-	904118	hypothetical protein NMB1557	COG2847S	unknown		FALSE	FALSE		N.D.	assembly gap in α522 u	FALSE	N.A.	TRUE	FALSE	N.S.	N.S.	N.A.	N.A.	N.A.	N.A.	N.A.	N.A.			1
NMB1558	1617770	1618153	-	127	15677409	dgkA	904121	diacylglycerol kinase	COG0818M	cytoplasmic membrane		FALSE	FALSE		N.D.	assembly gap in α522 u	FALSE	N.A.	TRUE	FALSE	1.23342	N.S.	N.A.	N.A.	N.A.	N.A.	N.A.	N.A.			1
NMB1559	1618465	1619424	-	319	15677410	gshB	904122	glutathione synthetase	COG0189HJ	unknown		FALSE	FALSE		N.D.	assembly gap in α522 u	FALSE	N.A.	TRUE	FALSE	N.S.	N.S.	N.A.	N.A.	N.A.	N.A.	N.A.	N.A.			1
NMB1560	1619514	1621235	-	573	161353783	glnS	904126	glutaminyl-tRNA synthetase	COG0008J	cytoplasmic		FALSE	FALSE		N.D.	assembly gap in α522 u	FALSE	N.A.	TRUE	FALSE	-0.966852	N.S.	N.A.	N.A.	N.A.	N.A.	N.A.	N.A.			1
NMB1561	1621314	1622087	-	257	15677412	-	904128	DeoR family transcriptional regulator	COG1349KG	cytoplasmic		FALSE	FALSE		N.D.	assembly gap in α522 u	FALSE	N.A.	TRUE	FALSE	N.S.	N.S.	N.A.	N.A.	N.A.	N.A.	N.A.	N.A.			1
NMB1562	1622130	1623032	-	300	15677413	-	904132	hypothetical protein NMB1562	COG2431S	cytoplasmic membrane		FALSE	FALSE		N.D.	assembly gap in α522 u	FALSE	N.A.	TRUE	FALSE	N.S.	N.S.	N.A.	N.A.	N.A.	N.A.	N.A.	N.A.			1
NMB1563	1623181	1623897	-	238	15677414	-	904136	GntR family transcriptional regulator	COG1802K	cytoplasmic		FALSE	FALSE		N.D.	assembly gap in α522 u	FALSE	N.A.	TRUE	FALSE	N.S.	1.09298	N.A.	N.A.	N.A.	N.A.	N.A.	N.A.			1
NMB1564	1624466	1624888	-	140	15677415	-	904138	hypothetical protein NMB1564	COG1765O	cytoplasmic		FALSE	FALSE		N.D.	assembly gap in α522 u	FALSE	N.A.	TRUE	FALSE	N.S.	1.38694	N.A.	N.A.	N.A.	N.A.	N.A.	N.A.			1
NMB1565	1625006	1625677	-	223	15677416	-	904140	hypothetical protein NMB1565	-	unknown		FALSE	FALSE		N.D.	assembly gap in α522 u	FALSE	N.A.	TRUE	FALSE	-1.84866	N.S.	N.A.	N.A.	N.A.	N.A.	N.A.	N.A.			1
NMB1566	1625693	1626319	-	208	15677417	purN	904144	phosphoribosylglycinamide transformylase	COG0299F	cytoplasmic		FALSE	FALSE		N.D.	assembly gap in α522 u	FALSE	N.A.	TRUE	FALSE	-0.818099	N.S.	N.A.	N.A.	N.A.	N.A.	N.A.	N.A.			1
NMB1567	1626426	1627244	-	272	15677418	-	904149	macrophage infectivity potentiator	COG0545O	outer membrane		TRUE	FALSE		N.D.	assembly gap in α522 u	FALSE	N.A.	TRUE	FALSE	N.S.	N.S.	N.A.	N.A.	N.A.	N.A.	N.A.	N.A.			1
NMB1568	1627503	1627943	-	146	15677419	-	904151	DNA polymerase III chi subunit	COG2927L	unknown		FALSE	FALSE		N.D.	assembly gap in α522 u	FALSE	N.A.	TRUE	FALSE	N.S.	N.S.	N.A.	N.A.	N.A.	N.A.	N.A.	N.A.			1
NMB1570	1629582	1630697	+	371	15677420	-	904153	hypothetical protein NMB1570	COG0795R	cytoplasmic membrane		FALSE	FALSE		N.D.	assembly gap in α522 u	FALSE	N.A.	TRUE	FALSE	N.S.	N.S.	N.A.	N.A.	N.A.	N.A.	N.A.	N.A.			1
NMB1571	1630694	1631764	+	356	15677421	-	904157	hypothetical protein NMB1571	COG0795R	cytoplasmic membrane		FALSE	FALSE		N.D.	assembly gap in α522 u	FALSE	N.A.	TRUE	FALSE	N.S.	N.S.	N.A.	N.A.	N.A.	N.A.	N.A.	N.A.			1
NMB1572	1631974	1634559	+	861	15677422	acnB	904159	bifunctional aconitate hydratase 2/2-methylisocitrate dehydratase	COG1049C	unknown	Hfq z	FALSE	FALSE		N.D.	assembly gap in α522 u	FALSE	N.A.	TRUE	FALSE	N.S.	N.S.	N.A.	N.A.	N.A.	N.A.	N.A.	N.A.			1
NMB1573	1634701	1635696	+	331	15677423	argF	904168	ornithine carbamoyltransferase	COG0078E	cytoplasmic	arginine biosynthesis q	FALSE	FALSE		N.D.	assembly gap in α522 u	FALSE	N.A.	TRUE	FALSE	N.S.	N.S.	N.A.	N.A.	N.A.	N.A.	N.A.	N.A.			1
NMB1574	1635920	1636933	-	337	15677424	ilvC	904172	ketol-acid reductoisomerase	COG0059EH	unknown	valine biosynthesis, isoleucine biosynthesis q	FALSE	FALSE		N.D.	assembly gap in α522 u	FALSE	N.A.	TRUE	FALSE	N.S.	N.S.	N.A.	N.A.	N.A.	N.A.	N.A.	N.A.			1
NMB1575	1637013	1637306	-	97	15677425	-	904182	hypothetical protein NMB1575	COG1359S	cytoplasmic		FALSE	FALSE		N.D.	assembly gap in α522 u	FALSE	N.A.	TRUE	FALSE	N.S.	-1.04767	N.A.	N.A.	N.A.	N.A.	N.A.	N.A.			1
NMB1576	1637373	1637864	-	163	15677426	ilvH	904183	acetolactate synthase 3 regulatory subunit	COG0440E	cytoplasmic	valine biosynthesis, isoleucine biosynthesis q	FALSE	FALSE		N.D.	assembly gap in α522 u	FALSE	N.A.	TRUE	FALSE	1.48891	-1.11578	N.A.	N.A.	N.A.	N.A.	N.A.	N.A.			1
NMB1577	1637875	1639602	-	575	15677427	ilvI	904184	acetolactate synthase isozyme III large subunit	COG0028EH	unknown	valine biosynthesis, isoleucine biosynthesis q	FALSE	FALSE		N.D.	assembly gap in α522 u	FALSE	N.A.	TRUE	FALSE	1.41736	N.S.	N.A.	N.A.	N.A.	N.A.	N.A.	N.A.			1
NMB1578	1640723	1641376	+	217	15677428	-	904204	hypothetical protein NMB1578	COG1999R	unknown		FALSE	FALSE		N.D.	assembly gap in α522 u	FALSE	N.A.	TRUE	FALSE	N.S.	N.S.	N.A.	N.A.	N.A.	N.A.	N.A.	N.A.			1
NMB1579	1641455	1642108	+	217	15677429	hisG	904212	ATP phosphoribosyltransferase catalytic subunit	COG0040E	cytoplasmic	histidine biosynthesis q	FALSE	FALSE		N.D.	assembly gap in α522 u	FALSE	N.A.	TRUE	FALSE	N.S.	N.S.	N.A.	N.A.	N.A.	N.A.	N.A.	N.A.			1
NMB1580	1642212	1643111	+	299	15677430	-	904219	hypothetical protein NMB1580	COG3680S	cytoplasmic		FALSE	FALSE		N.D.	assembly gap in α522 u	FALSE	N.A.	TRUE	FALSE	N.S.	N.S.	N.A.	N.A.	N.A.	N.A.	N.A.	N.A.			1
NMB1581	1643108	1644397	+	429	15677431	hisD	904220	histidinol dehydrogenase	COG0141E	unknown	histidine biosynthesis q	FALSE	FALSE		N.D.	assembly gap in α522 u	FALSE	N.A.	TRUE	FALSE	N.S.	N.S.	N.A.	N.A.	N.A.	N.A.	N.A.	N.A.			1
NMB1582	1644443	1645540	+	365	15677432	hisC	904223	histidinol-phosphate aminotransferase	COG0079E	cytoplasmic	histidine biosynthesis q	FALSE	FALSE		N.D.	assembly gap in α522 u	FALSE	N.A.	TRUE	FALSE	N.S.	N.S.	N.A.	N.A.	N.A.	N.A.	N.A.	N.A.			1
NMB1583	1645720	1646454	+	244	161353782	hisB	904235	imidazoleglycerol-phosphate dehydratase	COG0131E	cytoplasmic	histidine biosynthesis q	FALSE	FALSE		N.D.	assembly gap in α522 u	FALSE	N.A.	TRUE	FALSE	N.S.	N.S.	N.A.	N.A.	N.A.	N.A.	N.A.	N.A.			1
NMB1584	1646549	1647418	+	289	15677434	-	904236	3-hydroxyacid dehydrogenase	COG2084I	unknown	Hfq z	FALSE	FALSE		N.D.	assembly gap in α522 u	FALSE	N.A.	TRUE	FALSE	N.S.	N.S.	N.A.	N.A.	N.A.	N.A.	N.A.	N.A.			1
NMB1585	1647696	1648127	+	143	15677435	-	904237	MarR family transcriptional regulator	COG1846K	unknown		FALSE	FALSE		N.D.	assembly gap in α522 u	FALSE	N.A.	TRUE	FALSE	N.S.	N.S.	N.A.	N.A.	N.A.	N.A.	N.A.	N.A.			1
NMB1586	1648138	1649004	+	288	15677436	-	904238	hypothetical protein NMB1586	COG1132V	cytoplasmic membrane		FALSE	FALSE		N.D.	assembly gap in α522 u	FALSE	N.A.	TRUE	FALSE	N.S.	N.S.	N.A.	N.A.	N.A.	N.A.	N.A.	N.A.			1
NMB1587	1649055	1650158	-	367	15677437	-	904239	putative periplasmic protease	COG0616OU	cytoplasmic		FALSE	FALSE		N.D.	assembly gap in α522 u	FALSE	N.A.	TRUE	FALSE	N.S.	N.S.	N.A.	N.A.	N.A.	N.A.	N.A.	N.A.			1
NMB1588	1650954	1651517	-	187	15677438	pgsA	904259	CDP-diacylglycerol--glycerol-3-phosphate 3-phosphatidyltransferase	COG0558I	cytoplasmic membrane		FALSE	FALSE		N.D.	assembly gap in α522 u	FALSE	N.A.	TRUE	FALSE	3.94016	-2.13747	N.A.	N.A.	N.A.	N.A.	N.A.	N.A.			1
NMB1589	1651832	1652074	-	80	15677439	-	904260	hypothetical protein NMB1589	-	cytoplasmic		FALSE	FALSE		N.D.	assembly gap in α522 u	FALSE	N.A.	TRUE	FALSE	4.87015	N.S.	N.A.	N.A.	N.A.	N.A.	N.A.	N.A.			1
NMB1590	1652378	1652713	-	111	15677440	-	904263	hypothetical protein NMB1590	COG0599S	unknown	Hfq z	FALSE	FALSE		N.D.	assembly gap in α522 u	FALSE	N.A.	TRUE	FALSE	N.S.	N.S.	N.A.	N.A.	N.A.	N.A.	N.A.	N.A.			1
NMB1591	1652842	1653747	+	301	15677441	mtrA	904265	AraC-family transcriptional regulator	COG4977K	unknown		FALSE	FALSE		N.D.	assembly gap in α522 u	FALSE	N.A.	TRUE	FALSE	N.S.	N.S.	N.A.	N.A.	N.A.	N.A.	N.A.	N.A.			1
NMB1592	1653809	1654297	-	162	77358706	-	904266	putative lipoprotein	-	cytoplasmic		FALSE	FALSE		N.D.	assembly gap in α522 u	FALSE	N.A.	TRUE	FALSE	0.832964	N.S.	N.A.	N.A.	N.A.	N.A.	N.A.	N.A.			1
NMB1593	1654483	1655346	+	287	15677443	-	904269	hypothetical protein NMB1593	-	cytoplasmic membrane		FALSE	FALSE		N.D.	assembly gap in α522 u	FALSE	N.A.	TRUE	FALSE	-2.54041	N.S.	N.A.	N.A.	N.A.	N.A.	N.A.	N.A.			1
NMB1594	1655387	1656517	-	376	15677444	potD-3	904275	spermidine/putrescine ABC transporter, periplasmic spermidine/putrescine-binding protein	COG0687E	periplasmic		FALSE	FALSE		N.D.	assembly gap in α522 u	FALSE	N.A.	TRUE	FALSE	N.S.	N.S.	N.A.	N.A.	N.A.	N.A.	N.A.	N.A.			1
NMB1595	1656722	1659346	+	874	15677445	alaS	904276	alanyl-tRNA synthetase	COG0013J	cytoplasmic		FALSE	FALSE		N.D.	assembly gap in α522 u	FALSE	N.A.	TRUE	FALSE	N.S.	N.S.	N.A.	N.A.	N.A.	N.A.	N.A.	N.A.			1
NMB1596	1659386	1659592	+	68	15677446	-	904277	hypothetical protein NMB1596	-	unknown		FALSE	FALSE		N.D.	assembly gap in α522 u	FALSE	N.A.	TRUE	FALSE	1.90247	N.S.	N.A.	N.A.	N.A.	N.A.	N.A.	N.A.			1
NMB1597	1659607	1660038	+	143	15677447	-	904278	hypothetical protein NMB1597	-	cytoplasmic membrane		FALSE	FALSE		N.D.	assembly gap in α522 u	FALSE	N.A.	TRUE	FALSE	2.46552	-1.50411	N.A.	N.A.	N.A.	N.A.	N.A.	N.A.			1
NMB1598	1660132	1660323	+	63	15677448	-	904279	hypothetical protein NMB1598	-	unknown		FALSE	FALSE		N.D.	assembly gap in α522 u	FALSE	N.A.	FALSE	FALSE	N.A.	N.A.	N.A.	N.A.	N.A.	N.A.	N.A.	N.A.			1
NMB1599	1660338	1660625	+	95	15677449	-	904281	hypothetical protein NMB1599	-	unknown		FALSE	FALSE		N.D.	assembly gap in α522 u	FALSE	N.A.	TRUE	FALSE	N.S.	N.S.	N.A.	N.A.	N.A.	N.A.	N.A.	N.A.			1
NMB1600	1660662	1660919	+	85	15677450	-	904282	hypothetical protein NMB1600	-	unknown		FALSE	FALSE		N.D.	assembly gap in α522 u	FALSE	N.A.	TRUE	FALSE	N.S.	N.S.	N.A.	N.A.	N.A.	N.A.	N.A.	N.A.			1
NMB1601	1661113	1662120	+	335	15677451	-	904284	IS1106 transposase	COG3039L	unknown		FALSE	FALSE		N.D.	assembly gap in α522 u	FALSE	N.A.	TRUE	FALSE	N.S.	N.S.	N.A.	N.A.	N.A.	N.A.	N.A.	N.A.			1
NMB1602	1662032	1663150	-	372	15677452	-	904293	putative transposase	COG3547L	unknown		FALSE	FALSE		N.D.	assembly gap in α522 u	FALSE	N.A.	TRUE	FALSE	N.S.	N.S.	N.A.	N.A.	N.A.	N.A.	N.A.	N.A.			1
NMB1603	1663327	1664271	+	314	15677453	-	904294	potassium-tellurite ethidium and proflavin transporter	COG1275P	cytoplasmic membrane		FALSE	FALSE		N.D.	assembly gap in α522 u	FALSE	N.A.	TRUE	FALSE	N.S.	N.S.	N.A.	N.A.	N.A.	N.A.	N.A.	N.A.			1
NMB1604	1664344	1665027	-	227	15677454	gpmA	904297	phosphoglyceromutase	COG0588G	cytoplasmic		FALSE	FALSE		N.D.	assembly gap in α522 u	FALSE	N.A.	TRUE	FALSE	N.S.	N.S.	N.A.	N.A.	N.A.	N.A.	N.A.	N.A.			1
NMB1605	1665175	1667478	+	767	15677455	parC	904301	DNA topoisomerase IV subunit A	COG0188L	cytoplasmic		FALSE	FALSE		N.D.	assembly gap in α522 u	FALSE	N.A.	TRUE	FALSE	N.S.	N.S.	N.A.	N.A.	N.A.	N.A.	N.A.	N.A.			1
NMB1606	1667498	1669015	+	505	15677456	-	904302	sensor histidine kinase	COG3852T	cytoplasmic membrane		FALSE	FALSE		N.D.	assembly gap in α522 u	FALSE	N.A.	TRUE	FALSE	N.S.	N.S.	N.A.	N.A.	N.A.	N.A.	N.A.	N.A.			1
NMB1607	1669067	1669534	+	155	15677457	-	904304	sigma-54 dependent response regulator	COG2204T	cytoplasmic		FALSE	FALSE		N.D.	assembly gap in α522 u	FALSE	N.A.	TRUE	FALSE	N.S.	N.S.	N.A.	N.A.	N.A.	N.A.	N.A.	N.A.			1
NMB1608	1669638	1670390	+	250	15677458	-	904305	hypothetical protein NMB1608	-	unknown		FALSE	FALSE		N.D.	assembly gap in α522 u	FALSE	N.A.	TRUE	FALSE	N.S.	N.S.	N.A.	N.A.	N.A.	N.A.	N.A.	N.A.			1
NMB1609	1671729	1672898	-	389	15677459	-	904307	O-succinylhomoserine sulfhydrolase	COG0626E	cytoplasmic		FALSE	FALSE		N.D.	assembly gap in α522 u	FALSE	N.A.	TRUE	FALSE	N.S.	-1.09413	N.A.	N.A.	N.A.	N.A.	N.A.	N.A.			1
NMB1610	1673043	1673804	-	253	15677460	-	904310	hypothetical protein NMB1610	-	cytoplasmic		FALSE	FALSE		N.D.	assembly gap in α522 u	FALSE	N.A.	TRUE	FALSE	-0.986301	N.S.	N.A.	N.A.	N.A.	N.A.	N.A.	N.A.			1
NMB1611	1673904	1674155	+	83	15677461	-	904311	hypothetical protein NMB1611	-	cytoplasmic		FALSE	FALSE		N.D.	assembly gap in α522 u	FALSE	N.A.	TRUE	FALSE	1.85824	-1.41634	N.A.	N.A.	N.A.	N.A.	N.A.	N.A.			1
NMB1612	1674207	1675013	+	268	15677462	-	902102	amino acid ABC transporter, periplasmic amino acid-binding protein	COG0834ET	periplasmic		FALSE	FALSE		N.D.	assembly gap in α522 u	FALSE	N.A.	TRUE	FALSE	N.S.	N.S.	N.A.	N.A.	N.A.	N.A.	N.A.	N.A.			1
NMB1613	1675320	1676843	+	507	15677463	fumB	904181	fumarate hydratase	COG1951C	unknown		FALSE	FALSE		N.D.	assembly gap in α522 u	FALSE	N.A.	TRUE	FALSE	-2.62939	N.S.	N.A.	N.A.	N.A.	N.A.	N.A.	N.A.			1
NMB1614	1676941	1678353	+	470	15677464	trkA	904179	potassium transporter peripheral membrane component	COG0569P	cytoplasmic		FALSE	FALSE		N.D.	assembly gap in α522 u	FALSE	N.A.	TRUE	FALSE	N.S.	N.S.	N.A.	N.A.	N.A.	N.A.	N.A.	N.A.			1
NMB1615	1678796	1679059	+	87	15677465	-	904177	hypothetical protein NMB1615	-	cytoplasmic		FALSE	FALSE		N.D.	assembly gap in α522 u	FALSE	N.A.	TRUE	FALSE	N.S.	N.S.	N.A.	N.A.	N.A.	N.A.	N.A.	N.A.			1
NMB1616	1679793	1680599	+	268	15677466	thiD	904166	phosphomethylpyrimidine kinase	COG0351H	cytoplasmic		FALSE	FALSE		N.D.	assembly gap in α522 u	FALSE	N.A.	TRUE	FALSE	-1.40703	N.S.	N.A.	N.A.	N.A.	N.A.	N.A.	N.A.			1
NMB1617	1680649	1681518	-	289	15677467	-	904150	tellurite resistance protein TehB	COG3615P	cytoplasmic		FALSE	FALSE		N.D.	assembly gap in α522 u	FALSE	N.A.	TRUE	FALSE	N.S.	N.S.	N.A.	N.A.	N.A.	N.A.	N.A.	N.A.			1
NMB1618	1681632	1682069	+	145	15677468	rnhA	904120	ribonuclease HI	COG0328L	unknown		FALSE	FALSE		N.D.	assembly gap in α522 u	FALSE	N.A.	TRUE	FALSE	N.S.	N.S.	N.A.	N.A.	N.A.	N.A.	N.A.	N.A.			1
NMB1619	1682927	1683331	+	134	15677469	-	904072	hypothetical protein NMB1619	COG0537FGR	cytoplasmic		FALSE	FALSE		0.4		TRUE	0.978571	TRUE	TRUE	N.S.	N.S.	N.S.	N.S.	N.S.	N.S.	N.S.	N.S.			1
NMB1620	1683371	1684555	+	394	15677470	-	904061	hypothetical protein NMB1620	COG1619V	unknown		FALSE	FALSE		0.5		TRUE	0.992337	TRUE	TRUE	N.S.	N.S.	N.S.	N.S.	1.62033	N.S.	N.S.	-2.02343			1
NMB1621	1684618	1685151	-	177	15677471	gpxA	904057	glutathione peroxidase	COG0386O	unknown		FALSE	FALSE		0.4		TRUE	1	TRUE	TRUE	N.S.	N.S.	N.S.	N.S.	N.S.	N.S.	N.S.	N.S.			1
NMB1622	1685330	1687585	-	751	15677472	norB	904040	nitric oxide reductase	COG3256P	cytoplasmic membrane		TRUE	FALSE		0.2		TRUE	0.988983	TRUE	TRUE	N.S.	N.S.	N.S.	N.S.	5.8451	N.S.	5.40156	N.S.			1
NMB1623	1687956	1689128	+	390	15677473	pan1	904036	major anaerobically induced outer membrane protein	COG2132Q	periplasmic	AniA	TRUE	FALSE		0.3		TRUE	0.967742	TRUE	TRUE	N.S.	N.S.	N.S.	N.S.	5.66654	N.S.	5.55453	-4.5972			1
NMB1624	1689253	1690008	+	251	15677474	-	904034	hypothetical protein NMB1624	COG1262S	unknown		FALSE	FALSE		0.4		TRUE	0.977143	TRUE	TRUE	N.S.	N.S.	N.S.	N.S.	N.S.	N.S.	N.S.	N.S.			1
NMB1625	1690733	1691689	-	318	15677475	pivNM-1B	904033	pilin gene inverting protein PivNM-1B	COG3547L	unknown		FALSE	FALSE		N.D.	Nf1-B2 w	TRUE	0.99529	FALSE	FALSE	N.A.	N.A.	N.A.	N.A.	N.A.	N.A.	N.A.	N.A.			1
NMB1626	1691988	1693091	-	367	15677476	-	904031	hypothetical protein NMB1626	-	unknown		FALSE	FALSE		N.D.	Nf1-B2 w	TRUE	0.969169	FALSE	FALSE	N.A.	N.A.	N.A.	N.A.	N.A.	N.A.	N.A.	N.A.			1
NMB1627	1693092	1693376	-	94	15677477	-	904011	hypothetical protein NMB1627	-	unknown		FALSE	FALSE		N.D.	Nf1-B2 w	TRUE	1	FALSE	FALSE	N.A.	N.A.	N.A.	N.A.	N.A.	N.A.	N.A.	N.A.			1
NMB1628	1693832	1695385	-	517	15677478	-	904007	putative tspB protein	-	unknown		FALSE	FALSE		N.D.	Nf1-B2 w	TRUE	0.855263	TRUE	FALSE	N.S.	N.S.	N.A.	N.A.	N.A.	N.A.	N.A.	N.A.			1
NMB1629	1695363	1695728	-	121	15677479	-	904000	hypothetical protein NMB1629	-	unknown		FALSE	FALSE		N.D.	Nf1-B2 w	FALSE	N.A.	TRUE	FALSE	N.S.	N.S.	N.A.	N.A.	N.A.	N.A.	N.A.	N.A.			1
NMB1630	1695793	1696095	-	100	15677480	-	903998	hypothetical protein NMB1630	-	unknown		FALSE	FALSE		N.D.	Nf1-B2 w	TRUE	0.942029	TRUE	FALSE	N.S.	N.S.	N.A.	N.A.	N.A.	N.A.	N.A.	N.A.			1
NMB1631	1696123	1696407	-	94	15677481	-	903994	hypothetical protein NMB1631	-	unknown		FALSE	FALSE		N.D.	Nf1-B2 w	TRUE	0.777778	FALSE	FALSE	N.A.	N.A.	N.A.	N.A.	N.A.	N.A.	N.A.	N.A.			1
NMB1632	1696590	1696790	-	66	15677482	-	903972	hypothetical protein NMB1632	-	cytoplasmic		FALSE	FALSE		N.D.	Nf1-B2 w	TRUE	1	FALSE	FALSE	N.A.	N.A.	N.A.	N.A.	N.A.	N.A.	N.A.	N.A.			1
NMB1633	1696794	1697105	-	103	15677483	-	903971	hypothetical protein NMB1633	-	unknown		FALSE	FALSE		0.3	Nf1-B2 w	TRUE	0.980861	TRUE	TRUE	N.S.	N.S.	N.S.	N.S.	N.S.	N.S.	N.S.	N.S.			1
NMB1634	1697126	1698334	-	402	15677484	-	903969	hypothetical protein NMB1634	COG2946L	cytoplasmic		FALSE	FALSE		N.D.	Nf1-B2 w	TRUE	0.829916	TRUE	FALSE	N.S.	N.S.	N.A.	N.A.	N.A.	N.A.	N.A.	N.A.			1
NMB1635	1698479	1698700	-	73	15677485	-	903965	hypothetical protein NMB1635	-	unknown		FALSE	FALSE		N.D.	Nf1-B2 w	TRUE	0.911392	TRUE	FALSE	N.S.	N.S.	N.A.	N.A.	N.A.	N.A.	N.A.	N.A.			1
NMB1637	1701289	1701846	-	185	15677486	-	903959	hypothetical protein NMB1637	COG0778C	unknown		FALSE	FALSE		0.5		TRUE	0.978947	TRUE	TRUE	N.S.	N.S.	N.S.	N.S.	1.56648	N.S.	N.S.	N.S.			1
NMB1638	1701922	1703556	-	544	15677487	-	903951	YhbX/YhjW/YijP/YjdB family protein	COG2194R	cytoplasmic membrane		FALSE	TRUE		0.6		TRUE	0.998185	TRUE	TRUE	N.S.	N.S.	N.S.	N.S.	N.S.	N.S.	N.S.	N.S.			1
NMB1639	1703630	1703959	-	109	15677488	-	903944	hypothetical protein NMB1639	-	unknown		FALSE	FALSE		0.6		TRUE	0.938326	TRUE	TRUE	N.S.	N.S.	N.S.	N.S.	N.S.	N.S.	N.S.	N.S.			1
NMB1640	1703959	1705065	-	368	15677489	serC	903939	phosphoserine aminotransferase	COG1932HE	cytoplasmic	serine biosynthesis q	FALSE	FALSE		0.3		TRUE	0.983871	TRUE	TRUE	N.S.	N.S.	N.S.	N.S.	3.07949	N.S.	2.84303	-2.46265			1
NMB1641	1705412	1705861	+	149	15677490	-	903938	hypothetical protein NMB1641	COG0779S	cytoplasmic		FALSE	FALSE		0.2		TRUE	0.959596	TRUE	TRUE	N.S.	1.34805	N.S.	N.S.	-2.66171	N.S.	-2.71513	2.08072			1
NMB1642	1705889	1707391	+	500	15677491	nusA	903935	transcription elongation factor NusA	COG0195K	cytoplasmic		FALSE	FALSE		0.5		TRUE	0.997914	TRUE	TRUE	N.S.	N.S.	N.S.	N.S.	-2.2135	N.S.	-2.17456	1.65769			1
NMB1643	1707403	1710291	+	962	15677492	infB	903928	translation initiation factor IF-2	COG0532J	cytoplasmic		FALSE	FALSE		N.D.		TRUE	0.992954	TRUE	FALSE	-1.81968	N.S.	N.A.	N.A.	N.A.	N.A.	N.A.	N.A.			1
NMB1644	1710453	1711793	-	446	15677493	-	903472	hypothetical protein NMB1644	COG1161R	unknown		FALSE	FALSE		0.3		TRUE	0.972129	TRUE	TRUE	N.S.	N.S.	N.S.	N.S.	N.S.	N.S.	N.S.	N.S.			1
NMB1645	1711867	1713207	-	446	15677494	-	903471	hypothetical protein NMB1645	-	cytoplasmic membrane		FALSE	FALSE		N.D.		TRUE	0.977477	TRUE	FALSE	N.S.	N.S.	N.A.	N.A.	N.A.	N.A.	N.A.	N.A.			1
NMB1646	1713350	1713976	+	208	15677495	-	903470	putative hemolysin	COG1272R	cytoplasmic membrane		TRUE	FALSE		0.5		TRUE	0.995181	TRUE	TRUE	N.S.	N.S.	N.S.	N.S.	N.S.	N.S.	N.S.	N.S.			1
NMB1647	1714040	1715458	-	472	15677496	-	903469	putative amino acid symporter	COG1115E	cytoplasmic membrane		FALSE	FALSE		N.D.		TRUE	0.997838	TRUE	FALSE	N.S.	N.S.	N.A.	N.A.	N.A.	N.A.	N.A.	N.A.			1
NMB1648	1715785	1716513	+	242	15677497	-	903468	hypothetical protein NMB1648	COG0217S	cytoplasmic		FALSE	FALSE		0.3		TRUE	0.997934	TRUE	TRUE	N.S.	N.S.	N.S.	N.S.	-1.62957	N.S.	-1.68585	N.S.			1
NMB1649	1716572	1717060	-	162	15677498	dsbB	903467	disulfide bond formation protein B	COG1495O	cytoplasmic membrane		FALSE	FALSE		0.4		TRUE	0.988304	TRUE	TRUE	N.S.	N.S.	N.S.	N.S.	1.96236	N.S.	N.S.	N.S.			1
NMB1650	1717751	1718215	-	154	15677499	lrp	903466	leucine-responsive regulatory protein	COG1522K	cytoplasmic		FALSE	FALSE		0.2		TRUE	1	TRUE	TRUE	N.S.	N.S.	N.S.	N.S.	N.S.	N.S.	N.S.	N.S.			1
NMB1651	1718540	1719598	+	352	15677500	alr	903465	alanine racemase	COG0787M	cytoplasmic		FALSE	FALSE		0.1		TRUE	0.990169	TRUE	TRUE	N.S.	N.S.	N.S.	N.S.	N.S.	N.S.	N.S.	N.S.			1
NMB1652	1719662	1721017	-	451	15677501	-	903464	hypothetical protein NMB1652	COG2848S	unknown		FALSE	FALSE		0.3		TRUE	0.984988	TRUE	TRUE	1.46034	-1.41243	N.S.	N.S.	1.66776	N.S.	N.S.	-2.13495			1
NMB1653	1721032	1721304	-	90	15677502	-	903463	hypothetical protein NMB1653	COG3830T	unknown		FALSE	FALSE		0.2		TRUE	0.99422	TRUE	TRUE	1.28737	-1.22275	N.S.	N.S.	2.16812	N.S.	N.S.	-2.25347			1
NMB1654	1721430	1722167	-	245	15677503	-	903462	hypothetical protein NMB1654	COG2849S	unknown		FALSE	FALSE		N.D.		TRUE	0.992126	TRUE	FALSE	N.S.	N.S.	N.A.	N.A.	N.A.	N.A.	N.A.	N.A.			1
NMB1655	1722448	1723359	-	303	15677504	-	903461	N5-glutamine S-adenosyl-L-methionine-dependent methyltransferase	COG2890J	cytoplasmic		FALSE	FALSE		0.4		TRUE	0.996721	TRUE	TRUE	1.36309	N.S.	N.S.	N.S.	N.S.	N.S.	N.S.	N.S.			1
NMB1656	1723492	1724085	+	197	15677505	-	903460	hypothetical protein NMB1656	-	unknown		FALSE	FALSE		0.2		TRUE	0.990196	TRUE	TRUE	N.S.	N.S.	N.S.	N.S.	N.S.	N.S.	N.S.	N.S.			1
NMB1657	1724748	1725365	-	205	15677506	-	903459	comE operon protein 1-related protein	COG1555L	cytoplasmic membrane		FALSE	FALSE		N.D.		TRUE	0.690073	TRUE	FALSE	N.S.	N.S.	N.A.	N.A.	N.A.	N.A.	N.A.	N.A.			1
NMB1658	1731103	1732287	+	394	15677507	coaBC	903453	phosphopantothenoylcysteine decarboxylase/phosphopantothenate--cysteine ligase	COG0452H	unknown		FALSE	FALSE		0.3		TRUE	1	TRUE	TRUE	N.S.	N.S.	N.S.	N.S.	N.S.	N.S.	N.S.	N.S.			1
NMB1659	1732354	1734510	-	718	15677508	spoT	903452	guanosine-3',5'-bis(diphosphate) 3'-pyrophophohydrolase	COG0317TK	unknown		FALSE	FALSE		0.5		TRUE	1	TRUE	TRUE	N.S.	N.S.	N.S.	N.S.	N.S.	N.S.	N.S.	N.S.			1
NMB1660	1734602	1734808	-	68	15677509	rpoZ	903451	DNA-directed RNA polymerase omega chain	COG1758K	cytoplasmic		FALSE	FALSE		0.5		TRUE	1	TRUE	TRUE	1.59449	N.S.	N.S.	N.S.	N.S.	N.S.	N.S.	N.S.			1
NMB1661	1734867	1735484	-	205	15677510	gmk	903450	guanylate kinase	COG0194F	cytoplasmic		FALSE	FALSE		0.4		TRUE	1	TRUE	TRUE	1.90624	N.S.	N.S.	N.S.	N.S.	N.S.	N.S.	N.S.			1
NMB1662	1735645	1736211	+	188	15677511	apt	903448	adenine phosphoribosyltransferase	COG0503F	cytoplasmic		FALSE	FALSE		0.6		TRUE	1	TRUE	TRUE	N.S.	N.S.	N.S.	N.S.	N.S.	N.S.	N.S.	N.S.			1
NMB1663	1736257	1737045	-	262	15677512	-	903447	hypothetical protein NMB1663	COG0561R	cytoplasmic		FALSE	FALSE		0.6		TRUE	1	TRUE	TRUE	N.S.	N.S.	N.S.	N.S.	-1.12893	N.S.	N.S.	N.S.			1
NMB1664	1737370	1738725	+	451	15677513	-	903446	putative protease	COG0826O	cytoplasmic		FALSE	FALSE		0.5		TRUE	1	TRUE	TRUE	N.S.	N.S.	N.S.	N.S.	1.02293	N.S.	N.S.	N.S.			1
NMB1665	1738905	1739291	-	128	15677514	-	903445	hypothetical protein NMB1665	COG3744S	cytoplasmic		FALSE	FALSE		0.4		TRUE	1	TRUE	TRUE	N.S.	N.S.	N.S.	N.S.	1.64333	N.S.	1.90103	N.S.			1
NMB1666	1739288	1739536	-	82	15677515	-	903444	hypothetical protein NMB1666	COG4118D	cytoplasmic		FALSE	FALSE		0.4		TRUE	1	TRUE	TRUE	2.86053	N.S.	N.S.	-1.24517	N.S.	N.S.	N.S.	N.S.			1
NMB1667	1739893	1740099	-	68	15677516	-	903443	hypothetical protein NMB1667	-	unknown		FALSE	FALSE		0.4		TRUE	1	TRUE	TRUE	N.S.	N.S.	N.S.	N.S.	N.S.	N.S.	N.S.	N.S.			1
NMB1668	1740259	1742634	-	791	15677517	hmbR	903442	hemoglobin receptor	COG1629P	outer membrane	SSR locus p, HpuB	TRUE	FALSE		0.6		TRUE	1	TRUE	TRUE	N.S.	N.S.	N.S.	N.S.	N.S.	N.S.	N.S.	N.S.			1
NMB1669	1742829	1743458	-	209	15677518	-	903441	heme utilisation protein	COG3230P	unknown		FALSE	FALSE		0.6		TRUE	0.993039	TRUE	TRUE	2.73621	-1.07264	N.S.	-1.21719	1.86338	N.S.	3.09302	-1.99615			1
NMB1670	1743744	1745255	+	503	15677519	-	903440	PqiA family protein	COG2995S	cytoplasmic membrane		FALSE	FALSE		0.2		TRUE	0.87996	TRUE	TRUE	N.S.	N.S.	N.S.	N.S.	-1.75419	N.S.	-1.88502	N.S.			1
NMB1671	1745248	1746909	+	553	15677520	pqiB	903439	pqiB protein	COG3008R	outer membrane		FALSE	FALSE		0.6		TRUE	0.983471	TRUE	TRUE	N.S.	N.S.	N.S.	N.S.	N.S.	N.S.	-1.23093	N.S.			1
NMB1672	1746909	1747427	+	172	15677521	-	903438	hypothetical protein NMB1672	COG3009S	unknown		FALSE	FALSE		0.4		TRUE	0.994186	TRUE	TRUE	N.S.	N.S.	N.S.	N.S.	-1.17515	N.S.	N.S.	N.S.			1
NMB1673	1747431	1747982	+	183	15677522	tag	903437	DNA-3-methyladenine glycosylase I	COG2818L	cytoplasmic		FALSE	FALSE		0.6		TRUE	0.973958	TRUE	TRUE	1.44861	N.S.	N.S.	N.S.	-2.02191	N.S.	N.S.	1.9277			1
NMB1674	1747972	1748613	+	213	15677523	-	903436	GDSL lipase family protein	COG2755E	periplasmic		FALSE	FALSE		0.5		TRUE	1	TRUE	TRUE	N.S.	N.S.	N.S.	N.S.	N.S.	N.S.	N.S.	N.S.			1
NMB1675	1748835	1749143	+	102	15677524	-	903435	hypothetical protein NMB1675	-	unknown		FALSE	FALSE		0.7		TRUE	0.990783	TRUE	TRUE	2.63766	N.S.	N.S.	N.S.	N.S.	N.S.	N.S.	N.S.			1
NMB1677	1752487	1753326	-	279	15677525	-	903433	cytochrome c5	COG3245C	unknown		FALSE	FALSE		0.1		TRUE	1	TRUE	TRUE	-0.855428	N.S.	N.S.	N.S.	2.18748	N.S.	2.10552	-2.2207			1
NMB1678	1753751	1754944	-	397	15677526	tyrB	903430	aromatic amino acid aminotransferase	COG1448E	cytoplasmic	phenylalanine biosynthesis, tyrosine biosynthesis q	FALSE	FALSE		0.2		TRUE	0.985185	TRUE	TRUE	N.S.	N.S.	N.S.	N.S.	N.S.	N.S.	N.S.	N.S.			1
NMB1679	1754965	1756053	-	362	15677527	trmA	903429	tRNA (uracil-5-)-methyltransferase	COG2265J	cytoplasmic		FALSE	FALSE		N.D.		TRUE	0.943448	TRUE	FALSE	N.S.	N.S.	N.A.	N.A.	N.A.	N.A.	N.A.	N.A.			1
NMB1680	1756200	1757300	+	366	15677528	aroC	903428	chorismate synthase	COG0082E	cytoplasmic		FALSE	FALSE		0.4		TRUE	0.987772	TRUE	TRUE	N.S.	N.S.	N.S.	N.S.	N.S.	N.S.	N.S.	N.S.			1
NMB1681	1757392	1757817	+	141	15677529	-	903426	hypothetical protein NMB1681	-	unknown		FALSE	FALSE		0.7		TRUE	0.99635	TRUE	TRUE	N.S.	N.S.	N.S.	N.S.	N.S.	N.S.	N.S.	N.S.			1
NMB1682	1757891	1759876	-	661	15677530	parE	903425	DNA topoisomerase IV subunit B	COG0187L	unknown		FALSE	FALSE		0.7		TRUE	1	TRUE	TRUE	-1.57544	N.S.	N.S.	N.S.	N.S.	N.S.	-2.14393	N.S.			1
NMB1683	1759943	1760467	-	174	15677531	-	903424	dinucleoside polyphosphate hydrolase	COG0494LR	cytoplasmic		FALSE	FALSE		0.4		TRUE	1	TRUE	TRUE	N.S.	N.S.	N.S.	N.S.	N.S.	N.S.	N.S.	N.S.			1
NMB1684	1760633	1761928	+	431	15677532	serS	903423	seryl-tRNA synthetase	COG0172J	cytoplasmic		FALSE	FALSE		0.2		TRUE	1	TRUE	TRUE	N.S.	N.S.	N.S.	N.S.	1.53101	N.S.	N.S.	N.S.			1
NMB1685	1762006	1763004	-	332	15677533	ldhA	903422	D-lactate dehydrogenase	COG1052CHR	cytoplasmic		FALSE	FALSE		0.3		TRUE	1	TRUE	TRUE	-2.14365	N.S.	N.S.	N.S.	N.S.	N.S.	N.S.	N.S.			1
NMB1686	1763129	1764205	-	358	15677534	prfA	903421	peptide chain release factor 1	COG0216J	cytoplasmic		FALSE	FALSE		0.5		TRUE	0.997143	TRUE	TRUE	N.S.	N.S.	N.S.	N.S.	N.S.	N.S.	N.S.	N.S.			1
NMB1687	1764310	1765080	-	256	15677535	-	903420	hypothetical protein NMB1687	COG0084L	cytoplasmic		FALSE	FALSE		0.2		TRUE	1	TRUE	TRUE	N.S.	N.S.	N.S.	N.S.	-3.16751	N.S.	N.S.	N.S.			1
NMB1688	1765088	1766089	-	333	15677536	ansA	903419	L-asparaginase	COG0252EJ	cytoplasmic	asparagine biosynthesis q	FALSE	FALSE		0.3		TRUE	0.989489	TRUE	TRUE	-1.57962	N.S.	N.S.	N.S.	N.S.	N.S.	N.S.	N.S.			1
NMB1689	1766362	1767045	-	227	15677537	-	903418	putative dedA protein	COG0586S	cytoplasmic membrane		FALSE	FALSE		N.D.		TRUE	0.980349	TRUE	FALSE	N.S.	N.S.	N.A.	N.A.	N.A.	N.A.	N.A.	N.A.			1
NMB1690	1767236	1768570	-	444	15677538	glmM	903417	phosphoglucomutase/phosphomannomutase family protein	COG1109G	unknown		FALSE	FALSE		N.D.		TRUE	0.976136	TRUE	FALSE	-1.15992	N.S.	N.A.	N.A.	N.A.	N.A.	N.A.	N.A.			1
NMB1691	1768700	1769557	-	285	15677539	folP	903415	dihydropteroate synthase	COG0294H	cytoplasmic		FALSE	FALSE		0.5	MMEasmAfolP s	TRUE	0.930357	TRUE	TRUE	N.S.	N.S.	1.83156	N.S.	N.S.	N.S.	N.S.	N.S.			1
NMB1692	1769697	1770590	-	297	15677540	-	903413	chorismate mutase-related protein	COG2876E	cytoplasmic	phenylalanine biosynthesis, tyrosine biosynthesis q	FALSE	FALSE		0.2	MMEasmAfolP s	TRUE	0.98472	TRUE	TRUE	-1.48253	N.S.	N.S.	1.47886	N.S.	N.S.	N.S.	N.S.			1
NMB1693	1770681	1772795	+	704	15677541	-	903412	hypothetical protein NMB1693	COG2982M	outer membrane		FALSE	FALSE		0.7	MMEasmAfolP s	TRUE	0.990728	TRUE	TRUE	N.S.	N.S.	N.S.	N.S.	N.S.	N.S.	N.S.	N.S.			1
NMB1694	1772859	1774343	-	494	15677542	-	903410	hypothetical protein NMB1694	COG0043H	unknown		FALSE	FALSE		0.7		TRUE	0.989258	TRUE	TRUE	N.S.	N.S.	N.S.	N.S.	1.54813	N.S.	2.17037	N.S.			1
NMB1695	1774462	1775442	+	326	15677543	-	903409	hypothetical protein NMB1695	-	cytoplasmic		FALSE	FALSE		N.D.		TRUE	0.0520833	TRUE	FALSE	N.S.	N.S.	N.A.	N.A.	N.A.	N.A.	N.A.	N.A.			1
NMB1696	1775593	1775838	-	81	15677544	acp-2	903408	acyl carrier protein	COG0236IQ	cytoplasmic		FALSE	FALSE		0.8		TRUE	1	TRUE	TRUE	N.S.	N.S.	N.S.	N.S.	2.88791	N.S.	3.20538	-2.66508			1
NMB1697	1775850	1776110	-	86	15677545	-	903406	putative acyl carrier protein	-	unknown		FALSE	FALSE		0.6		TRUE	1	TRUE	TRUE	N.S.	-1.229	N.S.	N.S.	2.50835	N.S.	2.71853	-2.63193			1
NMB1698	1776107	1776865	-	252	15677546	-	903405	putative acyltransferase	COG0204I	unknown		FALSE	FALSE		0.7		TRUE	0.996124	TRUE	TRUE	N.S.	N.S.	N.S.	N.S.	-1.33088	N.S.	N.S.	N.S.			1
NMB1699	1776858	1777223	-	121	15677547	-	903404	hypothetical protein NMB1699	-	unknown		FALSE	FALSE		N.D.		FALSE	N.A.	TRUE	FALSE	N.S.	N.S.	N.A.	N.A.	N.A.	N.A.	N.A.	N.A.			1
NMB1700	1777383	1777748	+	121	15677548	-	903403	hypothetical protein NMB1700	-	unknown		FALSE	FALSE		N.D.		FALSE	N.A.	TRUE	FALSE	N.S.	N.S.	N.A.	N.A.	N.A.	N.A.	N.A.	N.A.			1
NMB1701	1777801	1778301	+	166	15677549	-	903402	hypothetical protein NMB1701	COG4706I	cytoplasmic		FALSE	FALSE		0.1		TRUE	0.98494	TRUE	TRUE	3.18528	N.S.	N.S.	N.S.	N.S.	N.S.	N.S.	N.S.			1
NMB1702	1778329	1779057	+	242	15677550	fabG	903401	3-ketoacyl-(acyl-carrier-protein) reductase	COG1028IQR	cytoplasmic		FALSE	FALSE		0.5		TRUE	1	TRUE	TRUE	N.S.	N.S.	N.S.	N.S.	N.S.	N.S.	N.S.	N.S.			1
NMB1703	1779051	1780301	+	416	15677551	fabF-2	903400	3-oxoacyl-(acyl carrier protein) synthase II	COG0304IQ	cytoplasmic		FALSE	FALSE		0.7		TRUE	1	TRUE	TRUE	N.S.	N.S.	N.S.	N.S.	N.S.	N.S.	N.S.	N.S.			1
NMB1704	1780505	1781263	+	252	15677552	lgtF	903398	beta-1,4-glucosyltransferase	COG0463M	cytoplasmic		TRUE	FALSE		0.5		TRUE	0.996205	TRUE	TRUE	N.S.	N.S.	N.S.	N.S.	-2.82322	N.S.	N.S.	N.S.			1
NMB1705	1781264	1782328	+	354	15677553	rfaK	903397	alpha 1,2 N-acetylglucosamine transferase	COG0438M	cytoplasmic		TRUE	FALSE		N.D.		TRUE	0.981586	TRUE	FALSE	N.S.	N.S.	N.A.	N.A.	N.A.	N.A.	N.A.	N.A.			1
NMB1706	1782367	1782537	+	56	15677554	-	903395	hypothetical protein NMB1706	-	unknown		FALSE	FALSE		0.1		TRUE	0.922414	TRUE	TRUE	N.S.	N.S.	N.S.	N.S.	N.S.	N.S.	N.S.	N.S.			1
NMB1707	1782715	1784052	+	445	15677555	-	903394	sodium- and chloride-dependent transporter	COG0733R	cytoplasmic membrane		FALSE	FALSE		0.1		TRUE	0.989749	TRUE	TRUE	N.S.	N.S.	N.S.	N.S.	N.S.	N.S.	N.S.	N.S.			1
NMB1709	1784892	1785686	-	264	15677556	thyA	903393	thymidylate synthase	COG0207F	cytoplasmic		FALSE	FALSE		0.4		TRUE	0.994565	TRUE	TRUE	-1.25292	1.11337	N.S.	N.S.	-1.20668	N.S.	N.S.	N.S.			1
NMB1710	1786070	1787404	+	444	15677557	gdhA	903392	glutamate dehydrogenase	COG0334E	cytoplasmic	glutamate biosynthesis q	FALSE	FALSE		0.2		TRUE	0.997743	TRUE	TRUE	2.27371	N.S.	N.S.	N.S.	3.38131	N.S.	2.2039	-2.117			1
NMB1711	1787539	1788318	-	259	15677558	-	903391	GntR family transcriptional regulator	COG2186K	cytoplasmic	GdhR	FALSE	FALSE		N.D.		TRUE	0.994197	TRUE	FALSE	-3.34518	1.52382	N.A.	N.A.	N.A.	N.A.	N.A.	N.A.			1
NMB1712	1788749	1789048	+	99	15677559	-	903390	L-lactate permease-related protein	COG1620C	unknown		FALSE	FALSE		N.D.		TRUE	0.122705	TRUE	FALSE	N.S.	-3.42976	N.A.	N.A.	N.A.	N.A.	N.A.	N.A.			1
NMB1713	1789434	1790399	-	321	15677560	-	903389	IS30 family transposase	COG2826L	cytoplasmic	no homolog in α522	FALSE	FALSE		N.D.		FALSE	N.A.	TRUE	FALSE	N.S.	N.S.	N.A.	N.A.	N.A.	N.A.	N.A.	N.A.			1
NMB1714	1790509	1791912	-	467	15677561	mtrE	903388	multidrug efflux pump channel protein	COG1538MU	outer membrane		TRUE	TRUE		0.6		TRUE	0.996637	TRUE	TRUE	-4.46942	2.45531	N.S.	N.S.	-2.84572	N.S.	-2.6871	N.S.			1
NMB1715	1791967	1795170	-	1067	15677562	mtrD	903387	multiple transferable resistance system protein MtrD	COG0841V	cytoplasmic membrane		TRUE	TRUE		0.5		TRUE	0.998046	TRUE	TRUE	-3.34896	2.05681	N.S.	N.S.	N.S.	N.S.	N.S.	N.S.			1
NMB1716	1795182	1796420	-	412	15677563	mtrC	903386	membrane fusion protein	COG0845M	cytoplasmic membrane		TRUE	TRUE		0.4		TRUE	0.979513	TRUE	TRUE	-2.16578	2.03499	N.S.	N.S.	N.S.	N.S.	N.S.	N.S.			1
NMB1717	1796823	1797455	+	210	15677564	mtrR	903385	trancscriptional regulator MtrR	COG1309K	cytoplasmic		TRUE	FALSE		0.3		TRUE	1	TRUE	TRUE	N.S.	N.S.	N.S.	N.S.	N.S.	N.S.	N.S.	N.S.			1
NMB1718	1797734	1797991	-	85	15677565	-	903383	hypothetical protein NMB1718	-	cytoplasmic		FALSE	FALSE		0.2		TRUE	0.961111	TRUE	TRUE	N.S.	N.S.	N.S.	N.S.	N.S.	N.S.	N.S.	N.S.			1
NMB1719	1798278	1799846	+	522	15677566	mtrF	903382	efflux pump component MtrF	COG2978H	cytoplasmic membrane		FALSE	FALSE		N.D.		TRUE	0.98827	TRUE	FALSE	2.52069	-2.24919	N.A.	N.A.	N.A.	N.A.	N.A.	N.A.			1
NMB1720	1799914	1803123	-	1069	15677567	recC	903381	exodeoxyribonuclease V 125 kD polypeptide	COG1330L	cytoplasmic		FALSE	FALSE		0.3		TRUE	0.993506	TRUE	TRUE	N.S.	N.S.	N.S.	N.S.	N.S.	N.S.	N.S.	N.S.			1
NMB1721	1803225	1804634	-	469	15677568	-	903380	hypothetical protein NMB1721	COG3182S	cytoplasmic membrane		FALSE	FALSE		0.5		TRUE	0.998962	TRUE	TRUE	N.S.	N.S.	N.S.	N.S.	N.S.	N.S.	N.S.	N.S.			1
NMB1723	1805070	1806167	-	365	15677569	fixP	903379	cytochrome c oxidase, subunit III	COG2010C	unknown		FALSE	FALSE		0.3		TRUE	1	TRUE	TRUE	N.S.	N.S.	N.S.	N.S.	N.S.	N.S.	N.S.	N.S.			1
NMB1724	1806366	1806977	-	203	15677570	fixO	903378	cytochrome c oxidase, subunit II	COG2993C	unknown		FALSE	FALSE		0.5		TRUE	1	TRUE	TRUE	N.S.	N.S.	N.S.	N.S.	1.63771	N.S.	N.S.	N.S.			1
NMB1725	1807004	1808449	-	481	15677571	fixN	903376	cytochrome c oxidase, subunit I	COG3278O	cytoplasmic membrane		FALSE	FALSE		0.7		TRUE	0.993	TRUE	TRUE	N.S.	N.S.	N.S.	N.S.	2.02378	N.S.	N.S.	-2.01479			1
NMB1726	1808764	1810512	+	582	15677572	-	903375	hypothetical protein NMB1726	COG3975R	cytoplasmic		FALSE	FALSE		0.2		TRUE	1	TRUE	TRUE	N.S.	N.S.	N.S.	N.S.	N.S.	N.S.	N.S.	N.S.			1
NMB1727	1810577	1811005	+	142	15677573	-	903372	hypothetical protein NMB1727	COG3453S	cytoplasmic		FALSE	FALSE		0.4		TRUE	1	TRUE	TRUE	N.S.	N.S.	N.S.	N.S.	1.16022	N.S.	N.S.	N.S.			1
NMB1728	1811692	1812126	-	144	15677574	exbD	903371	biopolymer transport protein	COG0848U	cytoplasmic membrane		FALSE	FALSE		0.5		TRUE	1	TRUE	TRUE	N.S.	N.S.	N.S.	N.S.	N.S.	N.S.	N.S.	N.S.			1
NMB1729	1812129	1812791	-	220	15677575	exbB	903370	biopolymer transport protein	COG0811U	cytoplasmic membrane		FALSE	FALSE		0.7		TRUE	1	TRUE	TRUE	N.S.	N.S.	N.S.	N.S.	-1.02947	N.S.	N.S.	N.S.			1
NMB1730	1812857	1813699	-	280	15677576	tonB	903369	TonB protein	COG0810M	cytoplasmic membrane		FALSE	FALSE		0.3		TRUE	1	TRUE	TRUE	N.S.	N.S.	N.S.	N.S.	N.S.	N.S.	N.S.	N.S.			1
NMB1731	1813954	1814592	+	212	15677577	-	903368	hypothetical protein NMB1731	COG1994R	cytoplasmic membrane		FALSE	FALSE		0.6	MMEgrx s	TRUE	1	TRUE	TRUE	N.S.	N.S.	N.S.	N.S.	1.48408	N.S.	N.S.	N.S.			1
NMB1732	1815044	1815844	-	266	15677578	-	903367	putative transporter	COG1230P	cytoplasmic membrane		FALSE	FALSE		0.2	MMEgrx s	TRUE	1	TRUE	TRUE	N.S.	N.S.	N.S.	N.S.	N.S.	N.S.	N.S.	N.S.			1
NMB1733	1815980	1816483	-	167	15677579	-	903366	hypothetical protein NMB1733	-	cytoplasmic membrane		FALSE	FALSE		0.3	MMEgrx s	TRUE	1	TRUE	TRUE	2.07036	-2.31632	N.S.	N.S.	N.S.	N.S.	N.S.	N.S.			1
NMB1734	1816820	1817461	-	213	15677580	grx	903365	glutaredoxin 2	COG2999O	unknown		FALSE	FALSE		0.5	MMEgrx s	TRUE	1	TRUE	TRUE	N.S.	N.S.	N.S.	N.S.	N.S.	N.S.	N.S.	N.S.			1
NMB1735	1817604	1819817	+	737	15677581	relA	903364	GTP pyrophosphokinase	COG0317TK	cytoplasmic		FALSE	FALSE	ATR in α522	0.4		TRUE	0.987813	TRUE	TRUE	N.S.	N.S.	N.S.	N.S.	1.82341	N.S.	N.S.	N.S.			1
NMB1737	1821061	1822464	-	467	15677582	-	903362	putative secretion protein	COG1538MU	outer membrane		TRUE	FALSE		0.7		TRUE	1	TRUE	TRUE	N.S.	N.S.	N.S.	N.S.	N.S.	N.S.	N.S.	N.S.			1
NMB1738	1822533	1823960	-	475	15677583	-	903361	putative secretion protein	COG1566V	cytoplasmic membrane		TRUE	FALSE		0.1		TRUE	1	TRUE	TRUE	N.S.	N.S.	N.S.	N.S.	N.S.	N.S.	N.S.	N.S.			1
NMB1739	1824196	1824549	+	117	15677584	-	903360	hypothetical protein NMB1739	COG0728R	unknown		FALSE	FALSE		0.6		TRUE	1	TRUE	TRUE	N.S.	N.S.	N.S.	N.S.	N.S.	N.S.	N.S.	N.S.			1
NMB1740	1824673	1825083	+	136	15677585	-	903359	hypothetical protein NMB1740	-	unknown		FALSE	FALSE		0.7		TRUE	0.957143	TRUE	TRUE	N.S.	N.S.	N.S.	N.S.	N.S.	N.S.	N.S.	N.S.			1
NMB1742	1826541	1826831	+	96	15677586	-	903356	hypothetical protein NMB1742	-	unknown		FALSE	FALSE		0.5	Nf2-B3 w	TRUE	1	TRUE	TRUE	N.S.	N.S.	N.S.	N.S.	N.S.	N.S.	N.S.	N.S.			1
NMB1743	1826836	1827033	+	65	15677587	-	903355	hypothetical protein NMB1743	-	unknown		FALSE	FALSE		0.3	Nf2-B3 w	TRUE	1	TRUE	TRUE	N.S.	N.S.	N.S.	N.S.	N.S.	N.S.	N.S.	N.S.			1
NMB1744	1827041	1827325	+	94	15677588	-	903353	hypothetical protein NMB1744	-	unknown		FALSE	FALSE		0.2	Nf2-B3 w	TRUE	0.763441	TRUE	TRUE	N.S.	-1.19315	N.S.	1.19415	2.04006	N.S.	N.S.	N.S.			1
NMB1745	1827332	1827610	+	92	15677589	-	903352	hypothetical protein NMB1745	-	unknown		FALSE	FALSE		0.2	Nf2-B3 w	TRUE	1	TRUE	TRUE	N.S.	N.S.	N.S.	N.S.	N.S.	N.S.	N.S.	N.S.			1
NMB1746	1827738	1828028	+	96	15677590	-	903351	hypothetical protein NMB1746	-	unknown	no homolog in α522	FALSE	FALSE		N.D.	Nf2-B3 w/IHT-C r	FALSE	N.A.	TRUE	FALSE	N.S.	N.S.	N.A.	N.A.	N.A.	N.A.	N.A.	N.A.			1
NMB1747	1828069	1829574	+	501	15677591	-	903350	putative tspB protein	COG5186A	outer membrane	no homolog in α522	FALSE	FALSE		N.D.	Nf2-B3 w/IHT-C r	FALSE	N.A.	TRUE	FALSE	N.S.	N.S.	N.A.	N.A.	N.A.	N.A.	N.A.	N.A.			1
NMB1748	1829575	1829865	+	96	15677592	-	903349	hypothetical protein NMB1748	-	unknown	no homolog in α522	FALSE	FALSE		N.D.	Nf2-B3 w/IHT-C r	FALSE	N.A.	TRUE	FALSE	N.S.	N.S.	N.A.	N.A.	N.A.	N.A.	N.A.	N.A.			1
NMB1749	1829875	1830960	+	361	15677593	-	903348	hypothetical protein NMB1749	-	unknown	no homolog in α522	FALSE	FALSE		N.D.	Nf2-B3 w/IHT-C r	FALSE	N.A.	TRUE	FALSE	N.S.	N.S.	N.A.	N.A.	N.A.	N.A.	N.A.	N.A.			1
NMB1750	1831586	1832536	+	316	15677594	pivNM-2	903347	pilin gene inverting protein PivNM-2	COG3547L	unknown	no homolog in α522	FALSE	FALSE		N.D.	Nf2-B3 w/IHT-C r	FALSE	N.A.	TRUE	FALSE	N.S.	N.S.	N.A.	N.A.	N.A.	N.A.	N.A.	N.A.			1
NMB1753	1834685	1835122	+	145	15677595	-	903345	VapD-related protein	COG3309S	cytoplasmic	no homolog in α522	TRUE	FALSE		N.D.	IHT-C r	FALSE	N.A.	TRUE	FALSE	N.S.	N.S.	N.A.	N.A.	N.A.	N.A.	N.A.	N.A.			1
NMB1754	1835119	1835220	-	33	15677596	-	903344	cryptic plasmid protein A-related protein	-	unknown	no homolog in α522	FALSE	FALSE		N.D.	IHT-C r	FALSE	N.A.	TRUE	FALSE	N.S.	N.S.	N.A.	N.A.	N.A.	N.A.	N.A.	N.A.			1
NMB1755	1835366	1835710	+	114	15677597	-	903343	hypothetical protein NMB1755	-	unknown	no homolog in α522	FALSE	FALSE		N.D.	IHT-C r	FALSE	N.A.	TRUE	FALSE	N.S.	N.S.	N.A.	N.A.	N.A.	N.A.	N.A.	N.A.			1
NMB1756	1836018	1836212	+	64	15677598	-	903342	hypothetical protein NMB1756	-	unknown	no homolog in α522	FALSE	FALSE		N.D.	IHT-C r	FALSE	N.A.	TRUE	FALSE	N.S.	N.S.	N.A.	N.A.	N.A.	N.A.	N.A.	N.A.			1
NMB1757	1836567	1836797	+	76	15677599	-	903341	hypothetical protein NMB1757	-	unknown	no homolog in α522	FALSE	FALSE		N.D.	IHT-C r	FALSE	N.A.	TRUE	FALSE	N.S.	N.S.	N.A.	N.A.	N.A.	N.A.	N.A.	N.A.			1
NMB1758	1837046	1837258	+	70	15677600	-	903340	hypothetical protein NMB1758	-	unknown	no homolog in α522	FALSE	FALSE		N.D.	IHT-C r	FALSE	N.A.	TRUE	FALSE	N.S.	N.S.	N.A.	N.A.	N.A.	N.A.	N.A.	N.A.			1
NMB1759	1837441	1838805	+	454	15677601	-	903339	hypothetical protein NMB1759	COG3177S	cytoplasmic	no homolog in α522	FALSE	FALSE		N.D.	IHT-C r	FALSE	N.A.	TRUE	FALSE	N.S.	N.S.	N.A.	N.A.	N.A.	N.A.	N.A.	N.A.			1
NMB1760	1839166	1839672	+	168	15677602	-	903338	hypothetical protein NMB1760	-	unknown	SSR locus p, no homolog in α522	FALSE	FALSE		N.D.	IHT-C r	FALSE	N.A.	TRUE	FALSE	N.S.	N.S.	N.A.	N.A.	N.A.	N.A.	N.A.	N.A.			1
NMB1761	1839835	1841088	+	417	15677603	-	903337	hypothetical protein NMB1761	COG3550R	cytoplasmic	no homolog in α522	FALSE	FALSE		N.D.	IHT-C r	FALSE	N.A.	TRUE	FALSE	N.S.	N.S.	N.A.	N.A.	N.A.	N.A.	N.A.	N.A.			1
NMB1762	1841413	1843200	-	595	15677604	-	903336	putative hemolysin activation protein HecB	COG2831U	outer membrane	no homolog in α522	FALSE	FALSE		N.D.	IHT-C r	FALSE	N.A.	TRUE	FALSE	N.S.	N.S.	N.A.	N.A.	N.A.	N.A.	N.A.	N.A.			1
NMB1763	1843255	1843713	-	152	15677605	-	903335	putative toxin-activating protein	COG2994O	unknown	no homolog in α522	TRUE	FALSE		N.D.	IHT-C r	FALSE	N.A.	TRUE	FALSE	N.S.	N.S.	N.A.	N.A.	N.A.	N.A.	N.A.	N.A.			1
NMB1764	1843879	1844193	-	104	15677606	-	903334	hypothetical protein NMB1764	-	unknown	no homolog in α522	FALSE	FALSE		N.D.	IHT-C r	FALSE	N.A.	TRUE	FALSE	N.S.	N.S.	N.A.	N.A.	N.A.	N.A.	N.A.	N.A.			1
NMB1765	1844205	1844504	-	99	15677607	-	903333	hypothetical protein NMB1765	-	unknown	no homolog in α522	FALSE	FALSE		N.D.	IHT-C r	FALSE	N.A.	TRUE	FALSE	N.S.	N.S.	N.A.	N.A.	N.A.	N.A.	N.A.	N.A.			1
NMB1766	1844485	1845498	-	337	15677608	-	903332	hypothetical protein NMB1766	-	unknown	no homolog in α522	FALSE	FALSE		N.D.	IHT-C r	FALSE	N.A.	TRUE	FALSE	N.S.	N.S.	N.A.	N.A.	N.A.	N.A.	N.A.	N.A.			1
NMB1767	1845567	1845983	-	138	15677609	-	903331	hypothetical protein NMB1767	-	unknown	no homolog in α522	FALSE	FALSE		N.D.	IHT-C r	FALSE	N.A.	FALSE	FALSE	N.A.	N.A.	N.A.	N.A.	N.A.	N.A.	N.A.	N.A.			1
NMB1768	1845987	1853531	-	2514	15677610	-	903330	hemagglutinin/hemolysin-related protein	COG3210U	outer membrane	no homolog in α522	FALSE	FALSE		N.D.	IHT-C r	FALSE	N.A.	TRUE	FALSE	N.S.	N.S.	N.A.	N.A.	N.A.	N.A.	N.A.	N.A.			1
NMB1770	1854110	1855075	+	321	15677611	-	903329	IS30 family transposase	COG2826L	cytoplasmic		FALSE	FALSE		N.D.	IHT-C r	FALSE	N.A.	TRUE	FALSE	1.49829	N.S.	N.A.	N.A.	N.A.	N.A.	N.A.	N.A.			1
NMB1771	1855143	1855577	-	144	15677612	-	903328	hypothetical protein NMB1771	-	cytoplasmic membrane	no homolog in α522	FALSE	FALSE		N.D.	IHT-C r	FALSE	N.A.	TRUE	FALSE	N.S.	N.S.	N.A.	N.A.	N.A.	N.A.	N.A.	N.A.			1
NMB1772	1855574	1857412	-	612	15677613	-	903327	hypothetical protein NMB1772	COG3210U	unknown	no homolog in α522	FALSE	FALSE		N.D.	IHT-C r	FALSE	N.A.	TRUE	FALSE	N.S.	N.S.	N.A.	N.A.	N.A.	N.A.	N.A.	N.A.			1
NMB1773	1857447	1857821	-	124	15677614	-	903326	hypothetical protein NMB1773	-	cytoplasmic		FALSE	FALSE		N.D.	IHT-C r	FALSE	N.A.	FALSE	FALSE	N.A.	N.A.	N.A.	N.A.	N.A.	N.A.	N.A.	N.A.			1
NMB1774	1858099	1858476	-	125	15677615	-	903325	hypothetical protein NMB1774	-	unknown		FALSE	FALSE		N.D.	IHT-C r	FALSE	N.A.	FALSE	FALSE	N.A.	N.A.	N.A.	N.A.	N.A.	N.A.	N.A.	N.A.			1
NMB1775	1858485	1860290	-	601	15677616	-	903324	hypothetical protein NMB1775	COG3210U	outer membrane		FALSE	FALSE		N.D.	IHT-C r	FALSE	N.A.	TRUE	FALSE	N.S.	N.S.	N.A.	N.A.	N.A.	N.A.	N.A.	N.A.			1
NMB1776	1860287	1860391	-	34	15677617	-	903323	hypothetical protein NMB1776	-	unknown	no homolog in α522	FALSE	FALSE		N.D.	IHT-C r	FALSE	N.A.	TRUE	FALSE	N.S.	N.S.	N.A.	N.A.	N.A.	N.A.	N.A.	N.A.			1
NMB1777	1861157	1861402	-	81	15677618	-	903322	hypothetical protein NMB1777	COG3792S	unknown	no homolog in α522	FALSE	FALSE		N.D.	IHT-C r	FALSE	N.A.	TRUE	FALSE	N.S.	N.S.	N.A.	N.A.	N.A.	N.A.	N.A.	N.A.			1
NMB1778	1861423	1861527	-	34	15677619	-	903321	hypothetical protein NMB1778	-	unknown	no homolog in α522	FALSE	FALSE		N.D.	IHT-C r	FALSE	N.A.	FALSE	FALSE	N.A.	N.A.	N.A.	N.A.	N.A.	N.A.	N.A.	N.A.			1
NMB1779	1861550	1867537	-	1995	15677620	-	903320	hemagglutinin/hemolysin-related protein	COG3210U	outer membrane		TRUE	FALSE		N.D.		FALSE	N.A.	TRUE	FALSE	N.S.	N.S.	N.A.	N.A.	N.A.	N.A.	N.A.	N.A.			1
NMB1780	1867646	1869388	-	580	15677621	-	903319	putative hemolysin activation protein HecB	COG2831U	outer membrane		TRUE	FALSE		N.D.		FALSE	N.A.	TRUE	FALSE	N.S.	N.S.	N.A.	N.A.	N.A.	N.A.	N.A.	N.A.			1
NMB1781	1869787	1869957	-	56	15677622	-	903318	hypothetical protein NMB1781	-	unknown		FALSE	FALSE		0.4		TRUE	1	TRUE	TRUE	N.S.	N.S.	N.S.	N.S.	N.S.	N.S.	N.S.	N.S.			1
NMB1782	1869972	1870274	-	100	15677623	-	903317	hypothetical protein NMB1782	-	unknown		FALSE	FALSE		0.7		TRUE	1	TRUE	TRUE	N.S.	N.S.	N.S.	N.S.	N.S.	N.S.	N.S.	N.S.			1
NMB1784	1871925	1872278	-	117	15677624	-	903315	hypothetical protein NMB1784	-	unknown		FALSE	FALSE		0.4		TRUE	1	TRUE	TRUE	N.S.	N.S.	N.S.	N.S.	N.S.	N.S.	N.S.	N.S.			1
NMB1785	1872271	1872510	-	79	15677625	-	903314	hypothetical protein NMB1785	-	unknown		FALSE	FALSE		0.3		TRUE	1	TRUE	TRUE	N.S.	N.S.	N.S.	N.S.	N.S.	N.S.	N.S.	N.S.			1
NMB1786	1872507	1873661	-	384	15677626	-	903313	hypothetical protein NMB1786	COG2850S	unknown	SSR locus p	TRUE	FALSE		0.2		TRUE	1	TRUE	TRUE	N.S.	N.S.	N.S.	N.S.	N.S.	N.S.	N.S.	N.S.			1
NMB1787	1874194	1875237	+	347	15677627	argC	903312	N-acetyl-gamma-glutamyl-phosphate reductase	COG0002E	cytoplasmic	arginine biosynthesis q	FALSE	FALSE		0.6		TRUE	0.997135	TRUE	TRUE	-1.12399	1.04387	N.S.	N.S.	N.S.	N.S.	N.S.	N.S.			1
NMB1788	1876300	1878342	-	680	15677628	recG	903311	ATP-dependent DNA helicase RecG	COG1200LK	cytoplasmic membrane		FALSE	FALSE		N.D.		TRUE	0.985007	TRUE	FALSE	N.S.	N.S.	N.A.	N.A.	N.A.	N.A.	N.A.	N.A.			1
NMB1789	1878428	1878871	-	147	15677629	secB	903310	preprotein translocase subunit SecB	COG1952U	cytoplasmic		FALSE	FALSE		0.7		TRUE	0.97931	TRUE	TRUE	N.S.	N.S.	1.04749	N.S.	2.71471	1.20675	3.26528	-1.50863			1
NMB1790	1878892	1879149	-	85	15677630	grxC	903309	glutaredoxin 3	COG0695O	cytoplasmic		FALSE	FALSE		N.D.		TRUE	1	FALSE	FALSE	N.A.	N.A.	N.A.	N.A.	N.A.	N.A.	N.A.	N.A.			1
NMB1791	1879326	1880855	+	509	15677631	cafA	903308	cytoplasmic axial filament protein	COG1530J	cytoplasmic		FALSE	FALSE		0.3		TRUE	0.974975	TRUE	TRUE	N.S.	N.S.	N.S.	N.S.	1.76201	N.S.	N.S.	N.S.			1
NMB1792	1880890	1881834	-	314	15677632	-	903307	sensor histidine kinase	COG0642T	cytoplasmic membrane		FALSE	FALSE		0.6		TRUE	0.937705	TRUE	TRUE	4.45988	N.S.	N.S.	N.S.	N.S.	N.S.	N.S.	N.S.			1
NMB1794	1882534	1883847	-	437	15677633	-	903305	citrate transporter	COG2851C	cytoplasmic membrane		FALSE	FALSE		0.7		TRUE	1	TRUE	TRUE	N.S.	N.S.	N.S.	N.S.	N.S.	N.S.	N.S.	N.S.			1
NMB1795	1883952	1884110	-	52	15677634	-	903304	hypothetical protein NMB1795	-	cytoplasmic		FALSE	FALSE		N.D.		TRUE	0.177778	FALSE	FALSE	N.A.	N.A.	N.A.	N.A.	N.A.	N.A.	N.A.	N.A.			1
NMB1796	1884417	1884989	-	190	15677635	-	903303	hypothetical protein NMB1796	COG0431R	unknown	Hfq z	FALSE	FALSE		0.2		TRUE	0.986842	TRUE	TRUE	N.S.	N.S.	N.S.	N.S.	3.04222	N.S.	2.73127	-2.4206			1
NMB1797	1885148	1886557	+	469	15677636	-	903302	penicillin-binding protein 3	COG2027M	unknown		FALSE	FALSE		0.7		TRUE	0.983854	TRUE	TRUE	N.S.	N.S.	N.S.	N.S.	N.S.	N.S.	N.S.	N.S.			1
NMB1799	1887524	1888693	-	389	15677637	metK	903300	S-adenosylmethionine synthetase	COG0192H	cytoplasmic		FALSE	FALSE		0.6		TRUE	0.984536	TRUE	TRUE	N.S.	N.S.	N.S.	N.S.	N.S.	N.S.	N.S.	N.S.			1
NMB1800	1888742	1888945	+	67	15677638	-	903299	hypothetical protein NMB1800	-	unknown		FALSE	FALSE		0.3		TRUE	0.986111	TRUE	TRUE	N.S.	N.S.	N.S.	N.S.	N.S.	N.S.	N.S.	N.S.			1
NMB1801	1889039	1889935	+	298	15677639	-	903297	lipid A biosynthesis lauroyl acyltransferase	COG1560M	unknown		FALSE	FALSE		N.D.		TRUE	0.988562	TRUE	FALSE	N.S.	N.S.	N.A.	N.A.	N.A.	N.A.	N.A.	N.A.			1
NMB1802	1889979	1891043	-	354	15677640	gcp	903296	O-sialoglycoprotein endopeptidase	COG0533O	extracellular		FALSE	FALSE		0.5		TRUE	0.988652	TRUE	TRUE	N.S.	N.S.	N.S.	N.S.	N.S.	N.S.	N.S.	N.S.			1
NMB1803	1891160	1892347	-	395	15677641	-	903295	putative cytochrome c-type biogenesis protein	COG0755O	cytoplasmic membrane		FALSE	FALSE		0.4		TRUE	0.986453	TRUE	TRUE	N.S.	N.S.	N.S.	N.S.	-1.31421	N.S.	N.S.	N.S.			1
NMB1804	1892340	1894355	-	671	15677642	-	903294	putative cytochrome c-type biogenesis protein	COG1333O	cytoplasmic membrane		FALSE	FALSE		0.5		TRUE	0.992487	TRUE	TRUE	N.S.	N.S.	N.S.	N.S.	N.S.	N.S.	N.S.	N.S.			1
NMB1805	1894569	1895192	-	207	15677643	-	903293	cytochrome c4	COG2863C	periplasmic		FALSE	FALSE		0.3		TRUE	1	TRUE	TRUE	N.S.	N.S.	N.S.	N.S.	1.26081	N.S.	N.S.	N.S.			1
NMB1806	1895392	1896027	+	211	15677644	engB	903292	GTPase EngB	COG0218R	unknown		FALSE	FALSE		0.4		TRUE	0.985782	TRUE	TRUE	1.94654	-1.50892	N.S.	N.S.	N.S.	N.S.	N.S.	N.S.			1
NMB1807	1896148	1898544	-	798	15677645	ponA	903291	penicillin-binding protein 1	COG5009M	unknown		FALSE	FALSE		0.1		TRUE	1	TRUE	TRUE	-1.50092	N.S.	N.S.	N.S.	N.S.	N.S.	N.S.	N.S.			1
NMB1808	1898696	1899811	+	371	15677646	pilM	903290	pilM protein	COG4972NU	unknown		FALSE	FALSE		0.6		TRUE	1	TRUE	TRUE	N.S.	N.S.	N.S.	N.S.	N.S.	N.S.	N.S.	N.S.			1
NMB1809	1899814	1900413	+	199	15678015	pilN	903123	pilN protein	COG3166NU	unknown		FALSE	FALSE		0.6		TRUE	1	TRUE	TRUE	N.S.	N.S.	N.S.	N.S.	N.S.	N.S.	N.S.	N.S.			1
NMB1810	1900414	1901061	+	215	15677647	pilO	903289	pilO protein	COG3167NU	unknown		FALSE	FALSE		0.4		TRUE	1	TRUE	TRUE	N.S.	N.S.	N.S.	N.S.	N.S.	N.S.	N.S.	N.S.			1
NMB1811	1901079	1901624	+	181	15677648	pilP	903288	pilP protein	COG3168NU	unknown		TRUE	FALSE		0.6		TRUE	1	TRUE	TRUE	N.S.	-0.861805	N.S.	N.S.	N.S.	N.S.	N.S.	N.S.			1
NMB1812	1901643	1903952	+	769	15678016	pilQ	903122	pilQ protein	COG4796U	outer membrane	deletion of QAAAPAKQ in N-terminal half inα522	FALSE	FALSE		0.7		TRUE	0.983795	TRUE	TRUE	N.S.	N.S.	N.S.	N.S.	N.S.	N.S.	N.S.	N.S.			1
NMB1813	1904854	1905366	+	170	15677649	aroK	903287	shikimate kinase	COG0703E	cytoplasmic		FALSE	FALSE		0.8		TRUE	1	TRUE	TRUE	N.S.	N.S.	N.S.	N.S.	N.S.	N.S.	N.S.	N.S.			1
NMB1814	1905446	1906525	+	359	15677650	aroB	903286	3-dehydroquinate synthase	COG0337E	cytoplasmic		FALSE	FALSE		1		TRUE	1	TRUE	TRUE	-1.64499	0.948075	N.S.	N.S.	N.S.	N.S.	N.S.	N.S.			1
NMB1815	1907492	1908334	+	280	15677651	-	903285	hypothetical protein NMB1815	COG0121R	cytoplasmic		FALSE	FALSE		0.4		TRUE	0.996522	TRUE	TRUE	N.S.	N.S.	N.S.	N.S.	N.S.	N.S.	N.S.	N.S.			1
NMB1816	1908364	1908828	+	154	15677652	nrdR	903284	transcriptional regulator NrdR	COG1327K	cytoplasmic		FALSE	FALSE		N.D.		TRUE	1	FALSE	FALSE	N.A.	N.A.	N.A.	N.A.	N.A.	N.A.	N.A.	N.A.			1
NMB1817	1908860	1909969	+	369	15677653	ribD	903283	riboflavin biosynthesis protein RibD	COG1985H	cytoplasmic		FALSE	FALSE		0.7		TRUE	0.997264	TRUE	TRUE	N.S.	N.S.	N.S.	N.S.	-1.65506	N.S.	N.S.	N.S.			1
NMB1818	1910164	1911585	+	473	15677654	-	903282	putative lipopolysaccharide biosynthesis protein	COG2244R	cytoplasmic membrane		FALSE	FALSE		0.6		TRUE	0.966341	TRUE	TRUE	N.S.	N.S.	N.S.	N.S.	N.S.	N.S.	N.S.	N.S.			1
NMB1819	1911582	1911737	+	51	15677655	-	903281	hypothetical protein NMB1819	-	unknown	SSR locus p	FALSE	FALSE		N.D.		TRUE	0.509804	TRUE	FALSE	N.S.	N.S.	N.A.	N.A.	N.A.	N.A.	N.A.	N.A.			1
NMB1820	1911753	1912994	+	413	15677656	pglB	903280	pilin glycosylation protein PglB	COG2148M	cytoplasmic membrane		TRUE	FALSE		0.3	MMEpglC t	TRUE	0.97561	TRUE	TRUE	-1.6892	N.S.	N.S.	N.S.	-1.46012	N.S.	N.S.	N.S.			1
NMB1821	1913127	1914302	+	391	15677657	pglC	903279	pilin glycosylation protein	COG0399M	cytoplasmic		TRUE	FALSE		0.6		TRUE	0.980075	TRUE	TRUE	-1.72933	N.S.	N.S.	N.S.	N.S.	N.S.	N.S.	N.S.			1
NMB1822	1914350	1916260	+	636	15677658	pglD	903278	pilin glycosylation protein	COG1086MG	cytoplasmic membrane		TRUE	FALSE		N.D.		TRUE	0.960674	TRUE	FALSE	N.S.	N.S.	N.A.	N.A.	N.A.	N.A.	N.A.	N.A.			1
NMB1823	1916316	1917608	+	430	15677659	avtA	903277	valine--pyruvate transaminase	COG3977E	unknown	alanine biosynthesis q	FALSE	FALSE		0.5		TRUE	0.987254	TRUE	TRUE	-1.69599	N.S.	N.S.	N.S.	N.S.	N.S.	N.S.	N.S.			1
NMB1824	1917660	1918496	-	278	15677660	-	903276	hypothetical protein NMB1824	COG0613R	cytoplasmic	SSR locus p	FALSE	FALSE		0		TRUE	0.968198	TRUE	TRUE	N.S.	N.S.	N.S.	N.S.	N.S.	N.S.	-1.91105	N.S.			1
NMB1825	1918941	1919144	-	67	15677661	-	903275	hypothetical protein NMB1825	-	unknown		FALSE	FALSE		N.D.		TRUE	0.945578	TRUE	FALSE	N.S.	N.S.	N.A.	N.A.	N.A.	N.A.	N.A.	N.A.			1
NMB1826	1919122	1919493	-	123	15677662	-	903274	hypothetical protein NMB1826	COG2501S	cytoplasmic		FALSE	FALSE		0.4		TRUE	0.776	TRUE	TRUE	1.97347	N.S.	N.S.	N.S.	1.59655	N.S.	N.S.	N.S.			1
NMB1827	1919893	1923327	+	1144	15677663	dnaE	903273	DNA polymerase III, alpha subunit	COG0587L	cytoplasmic		FALSE	FALSE		0.6		TRUE	0.986433	TRUE	TRUE	N.S.	N.S.	N.S.	N.S.	N.S.	N.S.	N.S.	N.S.			1
NMB1828	1923761	1924693	-	310	15677664	-	903272	hypothetical protein NMB1828	COG2819R	unknown		TRUE	TRUE		0.8		TRUE	0.979495	TRUE	TRUE	N.S.	N.S.	N.S.	N.S.	N.S.	N.S.	N.S.	N.S.			1
NMB1829	1924763	1926889	-	708	15677665	-	903271	TonB-dependent receptor	COG4773P	outer membrane		TRUE	FALSE		0.8		TRUE	0.994346	TRUE	TRUE	-5.49986	N.S.	N.S.	N.S.	N.S.	N.S.	N.S.	N.S.			1
NMB1830	1927037	1927696	+	219	15677666	-	903270	putative phosphoglycolate phosphatase	COG0546R	cytoplasmic		FALSE	FALSE		0.6		TRUE	1	TRUE	TRUE	N.S.	N.S.	N.S.	N.S.	N.S.	N.S.	N.S.	N.S.			1
NMB1831	1927784	1928752	-	322	15677667	ispH	903269	4-hydroxy-3-methylbut-2-enyl diphosphate reductase	COG0761IM	cytoplasmic		FALSE	FALSE		0.2		TRUE	1	TRUE	TRUE	1.54695	N.S.	N.S.	N.S.	N.S.	N.S.	N.S.	N.S.			1
NMB1832	1928781	1929308	-	175	15677668	lspA	903268	lipoprotein signal peptidase	COG0597MU	cytoplasmic membrane		FALSE	FALSE		0.6		TRUE	1	TRUE	TRUE	2.20903	N.S.	N.S.	-1.14641	-1.62915	N.S.	N.S.	N.S.			1
NMB1833	1930584	1933373	-	929	15677669	ileS	903267	isoleucyl-tRNA synthetase	COG0060J	cytoplasmic		FALSE	FALSE		0.6		TRUE	0.980496	TRUE	TRUE	1.11183	N.S.	N.S.	N.S.	N.S.	N.S.	N.S.	N.S.			1
NMB1834	1933515	1934435	-	306	15677670	ribF	903266	bifunctional riboflavin kinase/FMN adenylyltransferase	COG0196H	cytoplasmic		FALSE	FALSE		0.4		TRUE	0.974152	TRUE	TRUE	N.S.	N.S.	N.S.	N.S.	-1.74862	N.S.	-2.01661	N.S.			1
NMB1835	1934963	1936258	-	431	15677671	tyrS	903265	tyrosyl-tRNA synthetase	COG0162J	cytoplasmic		FALSE	FALSE		0.7		TRUE	0.992982	TRUE	TRUE	N.S.	N.S.	N.S.	N.S.	N.S.	N.S.	N.S.	N.S.			1
NMB1836	1936321	1938192	-	623	15677672	-	903263	putative lipopolysaccharide biosynthesis protein WbpC	COG1835I	cytoplasmic membrane	SSR locus p	FALSE	FALSE		0.7		TRUE	0.251383	TRUE	TRUE	N.S.	N.S.	N.S.	N.S.	-3.39796	N.S.	-5.21755	3.27847			1
NMB1837	1938253	1938507	-	84	15677673	-	903262	hypothetical protein NMB1837	-	unknown		FALSE	FALSE		N.D.		TRUE	0.438122	TRUE	FALSE	N.S.	N.S.	N.A.	N.A.	N.A.	N.A.	N.A.	N.A.			1
NMB1838	1938565	1939656	-	363	15677674	-	903261	translation-associated GTPase	COG0012J	cytoplasmic		FALSE	FALSE		0.2		TRUE	0.994413	TRUE	TRUE	N.S.	N.S.	N.S.	-1.94524	-1.20513	N.S.	N.S.	N.S.			1
NMB1839	1939771	1941447	-	558	15677675	fhs	903260	formate--tetrahydrofolate ligase	COG2759F	cytoplasmic		FALSE	FALSE		0.4		TRUE	0.986388	TRUE	TRUE	N.S.	N.S.	N.S.	N.S.	N.S.	N.S.	N.S.	N.S.			1
NMB1840	1941622	1942053	+	143	15677676	-	903259	hypothetical protein NMB1840	COG2510S	cytoplasmic membrane		TRUE	FALSE		0.3		TRUE	0.971731	TRUE	TRUE	N.S.	N.S.	N.S.	N.S.	1.7849	N.S.	3.03816	-2.20344			1
NMB1841	1942087	1942782	-	231	15677677	-	903258	mannose-1-phosphate guanyltransferase-related protein	COG1208MJ	unknown		FALSE	FALSE		0.6		TRUE	0.991543	TRUE	TRUE	N.S.	1.38823	N.S.	N.S.	-2.12489	N.S.	N.S.	N.S.			1
NMB1842	1942798	1943298	-	166	15677678	-	903257	putative 4-hydroxyphenylacetate 3-hydroxylase, small subunit	COG1853R	unknown		FALSE	FALSE		0.5		TRUE	0.965217	TRUE	TRUE	1.30926	N.S.	N.S.	N.S.	N.S.	N.S.	N.S.	N.S.			1
NMB1843	1943413	1943853	-	146	15677679	-	903256	MarR family transcriptional regulator	COG1846K	cytoplasmic		FALSE	FALSE		0.6		TRUE	0.992908	TRUE	TRUE	N.S.	N.S.	N.S.	N.S.	N.S.	N.S.	N.S.	N.S.			1
NMB1844	1943857	1943979	-	40	15677680	-	903255	hypothetical protein NMB1844	-	unknown		FALSE	FALSE		0.3		TRUE	0.969388	TRUE	TRUE	1.51243	N.S.	N.S.	N.S.	N.S.	N.S.	N.S.	N.S.			1
NMB1845	1944194	1944703	-	169	15677681	-	903254	thioredoxin	COG3118O	unknown		FALSE	FALSE		0.4		TRUE	0.991176	TRUE	TRUE	N.S.	N.S.	N.S.	N.S.	-2.85288	N.S.	-2.76517	N.S.			1
NMB1846	1945073	1946152	+	359	15677682	-	903252	Mrp/NBP35 family protein	COG0489D	cytoplasmic		FALSE	FALSE		0.7		TRUE	0.990099	TRUE	TRUE	-1.08644	N.S.	N.S.	1.21263	N.S.	N.S.	N.S.	N.S.			1
NMB1848	1951976	1952320	-	114	15677683	-	903250	hypothetical protein NMB1848	-	unknown		FALSE	FALSE		N.D.		FALSE	N.A.	TRUE	FALSE	N.S.	N.S.	N.A.	N.A.	N.A.	N.A.	N.A.	N.A.			1
NMB1849	1952630	1953763	+	377	15677684	carA	903249	carbamoyl phosphate synthase small subunit	COG0505EF	unknown	arginine biosynthesis q	FALSE	FALSE		0.6		TRUE	0.998682	TRUE	TRUE	-0.966856	N.S.	N.S.	N.S.	N.S.	N.S.	N.S.	N.S.			1
NMB1850	1954132	1954407	+	91	15677685	-	903248	hypothetical protein NMB1850	-	unknown	no homolog in α522	FALSE	FALSE		N.D.	area of degeneration s	FALSE	N.A.	TRUE	FALSE	N.S.	N.S.	N.A.	N.A.	N.A.	N.A.	N.A.	N.A.			1
NMB1851	1954481	1954741	+	86	15677686	-	903247	hypothetical protein NMB1851	-	unknown	no homolog in α522	FALSE	FALSE		N.D.	area of degeneration s	FALSE	N.A.	TRUE	FALSE	3.63133	N.S.	N.A.	N.A.	N.A.	N.A.	N.A.	N.A.			1
NMB1852	1954738	1955127	+	129	15677687	-	903246	hypothetical protein NMB1852	COG2852S	cytoplasmic		FALSE	FALSE		N.D.	area of degeneration s	TRUE	0.923954	TRUE	FALSE	N.S.	N.S.	N.A.	N.A.	N.A.	N.A.	N.A.	N.A.			1
NMB1853	1955463	1955735	+	90	15677688	-	903245	hypothetical protein NMB1853	-	unknown		FALSE	FALSE		N.D.	area of degeneration s	TRUE	0.606383	TRUE	FALSE	N.S.	N.S.	N.A.	N.A.	N.A.	N.A.	N.A.	N.A.			1
NMB1854	1955809	1956450	+	213	15677689	-	903244	hypothetical protein NMB1854	-	unknown	no homolog in α522	FALSE	FALSE		N.D.	area of degeneration s	FALSE	N.A.	TRUE	FALSE	N.S.	N.S.	N.A.	N.A.	N.A.	N.A.	N.A.	N.A.			1
NMB1855	1956479	1959694	+	1071	15677690	carB	903243	carbamoyl phosphate synthase large subunit	COG0458EF	unknown	arginine biosynthesis q	FALSE	FALSE	MMEcarAcarB in both genomes	0.4		TRUE	0.995751	TRUE	TRUE	-1.49173	N.S.	N.S.	N.S.	N.S.	N.S.	N.S.	N.S.			1
NMB1856	1959919	1960818	-	299	15677691	-	903242	LysR family transcriptional regulator	COG0583K	cytoplasmic		FALSE	FALSE		0.8		TRUE	0.991453	TRUE	TRUE	N.S.	N.S.	N.S.	N.S.	N.S.	N.S.	N.S.	N.S.			1
NMB1857	1961057	1961635	+	192	15677692	mdaB	903241	modulator of drug activity B	COG2249R	cytoplasmic		FALSE	FALSE		N.D.		TRUE	0.992665	TRUE	FALSE	4.37527	-2.79976	N.A.	N.A.	N.A.	N.A.	N.A.	N.A.			1
NMB1858	1961632	1962018	-	128	15677693	-	903240	hypothetical protein NMB1858	-	unknown		FALSE	FALSE		0.6		TRUE	0.976923	TRUE	TRUE	N.S.	N.S.	N.S.	N.S.	N.S.	N.S.	N.S.	N.S.			1
NMB1859	1962109	1963149	-	346	15677694	queA	903239	S-adenosylmethionine:tRNA ribosyltransferase-isomerase	COG0809J	cytoplasmic		FALSE	FALSE		N.D.		TRUE	0.986975	TRUE	FALSE	N.S.	N.S.	N.A.	N.A.	N.A.	N.A.	N.A.	N.A.			1
NMB1860	1963505	1963960	+	151	15677695	accB	903238	acetyl-CoA carboxylase biotin carboxyl carrier protein subunit	COG0511I	unknown		FALSE	FALSE		0.5		TRUE	0.979381	TRUE	TRUE	N.S.	N.S.	N.S.	N.S.	1.5569	N.S.	2.19968	-1.58209			1
NMB1861	1964072	1965433	+	453	15677696	accC	904327	acetyl-CoA carboxylase, biotin carboxylase	COG0439I	cytoplasmic		FALSE	FALSE		0.3		TRUE	0.997805	TRUE	TRUE	N.S.	N.S.	N.S.	N.S.	N.S.	N.S.	N.S.	N.S.			1
NMB1862	1965694	1966581	+	295	15677697	prmA	904326	ribosomal protein L11 methyltransferase	COG2264J	cytoplasmic		FALSE	FALSE		0.4		TRUE	0.97138	TRUE	TRUE	N.S.	N.S.	N.S.	N.S.	-1.77751	N.S.	-2.54274	2.15903			1
NMB1863	1966599	1967162	+	187	15677698	orn	904325	oligoribonuclease	COG1949A	cytoplasmic		FALSE	FALSE		0.7		TRUE	0.971354	TRUE	TRUE	N.S.	N.S.	N.S.	N.S.	-2.50716	N.S.	N.S.	N.S.			1
NMB1864	1967566	1968849	-	427	15677699	hemL	904324	glutamate-1-semialdehyde aminotransferase	COG0001H	unknown		FALSE	FALSE		N.D.		TRUE	0.942217	TRUE	FALSE	N.S.	N.S.	N.A.	N.A.	N.A.	N.A.	N.A.	N.A.			1
NMB1865	1968862	1969080	+	72	15677700	-	904323	hypothetical protein NMB1865	-	unknown		FALSE	FALSE		N.D.		TRUE	0.139597	TRUE	FALSE	N.S.	N.S.	N.A.	N.A.	N.A.	N.A.	N.A.	N.A.			1
NMB1866	1969634	1970962	+	442	15677701	-	904322	hypothetical protein NMB1866	COG0621J	cytoplasmic		FALSE	FALSE		0.4		TRUE	1	TRUE	TRUE	-2.59741	1.69009	N.S.	1.88441	N.S.	N.S.	-3.08172	N.S.			1
NMB1867	1971047	1972960	-	637	15677702	dxs	904321	1-deoxy-D-xylulose-5-phosphate synthase	COG1154HI	cytoplasmic		FALSE	FALSE		0.2		TRUE	0.985782	TRUE	TRUE	N.S.	N.S.	N.S.	N.S.	N.S.	N.S.	N.S.	N.S.			1
NMB1868	1973045	1973950	-	301	15677703	xerC	904320	integrase/recombinase XerC	COG4973L	cytoplasmic		FALSE	FALSE		0.3		TRUE	0.903279	TRUE	TRUE	N.S.	N.S.	N.S.	N.S.	N.S.	N.S.	N.S.	N.S.			1
NMB1869	1974134	1975198	+	354	15677704	cbbA	904319	fructose-1,6-bisphosphate aldolase	COG0191G	cytoplasmic		FALSE	FALSE		N.D.		TRUE	0.988652	TRUE	FALSE	N.S.	N.S.	N.A.	N.A.	N.A.	N.A.	N.A.	N.A.			1
NMB1870	1975218	1976180	+	320	15677705	-	904318	hypothetical protein NMB1870	-	unknown	factor H binding protein Fhbp	TRUE	FALSE		N.D.		TRUE	0.974763	TRUE	FALSE	N.S.	N.S.	N.A.	N.A.	N.A.	N.A.	N.A.	N.A.			1
NMB1871	1976327	1977004	+	225	15677706	-	904317	hypothetical protein NMB1871	COG1214O	unknown		FALSE	FALSE		N.D.		TRUE	0.973214	TRUE	FALSE	N.S.	N.S.	N.A.	N.A.	N.A.	N.A.	N.A.	N.A.			1
NMB1872	1977001	1977441	+	146	15677707	-	904316	putative ribosomal-protein-alanine acetyltransferase	COG0456R	cytoplasmic		FALSE	FALSE		N.D.		TRUE	0.915825	TRUE	FALSE	N.S.	N.S.	N.A.	N.A.	N.A.	N.A.	N.A.	N.A.			1
NMB1873	1977435	1978172	+	245	15677708	-	904315	putative DNA polymerase	COG1573L	cytoplasmic		FALSE	FALSE		N.D.		TRUE	0.934959	TRUE	FALSE	-1.36191	1.10423	N.A.	N.A.	N.A.	N.A.	N.A.	N.A.			1
NMB1874	1978234	1978875	+	213	15677709	pyrE	904314	orotate phosphoribosyltransferase	COG0461F	unknown		FALSE	FALSE		N.D.		TRUE	1	TRUE	FALSE	-1.03694	N.S.	N.A.	N.A.	N.A.	N.A.	N.A.	N.A.			1
NMB1875	1978949	1979383	+	144	15677710	-	904313	hypothetical protein NMB1875	-	unknown		FALSE	FALSE		0.5		TRUE	1	TRUE	TRUE	N.S.	N.S.	N.S.	N.S.	N.S.	N.S.	N.S.	N.S.			1
NMB1876	1979380	1980690	+	436	15677711	argA	904312	N-acetylglutamate synthase	COG0548E	cytoplasmic	arginine biosynthesis q	FALSE	FALSE		0.5		TRUE	1	TRUE	TRUE	-1.46009	0.921941	N.S.	N.S.	N.S.	N.S.	N.S.	N.S.			1
NMB1877	1980891	1982906	+	671	15677712	-	904309	prolyl oligopeptidase family protein	COG1505E	periplasmic	SSR locus p	FALSE	FALSE	CREE in both genomes	0.1		TRUE	0.991298	TRUE	TRUE	N.S.	N.S.	N.S.	N.S.	N.S.	N.S.	N.S.	N.S.			1
NMB1878	1983021	1983608	-	195	15677713	-	904308	AraC family transcriptional regulator	COG2207K	cytoplasmic		FALSE	FALSE		N.D.		FALSE	N.A.	FALSE	FALSE	N.A.	N.A.	N.A.	N.A.	N.A.	N.A.	N.A.	N.A.			1
NMB1879	1983666	1983977	-	103	15677714	-	904306	hypothetical protein NMB1879	-	unknown		FALSE	FALSE		N.D.		FALSE	N.A.	TRUE	FALSE	N.S.	N.S.	N.A.	N.A.	N.A.	N.A.	N.A.	N.A.			1
NMB1880	1984213	1985178	+	321	15677715	-	904303	putative ABC transporter, periplasmic solute-binding protein	COG4607P	unknown		TRUE	FALSE		0.1		TRUE	0.995261	TRUE	TRUE	N.S.	N.S.	N.S.	N.S.	N.S.	N.S.	N.S.	N.S.			1
NMB1881	1985735	1986058	+	107	15677716	-	904300	hypothetical protein NMB1881	COG0662G	cytoplasmic		FALSE	FALSE		0.4		TRUE	0.982063	TRUE	TRUE	N.S.	N.S.	N.S.	N.S.	N.S.	N.S.	N.S.	N.S.			1
NMB1882	1986172	1988349	+	725	15677717	-	904299	TonB-dependent receptor	COG4773P	outer membrane		TRUE	FALSE		0.4		TRUE	0.993179	TRUE	TRUE	N.S.	N.S.	N.S.	N.S.	N.S.	N.S.	N.S.	N.S.			1
NMB1883	1988478	1988768	-	96	15677718	-	904298	hypothetical protein NMB1883	-	unknown		FALSE	FALSE		N.D.		TRUE	0.542714	TRUE	FALSE	-2.27013	N.S.	N.A.	N.A.	N.A.	N.A.	N.A.	N.A.			1
NMB1884	1988765	1989088	-	107	15677719	-	904296	hypothetical protein NMB1884	COG0607P	cytoplasmic		FALSE	FALSE		0.6		TRUE	1	TRUE	TRUE	N.S.	N.S.	N.S.	N.S.	N.S.	N.S.	N.S.	N.S.			1
NMB1885	1989168	1989824	-	218	15677720	pcm	904295	protein-L-isoaspartate O-methyltransferase	COG2518O	cytoplasmic		FALSE	FALSE		0.3		TRUE	0.995338	TRUE	TRUE	-0.998201	N.S.	N.S.	N.S.	N.S.	N.S.	N.S.	N.S.			1
NMB1886	1989927	1990430	-	167	15677721	-	904292	hypothetical protein NMB1886	COG1956T	cytoplasmic		FALSE	FALSE		0.1		TRUE	1	TRUE	TRUE	-1.22685	N.S.	N.S.	N.S.	N.S.	N.S.	N.S.	N.S.			1
NMB1887	1990609	1991382	+	257	15677722	tpiA	904291	triosephosphate isomerase	COG0149G	unknown		FALSE	FALSE		0.8		TRUE	1	TRUE	TRUE	N.S.	N.S.	N.S.	N.S.	N.S.	N.S.	N.S.	N.S.			1
NMB1888	1991389	1991739	+	116	15677723	secG	904290	preprotein translocase subunit SecG	-	cytoplasmic membrane		FALSE	FALSE		0.5		TRUE	1	TRUE	TRUE	1.59512	N.S.	N.S.	N.S.	N.S.	N.S.	N.S.	N.S.			1
NMB1889	1992527	1992619	+	30	15677724	-	904288	hypothetical protein NMB1889	-	unknown		FALSE	FALSE		N.D.		TRUE	0.359177	TRUE	FALSE	N.S.	N.S.	N.A.	N.A.	N.A.	N.A.	N.A.	N.A.			1
NMB1890	1992750	1993118	+	122	15677725	-	904287	hypothetical protein NMB1890	COG4737S	cytoplasmic		FALSE	FALSE		0.6		TRUE	0.983402	TRUE	TRUE	1.41659	N.S.	N.S.	N.S.	-2.67614	N.S.	-2.30302	N.S.			1
NMB1891	1993115	1993426	+	103	15677726	-	904286	helix-turn-helix family protein	COG2944K	unknown		FALSE	FALSE		0.8		TRUE	0.97549	TRUE	TRUE	-1.06613	N.S.	N.S.	N.S.	-1.36909	N.S.	-2.29273	1.46002			1
NMB1892	1993536	1993748	+	70	15677727	-	904285	hypothetical protein NMB1892	-	unknown		FALSE	FALSE		N.D.		TRUE	0.154422	FALSE	FALSE	N.A.	N.A.	N.A.	N.A.	N.A.	N.A.	N.A.	N.A.			1
NMB1894	1994761	1994892	-	43	15678017	-	903121	leucyl-tRNA synthetase, truncation	COG0495J	unknown		FALSE	FALSE		0.6		TRUE	0.872414	TRUE	TRUE	N.S.	N.S.	N.S.	1.99866	N.S.	N.S.	N.S.	N.S.			1
NMB1895	1994885	1995028	-	47	15678018	-	903119	DNA adenine methylase, truncation	COG0338L	unknown		FALSE	FALSE		N.D.		TRUE	0.932388	TRUE	FALSE	N.S.	N.S.	N.A.	N.A.	N.A.	N.A.	N.A.	N.A.			1
NMB1896	1995012	1995815	-	267	15677728	dpnC	904280	type II restriction enzyme DpnI	-	unknown	pseudogene in both strains	FALSE	FALSE		N.D.		TRUE	0.920863	TRUE	FALSE	N.S.	N.S.	N.A.	N.A.	N.A.	N.A.	N.A.	N.A.			1
NMB1897	1995949	1998579	-	876	15677729	leuS	904274	leucyl-tRNA synthetase	COG0495J	unknown		FALSE	FALSE		N.D.		TRUE	0.952302	TRUE	FALSE	N.S.	N.S.	N.A.	N.A.	N.A.	N.A.	N.A.	N.A.			1
NMB1898	1998849	1999364	+	171	15677730	mlp	904273	lipoprotein	COG2913J	unknown		TRUE	FALSE		0.4		TRUE	0.98892	TRUE	TRUE	-1.11087	1.10726	-1.17011	N.S.	N.S.	N.S.	N.S.	N.S.			1
NMB1899	1999371	1999814	+	147	15677731	-	904272	hypothetical protein NMB1899	-	unknown		FALSE	FALSE		N.D.		TRUE	0.94702	TRUE	FALSE	N.S.	N.S.	N.A.	N.A.	N.A.	N.A.	N.A.	N.A.			1
NMB1900	1999890	2002040	+	716	15677732	ppk	904271	polyphosphate kinase	COG0855P	cytoplasmic		FALSE	FALSE	difference in a non-repetitive region approx. 140 bp in size	0.3		TRUE	0.923823	TRUE	TRUE	-1.26075	1.16628	1.41199	2.42563	2.0594	2.39896	N.S.	N.S.			1
NMB1902	2003051	2004154	-	367	15677733	dnaN	904268	DNA polymerase III subunit beta	COG0592L	unknown		FALSE	FALSE		N.D.		TRUE	0.988827	TRUE	FALSE	N.S.	N.S.	N.A.	N.A.	N.A.	N.A.	N.A.	N.A.			1
NMB1903	2004389	2005945	-	518	15677734	dnaA	904267	chromosomal replication initiator protein DnaA	COG0593L	cytoplasmic		FALSE	FALSE		0.2		TRUE	0.998037	TRUE	TRUE	N.S.	N.S.	N.S.	N.S.	N.S.	N.S.	N.S.	N.S.			1
NMB1904	2006237	2006371	+	44	15677735	rpmH	904264	50S ribosomal protein L34	-	unknown		FALSE	FALSE		0.4		TRUE	1	TRUE	TRUE	3.47522	N.S.	N.S.	N.S.	1.49414	N.S.	N.S.	N.S.			1
NMB1905	2006374	2006739	+	121	15677736	rnpA	904262	ribonuclease P	COG0594J	unknown		FALSE	FALSE		0.9		TRUE	1	TRUE	TRUE	2.56191	N.S.	N.S.	N.S.	N.S.	N.S.	N.S.	N.S.			1
NMB1906	2006804	2007025	+	73	15677737	-	904261	hypothetical protein NMB1906	COG0759S	unknown		FALSE	FALSE		0.5		TRUE	1	TRUE	TRUE	N.S.	N.S.	N.S.	N.S.	N.S.	N.S.	N.S.	N.S.			1
NMB1907	2007197	2008834	+	545	15677738	yidC	904258	putative inner membrane protein translocase component YidC	COG0706U	cytoplasmic membrane		FALSE	FALSE		N.D.		TRUE	0.990884	TRUE	FALSE	N.S.	N.S.	N.A.	N.A.	N.A.	N.A.	N.A.	N.A.			1
NMB1908	2008915	2009640	-	241	15677739	-	904257	hypothetical protein NMB1908	COG0313R	cytoplasmic		FALSE	FALSE		N.D.		TRUE	0.921325	TRUE	FALSE	N.S.	N.S.	N.A.	N.A.	N.A.	N.A.	N.A.	N.A.			1
NMB1909	2009687	2010277	-	196	15677740	maf	904255	Maf-like protein	COG0424D	cytoplasmic		FALSE	FALSE		0.4		TRUE	0.97416	TRUE	TRUE	N.S.	N.S.	1.67087	N.S.	3.0858	1.55683	2.14111	N.S.			1
NMB1910	2010425	2010928	+	167	15677741	-	904254	hypothetical protein NMB1910	COG1399R	cytoplasmic		FALSE	FALSE		0.1		TRUE	0.993976	TRUE	TRUE	3.87472	N.S.	N.S.	N.S.	N.S.	N.S.	N.S.	N.S.			1
NMB1911	2010962	2011141	+	59	15677742	rpmF	904253	50S ribosomal protein L32	COG0333J	unknown		FALSE	FALSE		N.D.		TRUE	1	FALSE	FALSE	N.A.	N.A.	N.A.	N.A.	N.A.	N.A.	N.A.	N.A.			1
NMB1912	2011316	2011843	+	175	15677743	-	904252	hypothetical protein NMB1912	COG2236R	cytoplasmic		FALSE	FALSE		0.6		TRUE	1	TRUE	TRUE	N.S.	N.S.	N.S.	N.S.	N.S.	N.S.	N.S.	N.S.			1
NMB1913	2011932	2012987	+	351	15677744	plsX	904250	putative glycerol-3-phosphate acyltransferase PlsX	COG0416I	unknown	SSR locus p	FALSE	FALSE		0.8		TRUE	0.99705	TRUE	TRUE	N.S.	N.S.	N.S.	N.S.	-1.06013	N.S.	N.S.	N.S.			1
NMB1914	2013123	2013374	+	83	15677745	-	904249	hypothetical protein NMB1914	-	cytoplasmic		FALSE	FALSE		0.7		TRUE	0.987805	TRUE	TRUE	N.S.	N.S.	N.S.	N.S.	N.S.	N.S.	N.S.	N.S.			1
NMB1915	2013401	2013790	+	129	15677746	-	904247	hypothetical protein NMB1915	-	unknown		FALSE	FALSE		N.D.		TRUE	0.317829	TRUE	FALSE	N.S.	N.S.	N.A.	N.A.	N.A.	N.A.	N.A.	N.A.			1
NMB1916	2013972	2014934	+	320	15677747	fabH	904246	3-oxoacyl-(acyl carrier protein) synthase III	COG0332I	unknown		FALSE	FALSE		0.3		TRUE	0.968404	TRUE	TRUE	1.05746	N.S.	N.S.	N.S.	1.48582	N.S.	1.85653	-1.16524			1
NMB1917	2014981	2015388	+	135	15677748	-	904245	hypothetical protein NMB1917	COG3326S	cytoplasmic membrane		FALSE	FALSE		0.8		TRUE	0.933579	TRUE	TRUE	4.46967	N.S.	N.S.	N.S.	N.S.	N.S.	N.S.	N.S.			1
NMB1918	2015482	2016408	+	308	15677749	fabD	904244	acyl-carrier-protein S-malonyltransferase	COG0331I	unknown		FALSE	FALSE		0.6		TRUE	0.969595	TRUE	TRUE	N.S.	N.S.	N.S.	1.25003	1.58907	1.1661	N.S.	N.S.			1
NMB1919	2016546	2018411	+	621	15677750	-	904243	ABC transporter, ATP-binding protein	COG1132V	cytoplasmic membrane		FALSE	FALSE		0.6		TRUE	0.989158	TRUE	TRUE	N.S.	N.S.	N.S.	N.S.	N.S.	N.S.	N.S.	N.S.			1
NMB1920	2018511	2020076	+	521	15677751	guaA	904234	bifunctional GMP synthase/glutamine amidotransferase protein	COG0519F	cytoplasmic		FALSE	FALSE		0.7		TRUE	1	TRUE	TRUE	-0.893971	0.996714	N.S.	N.S.	-1.19601	N.S.	N.S.	N.S.			1
NMB1921	2020138	2020884	+	248	15677752	fabG	904233	3-ketoacyl-(acyl-carrier-protein) reductase	COG1028IQR	unknown		FALSE	FALSE		0.9		TRUE	1	TRUE	TRUE	N.S.	N.S.	N.S.	N.S.	N.S.	N.S.	N.S.	N.S.			1
NMB1923	2021418	2021801	+	127	15677753	-	904232	hypothetical protein NMB1923	COG3012S	unknown	variant proteins	FALSE	FALSE		0.3		TRUE	0.747212	TRUE	TRUE	N.S.	N.S.	N.S.	N.S.	N.S.	N.S.	N.S.	N.S.			1
NMB1924	2022019	2022714	-	231	15677754	-	904231	inositol monophosphatase family protein	COG0483G	unknown		FALSE	FALSE		0.5		TRUE	1	TRUE	TRUE	-1.42041	N.S.	N.S.	N.S.	-1.13319	N.S.	N.S.	N.S.			1
NMB1925	2022917	2023642	+	241	15677755	-	904230	hypothetical protein NMB1925	COG1385S	cytoplasmic		FALSE	FALSE		N.D.		TRUE	0.974684	TRUE	FALSE	N.S.	N.S.	N.A.	N.A.	N.A.	N.A.	N.A.	N.A.			1
NMB1926	2024879	2025721	-	280	15677756	lgtE	904229	lacto-N-neotetraose biosynthesis glycosyl transferase LgtE	COG3306M	cytoplasmic		TRUE	FALSE		0.3		TRUE	0.925134	TRUE	TRUE	N.S.	N.S.	N.S.	N.S.	N.S.	N.S.	N.S.	N.S.			1
NMB1927	2025763	2025858	-	31	15677757	-	904228	lacto-N-neotetraose biosynthesis glycosyl transferase-related protein	-	unknown		FALSE	FALSE		0.6		TRUE	1	TRUE	TRUE	N.S.	N.S.	N.S.	N.S.	-1.07916	N.S.	N.S.	N.S.			1
NMB1928	2025870	2026697	-	275	15677758	lgtB	904227	lacto-N-neotetraose biosynthesis glycosyl transferase LgtB	COG3306M	cytoplasmic		TRUE	FALSE		0.3		TRUE	0.932264	TRUE	TRUE	-1.26935	N.S.	N.S.	N.S.	N.S.	N.S.	-1.5574	N.S.			1
NMB1929	2026739	2027788	-	349	15677759	lgtA	904226	lacto-N-neotetraose biosynthesis glycosyl tranferase	COG0463M	cytoplasmic	SSR locus p	TRUE	FALSE		0.4		TRUE	0.956399	TRUE	TRUE	N.S.	N.S.	N.S.	N.S.	N.S.	N.S.	N.S.	N.S.			1
NMB1930	2027805	2029868	-	687	15677760	glyS	904225	glycyl-tRNA synthetase subunit beta	COG0751J	unknown		FALSE	FALSE		N.D.	MMEglyQS s	TRUE	0.971168	TRUE	FALSE	N.S.	N.S.	N.A.	N.A.	N.A.	N.A.	N.A.	N.A.			1
NMB1931	2029950	2030297	-	115	15677761	-	904224	hypothetical protein NMB1931	COG3171S	cytoplasmic	truncated protein in MC58	FALSE	FALSE		N.D.	MMEglyQS s	TRUE	0.567901	TRUE	FALSE	N.S.	N.S.	N.A.	N.A.	N.A.	N.A.	N.A.	N.A.			1
NMB1932	2030374	2031279	-	301	15677762	glyQ	904222	glycyl-tRNA synthetase subunit alpha	COG0752J	cytoplasmic		FALSE	FALSE		0.4	MMEglyQS s	TRUE	0.993579	TRUE	TRUE	3.02298	N.S.	N.S.	N.S.	N.S.	N.S.	N.S.	N.S.			1
NMB1933	2031684	2032106	-	140	15677763	atpC	904221	F0F1 ATP synthase subunit epsilon	COG0355C	unknown		FALSE	FALSE		N.D.		TRUE	0.973585	TRUE	FALSE	N.S.	N.S.	N.A.	N.A.	N.A.	N.A.	N.A.	N.A.			1
NMB1934	2032117	2033514	-	465	15677764	atpD	904218	F0F1 ATP synthase subunit beta	COG0055C	cytoplasmic		FALSE	FALSE		0.5		TRUE	0.998901	TRUE	TRUE	N.S.	N.S.	N.S.	N.S.	1.09542	N.S.	N.S.	N.S.			1
NMB1935	2033552	2034427	-	291	15677765	atpG	904217	F0F1 ATP synthase subunit gamma	COG0224C	unknown		FALSE	FALSE		0.5		TRUE	0.996454	TRUE	TRUE	N.S.	N.S.	N.S.	N.S.	N.S.	N.S.	N.S.	N.S.			1
NMB1936	2034452	2035999	-	515	15677766	atpA	904216	F0F1 ATP synthase subunit alpha	COG0056C	unknown	Hfq z	FALSE	FALSE		N.D.		FALSE	N.A.	TRUE	FALSE	N.S.	N.S.	N.A.	N.A.	N.A.	N.A.	N.A.	N.A.			1
NMB1937	2036010	2036543	-	177	15677767	atpH	904215	F0F1 ATP synthase subunit delta	COG0712C	cytoplasmic		FALSE	FALSE		0.4		TRUE	0.997041	TRUE	TRUE	N.S.	N.S.	N.S.	N.S.	1.71262	N.S.	1.5951	-1.57711			1
NMB1938	2036548	2037018	-	156	15677768	atpF	904214	F0F1 ATP synthase subunit B	COG0711C	unknown		FALSE	FALSE		0.8		TRUE	1	TRUE	TRUE	N.S.	N.S.	N.S.	N.S.	2.40181	N.S.	2.24543	-2.41303			1
NMB1939	2037089	2037325	-	78	15677769	atpE	904213	F0F1 ATP synthase subunit C	COG0636C	cytoplasmic membrane		FALSE	FALSE		0.2		TRUE	1	TRUE	TRUE	N.S.	N.S.	N.S.	N.S.	N.S.	N.S.	N.S.	N.S.			1
NMB1940	2037382	2038248	-	288	15677770	atpB	904211	F0F1 ATP synthase subunit A	COG0356C	cytoplasmic membrane	Hfq z	FALSE	FALSE		0.6		TRUE	1	TRUE	TRUE	1.30135	N.S.	N.S.	N.S.	N.S.	N.S.	N.S.	N.S.			1
NMB1941	2038238	2038591	-	117	15677771	-	904210	hypothetical protein NMB1941	COG3312C	cytoplasmic membrane		FALSE	FALSE		0.1		TRUE	1	TRUE	TRUE	3.05403	N.S.	N.S.	N.S.	N.S.	N.S.	N.S.	N.S.			1
NMB1942	2038745	2039038	-	97	15677772	-	904209	hypothetical protein NMB1942	-	unknown		FALSE	FALSE		N.D.		FALSE	N.A.	TRUE	FALSE	N.S.	N.S.	N.A.	N.A.	N.A.	N.A.	N.A.	N.A.			1
NMB1943	2039208	2039381	-	57	15677773	-	904208	hypothetical protein NMB1943	-	unknown		FALSE	FALSE		N.D.		FALSE	N.A.	TRUE	FALSE	N.S.	N.S.	N.A.	N.A.	N.A.	N.A.	N.A.	N.A.			1
NMB1944	2039433	2040293	-	286	15677774	-	904207	ParB family protein	COG1475K	cytoplasmic		FALSE	FALSE		N.D.		TRUE	0.985507	TRUE	FALSE	1.0694	N.S.	N.A.	N.A.	N.A.	N.A.	N.A.	N.A.			1
NMB1945	2040448	2041020	+	190	15677775	ubiX	904206	aromatic acid decarboxylase	COG0163H	cytoplasmic		FALSE	FALSE		N.D.		TRUE	1	TRUE	FALSE	N.S.	N.S.	N.A.	N.A.	N.A.	N.A.	N.A.	N.A.			1
NMB1946	2041082	2041945	-	287	15677776	-	904205	outer membrane lipoprotein	COG1464P	unknown		TRUE	FALSE		0.6		TRUE	0.989437	TRUE	TRUE	-0.916654	N.S.	N.S.	0.775994	1.53157	0.776776	N.S.	N.S.			1
NMB1947	2042104	2042790	-	228	15677777	-	904203	ABC transporter, permease protein	COG2011P	cytoplasmic membrane		FALSE	FALSE		N.D.		TRUE	0.971897	TRUE	FALSE	N.S.	N.S.	N.A.	N.A.	N.A.	N.A.	N.A.	N.A.			1
NMB1948	2042792	2043529	-	245	15677778	-	904202	ABC transporter, ATP-binding protein	COG1135P	cytoplasmic membrane		FALSE	FALSE		0.8		TRUE	0.976939	TRUE	TRUE	N.S.	N.S.	N.S.	N.S.	-1.92837	N.S.	-1.97714	N.S.			1
NMB1949	2044059	2045909	+	616	15677779	-	904201	putative soluble lytic murein transglycosylase	COG0741M	periplasmic		FALSE	FALSE		0.5		TRUE	0.99102	TRUE	TRUE	N.S.	N.S.	N.S.	2.2084	N.S.	1.87076	N.S.	N.S.			1
NMB1950	2046198	2046410	+	70	15677780	rpsU	904200	30S ribosomal protein S21	COG0828J	cytoplasmic		FALSE	FALSE		0.4		TRUE	1	TRUE	TRUE	N.S.	N.S.	N.S.	N.S.	N.S.	N.S.	N.S.	N.S.			1
NMB1951	2046446	2046988	+	180	15677781	-	904199	hypothetical protein NMB1951	COG1610S	cytoplasmic		FALSE	FALSE		N.D.		TRUE	0.991279	TRUE	FALSE	N.S.	N.S.	N.A.	N.A.	N.A.	N.A.	N.A.	N.A.			1
NMB1952	2047187	2047579	-	130	15677782	sspB	904198	ClpXP protease specificity-enhancing factor	COG2969R	unknown		FALSE	FALSE		0.5		TRUE	1	TRUE	TRUE	N.S.	N.S.	N.S.	N.S.	N.S.	N.S.	N.S.	N.S.			1
NMB1953	2047651	2048256	-	201	15677783	sspA	904197	stringent starvation protein A	COG0625O	cytoplasmic		FALSE	FALSE		0.3		TRUE	1	TRUE	TRUE	N.S.	N.S.	N.S.	N.S.	N.S.	N.S.	N.S.	N.S.			1
NMB1954	2048526	2050187	-	553	15677784	-	904196	hypothetical protein NMB1954	COG1807M	cytoplasmic membrane		FALSE	FALSE		0.3		TRUE	1	TRUE	TRUE	N.S.	N.S.	N.S.	N.S.	N.S.	N.S.	N.S.	N.S.			1
NMB1955	2050348	2050974	-	208	15677785	-	904195	cadmium resistance protein	COG4300P	cytoplasmic membrane		FALSE	FALSE		0.4		TRUE	0.98995	TRUE	TRUE	N.S.	N.S.	N.S.	N.S.	N.S.	N.S.	N.S.	N.S.			1
NMB1956	2051277	2051492	-	71	15677786	rpmE	904194	50S ribosomal protein L31	COG0254J	unknown		FALSE	FALSE		0.4		TRUE	0.974359	TRUE	TRUE	N.S.	N.S.	N.S.	N.S.	-1.22405	-0.949073	N.S.	N.S.			1
NMB1957	2051727	2052110	+	127	15677787	-	904193	hypothetical protein NMB1957	COG1044M	unknown		FALSE	FALSE		0.2		TRUE	0.931298	TRUE	TRUE	N.S.	N.S.	N.S.	N.S.	N.S.	N.S.	N.S.	N.S.			1
NMB1958	2052311	2052811	-	166	15677788	-	904192	putative thioredoxin	COG1225O	unknown		FALSE	FALSE		N.D.		TRUE	0.952239	TRUE	FALSE	N.S.	0.818733	N.A.	N.A.	N.A.	N.A.	N.A.	N.A.			1
NMB1959	2052808	2053191	-	127	15677789	-	904191	hypothetical protein NMB1959	COG0824R	cytoplasmic		FALSE	FALSE		0.6		TRUE	1	TRUE	TRUE	N.S.	N.S.	N.S.	N.S.	N.S.	N.S.	N.S.	N.S.			1
NMB1960	2053191	2053673	-	160	15677790	-	904190	hypothetical protein NMB1960	-	unknown		FALSE	FALSE		0.7		TRUE	1	TRUE	TRUE	N.S.	N.S.	N.S.	N.S.	0.997655	N.S.	1.32069	N.S.			1
NMB1961	2053678	2054505	-	275	15677791	-	904189	VacJ-related protein	COG2853M	outer membrane		TRUE	FALSE		0.9		TRUE	1	TRUE	TRUE	N.S.	N.S.	N.S.	N.S.	-2.03091	N.S.	-1.47004	1.4726			1
NMB1962	2054502	2054780	-	92	15677792	-	904187	hypothetical protein NMB1962	COG3113R	unknown		FALSE	FALSE		N.D.		TRUE	0.864865	TRUE	FALSE	N.S.	N.S.	N.A.	N.A.	N.A.	N.A.	N.A.	N.A.			1
NMB1963	2054831	2055421	-	196	15677793	-	904186	hypothetical protein NMB1963	COG2854Q	unknown		FALSE	FALSE		0.4		TRUE	0.984252	TRUE	TRUE	N.S.	N.S.	N.S.	N.S.	N.S.	N.S.	N.S.	N.S.			1
NMB1964	2055458	2055952	-	164	15677794	-	904185	hypothetical protein NMB1964	COG1463Q	unknown		FALSE	FALSE		0.5		TRUE	0.981132	TRUE	TRUE	N.S.	N.S.	N.S.	N.S.	N.S.	N.S.	N.S.	N.S.			1
NMB1965	2056003	2056779	-	258	15677795	-	904180	hypothetical protein NMB1965	COG0767Q	cytoplasmic membrane		FALSE	TRUE		0.5		TRUE	0.991886	TRUE	TRUE	N.S.	N.S.	N.S.	N.S.	N.S.	N.S.	N.S.	N.S.			1
NMB1966	2056827	2057627	-	266	15677796	-	904178	ABC transporter, ATP-binding protein	COG1127Q	unknown		FALSE	FALSE		0.3		TRUE	0.992322	TRUE	TRUE	-1.71813	2.12001	N.S.	N.S.	N.S.	N.S.	N.S.	N.S.			1
NMB1967	2057800	2058717	+	305	15677797	-	904175	AraC family transcriptional regulator	COG2207K	cytoplasmic		FALSE	FALSE		0.4		TRUE	0.998382	TRUE	TRUE	N.S.	N.S.	N.S.	N.S.	N.S.	N.S.	N.S.	N.S.			1
NMB1968	2058977	2060419	+	480	15677798	aldA	904174	aldehyde dehydrogenase A	COG1012C	cytoplasmic		FALSE	FALSE	CREE in MC58	0.2		TRUE	0.994742	TRUE	TRUE	-2.15168	N.S.	N.S.	N.S.	3.56318	1.23028	3.09152	-2.32699			1
NMB1969	2061453	2064701	+	1082	15677799	-	904173	putative serotype-1-specific antigen	-	outer membrane	SSR locus p, NalP	TRUE	FALSE		0.6		TRUE	0.850463	TRUE	TRUE	N.S.	N.S.	0.876545	1.63504	1.05452	1.08049	N.S.	N.S.			1
NMB1970	2065733	2067514	+	593	15677800	-	904171	putative para-aminobenzoate synthetase component I/4-amino-4-deoxychorismate lyase	COG0147EH	cytoplasmic		FALSE	FALSE		0.2		TRUE	0.967337	TRUE	TRUE	1.47633	-1.95002	N.S.	N.S.	N.S.	N.S.	N.S.	N.S.			1
NMB1971	2067573	2069090	-	505	15677801	-	904170	hypothetical protein NMB1971	-	outer membrane		FALSE	FALSE		0.6		TRUE	0.996105	TRUE	TRUE	N.S.	N.S.	N.S.	N.S.	N.S.	N.S.	N.S.	N.S.			1
NMB1972	2069786	2071420	-	544	15677802	groEL	904169	chaperonin GroEL	COG0459O	cytoplasmic	Hfq z	FALSE	FALSE		0.3		TRUE	0.994225	TRUE	TRUE	N.S.	N.S.	N.S.	N.S.	N.S.	N.S.	N.S.	N.S.			1
NMB1973	2071513	2071803	-	96	15677803	groES	904167	co-chaperonin GroES	COG0234O	cytoplasmic		FALSE	FALSE		0.6		TRUE	1	TRUE	TRUE	-1.0339	N.S.	N.S.	N.S.	N.S.	N.S.	N.S.	N.S.			1
NMB1975	2072896	2074431	+	511	15677804	-	904164	sodium- and chloride-dependent transporter	COG0733R	cytoplasmic membrane		FALSE	FALSE		0.4		TRUE	1	TRUE	TRUE	N.S.	N.S.	N.S.	N.S.	1.57966	N.S.	1.97799	N.S.			1
NMB1976	2074556	2075800	-	414	15677805	lysA	904163	diaminopimelate decarboxylase	COG0019E	cytoplasmic	lysine biosynthesis q	FALSE	FALSE		N.D.		TRUE	0.968059	TRUE	FALSE	N.S.	N.S.	N.A.	N.A.	N.A.	N.A.	N.A.	N.A.			1
NMB1977	2075811	2075981	-	56	15677806	-	904162	hypothetical protein NMB1977	-	unknown		FALSE	FALSE		0.5		TRUE	0.965217	TRUE	TRUE	N.S.	-1.37742	N.S.	N.S.	N.S.	N.S.	N.S.	N.S.			1
NMB1978	2076052	2076375	+	107	15677807	cyaY	904161	frataxin-like protein	COG1965P	cytoplasmic		FALSE	FALSE		0.5		TRUE	0.954751	TRUE	TRUE	2.54973	N.S.	N.S.	N.S.	N.S.	N.S.	N.S.	N.S.			1
NMB1979	2076402	2077418	+	338	15677808	-	904160	hypothetical protein NMB1979	COG2855S	cytoplasmic membrane		FALSE	FALSE		0.5		TRUE	1	TRUE	TRUE	N.S.	N.S.	N.S.	N.S.	N.S.	N.S.	N.S.	N.S.			1
NMB1980	2077444	2077863	+	139	15677809	-	904158	hypothetical protein NMB1980	COG4316S	cytoplasmic		FALSE	FALSE		0.2		TRUE	0.917241	TRUE	TRUE	2.42451	N.S.	N.S.	N.S.	N.S.	N.S.	N.S.	N.S.			1
NMB1981	2077885	2078391	+	168	15677810	-	904156	S-ribosylhomocysteinase	COG1854T	cytoplasmic		FALSE	FALSE		N.D.		TRUE	0.982456	TRUE	FALSE	-1.13867	N.S.	N.A.	N.A.	N.A.	N.A.	N.A.	N.A.			1
NMB1982	2078537	2081353	+	938	15677811	polA	904155	DNA polymerase I	COG0749L	unknown		FALSE	FALSE		N.D.		TRUE	0.956687	TRUE	FALSE	N.S.	N.S.	N.A.	N.A.	N.A.	N.A.	N.A.	N.A.			1
NMB1983	2082699	2083370	+	223	15677812	-	904154	hypothetical protein NMB1983	COG3177S	unknown		FALSE	FALSE		0.3		TRUE	0.993213	TRUE	TRUE	1.82598	N.S.	N.S.	N.S.	N.S.	N.S.	N.S.	N.S.			1
NMB1985	2084859	2089232	-	1457	15677813	hap	904147	adhesion and penetration protein	COG3468MU	outer membrane		TRUE	FALSE		N.D.		TRUE	0.865267	TRUE	FALSE	N.S.	N.S.	N.A.	N.A.	N.A.	N.A.	N.A.	N.A.			1
NMB1986	2089366	2089797	-	143	15677814	-	904146	hypothetical protein NMB1986	COG5346S	unknown		FALSE	FALSE		0.5		TRUE	0.943262	TRUE	TRUE	2.03181	1.60496	N.S.	N.S.	-2.03154	N.S.	N.S.	2.78071			1
NMB1987	2090082	2091428	+	448	15677815	trmE	904145	tRNA modification GTPase TrmE	COG0486R	cytoplasmic		FALSE	FALSE		0.6		TRUE	0.994213	TRUE	TRUE	N.S.	N.S.	N.S.	N.S.	N.S.	N.S.	N.S.	N.S.			1
NMB1988	2092652	2094796	+	714	15677816	frpB	904143	iron-regulated outer membrane protein FrpB	COG1629P	outer membrane	SSR locus p	FALSE	FALSE		N.D.		TRUE	0.938451	TRUE	FALSE	N.S.	N.S.	N.A.	N.A.	N.A.	N.A.	N.A.	N.A.			1
NMB1989	2095513	2096478	+	321	15677817	-	904142	iron(III) ABC transporter, periplasmic binding protein	COG4607P	periplasmic		TRUE	FALSE		N.D.		TRUE	0.977636	TRUE	FALSE	N.S.	N.S.	N.A.	N.A.	N.A.	N.A.	N.A.	N.A.			1
NMB1990	2096642	2097610	+	322	15677818	-	904141	iron(III) ABC transporter, permease protein	COG4606P	cytoplasmic membrane		TRUE	FALSE		0.5		TRUE	0.980198	TRUE	TRUE	N.S.	N.S.	N.S.	N.S.	N.S.	N.S.	N.S.	N.S.			1
NMB1991	2097600	2098574	+	324	15677819	-	904139	iron(III) ABC transporter, permease protein	COG4605P	cytoplasmic membrane		TRUE	FALSE		0.7		TRUE	0.972887	TRUE	TRUE	N.S.	N.S.	N.S.	N.S.	N.S.	N.S.	N.S.	N.S.			1
NMB1992	2098618	2099244	+	208	15677820	-	904137	hypothetical protein NMB1992	COG2191C	cytoplasmic		FALSE	FALSE		0.7		TRUE	0.912621	TRUE	TRUE	N.S.	N.S.	N.S.	N.S.	N.S.	N.S.	N.S.	N.S.			1
NMB1993	2099327	2100085	+	252	15677821	-	904135	iron(III) ABC transporter, ATP-binding protein	COG4604P	cytoplasmic		FALSE	FALSE		0.7		TRUE	0.945892	TRUE	TRUE	N.S.	N.S.	N.S.	N.S.	N.S.	N.S.	N.S.	N.S.			1
NMB1994	2100383	2101477	+	364	15677822	nadA	904134	putative adhesin/invasin	-	outer membrane	no homolog in α522	TRUE	FALSE		N.D.		FALSE	N.A.	TRUE	FALSE	N.S.	N.S.	N.A.	N.A.	N.A.	N.A.	N.A.	N.A.			1
NMB1995	2101543	2101881	-	112	15677823	glnB	904133	nitrogen regulatory protein P-II 1	COG0347E	cytoplasmic	glutamine biosynthesis q	FALSE	FALSE	MMENMB1993glnB in α522	0.5		TRUE	0.990741	TRUE	TRUE	N.S.	N.S.	N.S.	N.S.	N.S.	N.S.	N.S.	N.S.			1
NMB1996	2102032	2105994	+	1320	15677824	purL	904131	phosphoribosylformylglycinamidine synthase	COG0046F	outer membrane		FALSE	FALSE		0.4	MMEpurLhagH s	TRUE	0.981818	TRUE	TRUE	1.25096	N.S.	N.S.	N.S.	1.23764	N.S.	N.S.	N.S.			1
NMB1997	2106089	2106847	+	252	15677825	gloB	904130	hydroxyacylglutathione hydrolase	COG0491R	unknown		FALSE	FALSE		0.6	MMEpurLhagH s, MMEhagHmgtE s	TRUE	0.994286	TRUE	TRUE	N.S.	N.S.	N.S.	N.S.	N.S.	N.S.	N.S.	N.S.			1
NMB1998	2107161	2111456	+	1431	15677826	-	904129	serine-type peptidase	COG3468MU	outer membrane		FALSE	FALSE		0.6	MMEhagHmgtE s	TRUE	0.99205	TRUE	TRUE	N.S.	N.S.	N.S.	N.S.	N.S.	N.S.	N.S.	N.S.			1
NMB1999	2111688	2113142	+	484	15677827	mgtE	904127	magnesium transporter	COG2239P	cytoplasmic membrane		FALSE	FALSE		0.8	MMEhagHmgtE s	TRUE	0.991435	TRUE	TRUE	1.80612	N.S.	N.S.	N.S.	N.S.	N.S.	N.S.	N.S.			1
NMB2000	2113228	2114136	-	302	15677828	hslO	904125	Hsp33-like chaperonin	COG1281O	cytoplasmic		FALSE	FALSE		0.6		TRUE	0.963455	TRUE	TRUE	-2.6344	2.26309	N.S.	N.S.	N.S.	N.S.	N.S.	N.S.			1
NMB2001	2114381	2115136	+	251	15677829	-	904124	hypothetical protein NMB2001	COG0791M	unknown		FALSE	FALSE		0.4		TRUE	1	TRUE	TRUE	N.S.	0.903273	N.S.	N.S.	N.S.	N.S.	N.S.	N.S.			1
NMB2002	2115155	2115373	+	72	15677830	-	904123	hypothetical protein NMB2002	-	unknown		FALSE	FALSE		0.6		TRUE	1	TRUE	TRUE	N.S.	N.S.	N.S.	N.S.	N.S.	N.S.	N.S.	N.S.			1
NMB2003	2115518	2115865	+	115	15677831	-	904119	hypothetical protein NMB2003	COG1380R	cytoplasmic membrane		FALSE	FALSE		0.3		TRUE	0.986784	TRUE	TRUE	N.S.	N.S.	N.S.	N.S.	N.S.	N.S.	N.S.	N.S.			1
NMB2004	2115862	2116554	+	230	15677832	-	904117	hypothetical protein NMB2004	COG1346M	cytoplasmic membrane		FALSE	FALSE		0.6		TRUE	0.997727	TRUE	TRUE	N.S.	N.S.	N.S.	N.S.	N.S.	N.S.	N.S.	N.S.			1
NMB2005	2116621	2117841	+	406	15677833	argJ	904115	bifunctional ornithine acetyltransferase/N-acetylglutamate synthase protein	COG1364E	cytoplasmic	arginine biosynthesis q	FALSE	FALSE		0.6		TRUE	1	TRUE	TRUE	-2.00659	1.71622	N.S.	N.S.	N.S.	N.S.	N.S.	N.S.			1
NMB2006	2117901	2119310	+	469	15677834	-	904114	chloride channel protein-related protein	COG0038P	cytoplasmic membrane		FALSE	FALSE		0.5		TRUE	0.981661	TRUE	TRUE	N.S.	N.S.	N.S.	N.S.	N.S.	N.S.	N.S.	N.S.			1
NMB2007	2119500	2120891	+	463	15678020	-	903117	ATP-dependent DNA helicase	COG1643L	cytoplasmic		FALSE	FALSE		0.5		TRUE	0.997785	TRUE	TRUE	N.S.	N.S.	N.S.	N.S.	N.S.	N.S.	N.S.	N.S.			1
NMB2008	2121035	2122678	+	547	15677835	-	904113	ABC transporter, ATP-binding protein-related protein	COG3593L	cytoplasmic	SSR locus p	FALSE	FALSE		0.1		TRUE	1	TRUE	TRUE	N.S.	N.S.	N.S.	N.S.	N.S.	N.S.	N.S.	N.S.			1
NMB2010	2123116	2124693	+	525	15677836	-	904111	YhbX/YhjW/YijP/YjdB family protein	COG2194R	cytoplasmic membrane		FALSE	FALSE		0.3		TRUE	1	TRUE	TRUE	N.S.	N.S.	N.S.	N.S.	N.S.	N.S.	N.S.	N.S.			1
NMB2011	2124759	2128178	+	1139	15678022	-	903114	ATP-dependent RNA helicase HrpA, truncation	COG1643L	unknown		FALSE	FALSE		0.2		TRUE	0.998243	TRUE	TRUE	N.S.	N.S.	N.S.	N.S.	N.S.	N.S.	N.S.	N.S.			1
NMB2012	2128211	2129302	-	363	15677837	-	904110	transcriptional regulator	COG2856E	cytoplasmic		FALSE	FALSE		0.3		TRUE	0.998607	TRUE	TRUE	4.82893	N.S.	N.S.	N.S.	N.S.	N.S.	N.S.	N.S.			1
NMB2013	2129318	2129962	-	214	15677838	-	904109	hypothetical protein NMB2013	-	unknown		FALSE	FALSE		0.3		TRUE	1	TRUE	TRUE	3.33767	N.S.	N.S.	N.S.	2.07011	N.S.	3.03516	-2.6428			1
NMB2014	2130043	2130291	-	82	15677839	-	904108	hypothetical protein NMB2014	-	unknown		FALSE	FALSE		0.3		TRUE	1	TRUE	TRUE	N.S.	N.S.	N.S.	N.S.	N.S.	N.S.	N.S.	N.S.			1
NMB2015	2130656	2130925	+	89	15677840	-	904107	hypothetical protein NMB2015	-	unknown		FALSE	FALSE		0.3		TRUE	1	TRUE	TRUE	N.S.	N.S.	N.S.	N.S.	N.S.	N.S.	N.S.	N.S.			1
NMB2016	2131086	2131535	-	149	15677841	-	904106	type IV pilin-related protein	COG4968NU	unknown		FALSE	FALSE		0.2		TRUE	1	TRUE	TRUE	N.S.	N.S.	N.S.	N.S.	N.S.	N.S.	N.S.	N.S.			1
NMB2017	2131623	2132069	-	148	15677842	-	904104	ComEA-related protein	COG1555L	cytoplasmic membrane		FALSE	FALSE		0.4		TRUE	0.969492	TRUE	TRUE	N.S.	N.S.	N.S.	N.S.	2.80688	1.14553	2.16556	-1.67148			1
NMB2018	2137791	2138453	-	220	15677843	-	904093	hypothetical protein NMB2018	COG0564J	cytoplasmic		FALSE	FALSE		0.3		TRUE	1	TRUE	TRUE	N.S.	N.S.	N.S.	N.S.	N.S.	N.S.	N.S.	N.S.			1
NMB2019	2138479	2138991	-	170	15677844	coaD	904092	phosphopantetheine adenylyltransferase	COG0669H	cytoplasmic		FALSE	FALSE		0.7		TRUE	1	TRUE	TRUE	N.S.	N.S.	N.S.	N.S.	N.S.	N.S.	N.S.	N.S.			1
NMB2020	2139115	2139798	-	227	15677845	-	904090	hypothetical protein NMB2020	COG0670R	cytoplasmic membrane		FALSE	FALSE		0.4		TRUE	0.993151	TRUE	TRUE	N.S.	N.S.	N.S.	N.S.	2.55061	N.S.	2.53876	-1.94778			1
NMB2021	2139955	2140221	-	88	15677846	-	904089	hypothetical protein NMB2021	COG2924CO	unknown		FALSE	FALSE		N.D.		TRUE	0.98913	TRUE	FALSE	N.S.	N.S.	N.A.	N.A.	N.A.	N.A.	N.A.	N.A.			1
NMB2022	2140294	2140764	-	156	15677847	-	904088	SPOUT methyltransferase superfamily protein	COG1576S	unknown		FALSE	FALSE		N.D.		TRUE	0.980831	FALSE	FALSE	N.A.	N.A.	N.A.	N.A.	N.A.	N.A.	N.A.	N.A.			1
NMB2023	2140818	2141204	-	128	15677848	-	904084	hypothetical protein NMB2023	COG0799S	unknown		FALSE	FALSE		N.D.		TRUE	0.988281	TRUE	FALSE	N.S.	N.S.	N.A.	N.A.	N.A.	N.A.	N.A.	N.A.			1
NMB2024	2141263	2141868	-	201	15677849	-	904082	hypothetical protein NMB2024	COG1057H	unknown		FALSE	FALSE		0.4		TRUE	0.990244	TRUE	TRUE	-1.19261	N.S.	N.S.	N.S.	N.S.	N.S.	N.S.	N.S.			1
NMB2025	2141865	2142464	-	199	15677850	-	904081	hypothetical protein NMB2025	COG0288P	cytoplasmic		FALSE	FALSE		0.5		TRUE	0.995025	TRUE	TRUE	N.S.	N.S.	N.S.	N.S.	-1.03805	N.S.	N.S.	N.S.			1
NMB2026	2142493	2144088	-	531	15677851	-	904080	ABC transporter, permease protein	COG1178P	cytoplasmic membrane		FALSE	FALSE		0.7		TRUE	0.950758	TRUE	TRUE	N.S.	N.S.	N.S.	N.S.	N.S.	N.S.	N.S.	N.S.			1
NMB2027	2144427	2145812	+	461	15677852	gntP	904076	gluconate permease	COG2610GE	cytoplasmic membrane		FALSE	FALSE		0.4		TRUE	1	TRUE	TRUE	N.S.	N.S.	N.S.	N.S.	N.S.	N.S.	N.S.	N.S.			1
NMB2028	2145832	2146350	+	172	15677853	gntK	904075	thermoresistant gluconokinase	COG3265G	cytoplasmic		FALSE	FALSE		0.7		TRUE	0.99162	TRUE	TRUE	N.S.	N.S.	N.S.	N.S.	N.S.	N.S.	N.S.	N.S.			1
NMB2029	2146689	2147606	-	305	15678023	thrB	903113	homoserine kinase	COG2334R	unknown	threonine biosynthesis q	FALSE	FALSE		0.6		TRUE	0.987076	TRUE	TRUE	N.S.	N.S.	N.S.	N.S.	1.84499	N.S.	N.S.	N.S.			1
NMB2030	2147643	2148371	-	242	15677854	ubiG	904071	3-demethylubiquinone-9 3-methyltransferase	COG2227H	cytoplasmic		FALSE	FALSE		0.4		TRUE	0.963928	TRUE	TRUE	N.S.	N.S.	N.S.	N.S.	2.09836	N.S.	N.S.	N.S.			1
NMB2031	2148523	2149764	+	413	15677855	mtr	904070	amino-acid transport protein	COG0814E	cytoplasmic membrane		FALSE	FALSE		0.4		TRUE	0.979369	TRUE	TRUE	N.S.	N.S.	N.S.	N.S.	N.S.	N.S.	N.S.	N.S.			1
NMB2033	2151215	2151778	+	187	15677856	-	904065	D,D-heptose 1,7-bisphosphate phosphatase	COG0241E	unknown		FALSE	FALSE		0.3		TRUE	1	TRUE	TRUE	N.S.	N.S.	N.S.	N.S.	-1.79958	N.S.	-1.96586	N.S.			1
NMB2034	2151807	2152550	+	247	15677857	-	904064	1-acyl-SN-glycerol-3-phosphate acyltransferase	COG0204I	unknown		FALSE	FALSE		0.7		TRUE	0.978389	TRUE	TRUE	N.S.	N.S.	N.S.	1.20104	N.S.	N.S.	N.S.	N.S.			1
NMB2035	2152547	2153239	+	230	15677858	-	904063	hypothetical protein NMB2035	COG1451R	unknown		FALSE	FALSE		0.7		TRUE	0.964059	TRUE	TRUE	N.S.	N.S.	N.S.	N.S.	-2.17198	N.S.	-2.12656	N.S.			1
NMB2036	2154537	2155334	+	265	15677859	truA	904060	tRNA pseudouridine synthase A	COG0101J	unknown		FALSE	FALSE		0.5		TRUE	0.981308	TRUE	TRUE	N.S.	N.S.	N.S.	N.S.	N.S.	N.S.	N.S.	N.S.			1
NMB2037	2155457	2155696	+	79	15677860	-	904059	hypothetical protein NMB2037	COG2336T	unknown		FALSE	FALSE		0.4		TRUE	1	TRUE	TRUE	1.21645	N.S.	N.S.	N.S.	1.47868	N.S.	2.39766	N.S.			1
NMB2038	2155684	2156007	+	107	15677861	-	904055	PemK-related protein	COG2337T	unknown		FALSE	FALSE		0.6		TRUE	1	TRUE	TRUE	N.S.	N.S.	N.S.	N.S.	N.S.	N.S.	N.S.	N.S.			1
NMB2039	2157529	2158524	+	331	15677862	porB	904054	major outer membrane protein PIB	COG3203M	outer membrane		TRUE	FALSE		N.D.		TRUE	0.920181	TRUE	FALSE	N.S.	N.S.	N.A.	N.A.	N.A.	N.A.	N.A.	N.A.			1
NMB2040	2159620	2161521	-	633	15677863	thiC	904053	thiamine biosynthesis protein ThiC	COG0422H	cytoplasmic		FALSE	FALSE		0.5		TRUE	0.985351	TRUE	TRUE	N.S.	N.S.	N.S.	N.S.	N.S.	N.S.	N.S.	N.S.			1
NMB2041	2162135	2163010	+	291	15677864	-	904050	thiamin pyrophosphokinase-related protein	-	unknown		FALSE	FALSE		N.D.		TRUE	0.918033	TRUE	FALSE	N.S.	N.S.	N.A.	N.A.	N.A.	N.A.	N.A.	N.A.			1
NMB2042	2163019	2163957	+	312	15677865	potA-2	904049	ABC transporter ATP-binding protein	COG3842E	cytoplasmic		FALSE	FALSE		0.7		TRUE	0.99679	TRUE	TRUE	N.S.	N.S.	N.S.	N.S.	N.S.	N.S.	N.S.	N.S.			1
NMB2044	2166545	2168320	-	591	15677866	ptsI	904047	phosphoenolpyruvate-protein phosphotransferase	COG1080G	cytoplasmic		FALSE	FALSE		0.8		TRUE	0.995678	TRUE	TRUE	N.S.	N.S.	N.S.	N.S.	-2.26419	N.S.	N.S.	N.S.			1
NMB2045	2168320	2168589	-	89	15677867	ptsH	904045	sugar transport PTS system phosphocarrier protein HPr	COG1925G	cytoplasmic		FALSE	FALSE		N.D.		TRUE	0.965517	TRUE	FALSE	N.S.	N.S.	N.A.	N.A.	N.A.	N.A.	N.A.	N.A.			1
NMB2046	2168658	2169116	-	152	15677868	-	904044	PTS system, IIAB component	COG2893G	unknown		FALSE	FALSE		0.6		TRUE	0.937705	TRUE	TRUE	N.S.	N.S.	N.S.	N.S.	N.S.	N.S.	N.S.	N.S.			1
NMB2047	2169176	2169739	-	187	15677869	-	904042	hypoxanthine-guanine phosphoribosyltransferase	COG0634F	cytoplasmic		FALSE	FALSE		0.4		TRUE	0.994751	TRUE	TRUE	1.79266	N.S.	N.S.	N.S.	N.S.	N.S.	N.S.	N.S.			1
NMB2048	2169808	2170632	-	274	15677870	ligA-2	904041	DNA ligase	COG1793L	unknown		FALSE	FALSE		0.3		TRUE	0.968028	TRUE	TRUE	N.S.	N.S.	N.S.	N.S.	N.S.	N.S.	N.S.	N.S.			1
NMB2049	2170724	2171356	+	210	15677871	-	904038	glyoxalase II family protein	COG0491R	cytoplasmic		FALSE	FALSE		0.6		TRUE	1	TRUE	TRUE	-3.47901	N.S.	N.S.	N.S.	N.S.	N.S.	N.S.	N.S.			1
NMB2050	2171563	2173347	-	594	15677872	-	904037	hypothetical protein NMB2050	COG1322S	outer membrane		FALSE	FALSE		0.6		TRUE	0.984211	TRUE	TRUE	N.S.	N.S.	N.S.	N.S.	N.S.	N.S.	N.S.	N.S.			1
NMB2051	2173686	2174486	-	266	15677873	petC	904035	cytochrome C1 precursor	COG2857C	unknown		FALSE	FALSE		N.D.		TRUE	0.950998	TRUE	FALSE	N.S.	N.S.	N.A.	N.A.	N.A.	N.A.	N.A.	N.A.			1
NMB2052	2174486	2175835	-	449	15677874	petB	904030	cytochrome B	COG1290C	cytoplasmic membrane		FALSE	FALSE		N.D.		TRUE	0.96044	TRUE	FALSE	N.S.	N.S.	N.A.	N.A.	N.A.	N.A.	N.A.	N.A.			1
NMB2053	2175854	2176435	-	193	15677875	petA	904028	ubiquinol-cytochrome c reductase iron-sulfur subunit	COG0723C	cytoplasmic membrane		FALSE	FALSE		0.3		TRUE	1	TRUE	TRUE	N.S.	N.S.	N.S.	N.S.	N.S.	N.S.	N.S.	N.S.			1
NMB2054	2176558	2177307	-	249	15677876	-	904027	hypothetical protein NMB2054	COG0327S	cytoplasmic		FALSE	FALSE		0.3		TRUE	0.974308	TRUE	TRUE	N.S.	N.S.	N.S.	N.S.	N.S.	N.S.	N.S.	N.S.			1
NMB2055	2177438	2178367	+	309	15677877	-	904026	LysR family transcriptional regulator	COG0583K	cytoplasmic		FALSE	FALSE		0.1	MMEmetRrpsI s	TRUE	0.991948	TRUE	TRUE	N.S.	N.S.	N.S.	N.S.	N.S.	N.S.	N.S.	N.S.			1
NMB2056	2178622	2179014	-	130	15677878	rpsI	904024	30S ribosomal protein S9	COG0103J	unknown		FALSE	FALSE		0.7	MMEmetRrpsI s	TRUE	1	TRUE	TRUE	N.S.	N.S.	N.S.	1.24748	1.0252	0.860746	N.S.	N.S.			1
NMB2057	2179024	2179455	-	143	15677879	rplM	904023	50S ribosomal protein L13	COG0102J	unknown		FALSE	FALSE		0.2		TRUE	1	TRUE	TRUE	N.S.	N.S.	N.S.	N.S.	N.S.	N.S.	N.S.	N.S.			1
NMB2058	2179818	2180123	-	101	15677880	-	904022	hypothetical protein NMB2058	COG3027S	cytoplasmic		FALSE	FALSE		0.9		TRUE	1	TRUE	TRUE	N.S.	N.S.	N.S.	N.S.	1.55037	N.S.	1.50702	N.S.			1
NMB2059	2180134	2180463	-	109	15677881	-	904021	hypothetical protein NMB2059	-	unknown		FALSE	FALSE		0.6		TRUE	0.971292	TRUE	TRUE	-1.53448	N.S.	N.S.	N.S.	N.S.	N.S.	N.S.	N.S.			1
NMB2060	2180518	2181507	-	329	15677882	gpsA	904020	glycerol-3-phosphate dehydrogenase	COG0240C	cytoplasmic		FALSE	FALSE		0.3		TRUE	1	TRUE	TRUE	-1.38145	N.S.	N.S.	N.S.	N.S.	N.S.	N.S.	N.S.			1
NMB2061	2181630	2184332	-	900	15677883	ppc	904019	phosphoenolpyruvate carboxylase	COG2352C	cytoplasmic		FALSE	FALSE		N.D.		TRUE	0.984763	TRUE	FALSE	N.S.	N.S.	N.A.	N.A.	N.A.	N.A.	N.A.	N.A.			1
NMB2062	2184502	2185272	+	256	15677884	thiF	904016	thiF protein	COG0476H	cytoplasmic		FALSE	FALSE		N.D.		TRUE	0.965251	FALSE	FALSE	N.A.	N.A.	N.A.	N.A.	N.A.	N.A.	N.A.	N.A.			1
NMB2063	2185836	2186060	-	74	15677885	-	904015	hypothetical protein NMB2063	COG2900S	unknown		FALSE	FALSE		0.7		TRUE	0.965753	TRUE	TRUE	N.S.	N.S.	N.S.	N.S.	N.S.	N.S.	N.S.	N.S.			1
NMB2064	2186061	2187449	-	462	15677886	-	904014	hypothetical protein NMB2064	COG2056R	cytoplasmic membrane		FALSE	FALSE		0.4		TRUE	0.99549	TRUE	TRUE	0.973336	N.S.	N.S.	N.S.	1.39019	N.S.	2.27597	-1.51947			1
NMB2065	2187535	2188806	-	423	15677887	hemK	904010	hemK protein	COG2890J	cytoplasmic membrane	pseudogene in α522	FALSE	FALSE	IS1655 in α522	0.5		TRUE	0.34126	TRUE	TRUE	N.S.	N.S.	N.S.	-1.5949	N.S.	N.S.	N.S.	N.S.			1
NMB2066	2188871	2190313	-	480	15677888	tldD	904006	tldD protein	COG0312R	cytoplasmic		FALSE	FALSE		0.5		TRUE	0.993697	TRUE	TRUE	-0.924195	N.S.	N.S.	N.S.	N.S.	N.S.	N.S.	N.S.			1
NMB2067	2190703	2191926	+	407	15677889	cytX	904005	hydroxymethylpyrimidine transporter CytX	COG1457F	cytoplasmic membrane		FALSE	FALSE		0.5		TRUE	0.991026	TRUE	TRUE	N.S.	N.S.	N.S.	N.S.	N.S.	N.S.	N.S.	N.S.			1
NMB2068	2191923	2193023	+	366	15677890	thiO	904004	glycine oxidase ThiO	COG0665E	unknown		FALSE	FALSE		0.5		TRUE	0.977058	TRUE	TRUE	N.S.	N.S.	N.S.	N.S.	N.S.	N.S.	N.S.	N.S.			1
NMB2069	2193045	2193662	+	205	15677891	thiE	904001	thiamin-phosphate pyrophosphorylase	COG0352H	unknown		FALSE	FALSE		N.D.		TRUE	0.97543	FALSE	FALSE	N.A.	N.A.	N.A.	N.A.	N.A.	N.A.	N.A.	N.A.			1
NMB2070	2194084	2194278	+	64	15677892	thiS	903999	thiamine biosynthesis protein ThiS	COG2104H	unknown		FALSE	FALSE		0.4		TRUE	0.984496	TRUE	TRUE	N.S.	N.S.	N.S.	N.S.	N.S.	N.S.	N.S.	N.S.			1
NMB2071	2194492	2195280	+	262	15677893	thiG	903997	thiazole synthase	COG2022H	unknown		FALSE	FALSE		0.6		TRUE	0.982857	TRUE	TRUE	N.S.	N.S.	N.S.	N.S.	N.S.	N.S.	N.S.	N.S.			1
NMB2072	2195394	2195537	+	47	15677894	-	903995	hypothetical protein NMB2072	-	unknown		FALSE	FALSE		0.5		TRUE	1	TRUE	TRUE	N.S.	N.S.	N.S.	N.S.	N.S.	N.S.	N.S.	N.S.			1
NMB2073	2195622	2195825	+	67	15677895	-	903993	hypothetical protein NMB2073	-	unknown		FALSE	FALSE		0.4		TRUE	0.978261	TRUE	TRUE	N.S.	N.S.	N.S.	N.S.	N.S.	N.S.	N.S.	N.S.			1
NMB2074	2196043	2196909	-	288	15677896	-	903992	hypothetical protein NMB2074	-	unknown	variant N-terminus	FALSE	FALSE		0.7		TRUE	0.831239	TRUE	TRUE	N.S.	N.S.	N.S.	N.S.	N.S.	N.S.	N.S.	N.S.			1
NMB2075	2196921	2198699	-	592	15677897	-	903989	bifunctional biotin--	COG1521K	cytoplasmic		FALSE	FALSE		0.5		TRUE	0.988235	TRUE	TRUE	N.S.	N.S.	N.S.	N.S.	-1.33825	N.S.	-1.87255	N.S.			1
NMB2076	2198696	2199202	-	168	15677898	aut	903988	aut protein	COG2870M	unknown		FALSE	FALSE		0.5		TRUE	0.991045	TRUE	TRUE	N.S.	N.S.	N.S.	N.S.	N.S.	N.S.	N.S.	N.S.			1
NMB2078	2200757	2201338	-	193	15677899	-	903978	hypothetical protein NMB2078	COG1714S	cytoplasmic membrane		FALSE	FALSE		0.6		TRUE	0.983871	TRUE	TRUE	1.06654	N.S.	-2.36233	-1.12867	-1.61418	-2.08798	N.S.	N.S.			1
NMB2079	2201514	2202629	+	371	15677900	asd	903977	aspartate-semialdehyde dehydrogenase	COG0136E	unknown	lysine biosynthesis, methionine biosynthesis, threonine biosynthesis q	FALSE	FALSE	CREE in α522	0.4		TRUE	0.985175	TRUE	TRUE	N.S.	N.S.	N.S.	N.S.	2.79208	N.S.	2.28526	-1.85463			1
NMB2080	2202857	2203387	-	176	15677901	-	903975	hypothetical protein NMB2080	-	unknown		FALSE	FALSE		0.5		TRUE	0.967302	TRUE	TRUE	N.S.	N.S.	N.S.	N.S.	N.S.	N.S.	N.S.	N.S.			1
NMB2081	2203398	2203742	-	114	15677902	-	903974	hypothetical protein NMB2081	-	cytoplasmic membrane		FALSE	FALSE		0.1		TRUE	0.93361	TRUE	TRUE	N.S.	N.S.	1.33623	N.S.	1.28801	N.S.	N.S.	N.S.			1
NMB2082	2203729	2204508	-	259	15677903	exoA	903973	exodeoxyribonuclease	COG0708L	cytoplasmic		FALSE	FALSE		0.2		TRUE	0.989031	TRUE	TRUE	N.S.	N.S.	N.S.	N.S.	1.28721	N.S.	N.S.	N.S.			1
NMB2083	2204591	2206012	-	473	15677904	cysS	903970	cysteinyl-tRNA synthetase	COG0215J	cytoplasmic		FALSE	FALSE		N.D.	MMEobgcsyS s	TRUE	0.96209	TRUE	FALSE	N.S.	N.S.	N.A.	N.A.	N.A.	N.A.	N.A.	N.A.			1
NMB2085	2206700	2207749	-	349	15677905	-	903967	hypothetical protein NMB2085	COG1195L	unknown		FALSE	FALSE		0.4	MMEobgcsyS s	TRUE	1	TRUE	TRUE	N.S.	N.S.	N.S.	N.S.	N.S.	N.S.	N.S.	N.S.			1
NMB2086	2207832	2208986	-	384	15677906	obgE	903966	GTPase ObgE	COG0536R	cytoplasmic		FALSE	FALSE		0.5	MMEobgcsyS s	TRUE	0.97406	TRUE	TRUE	N.S.	N.S.	N.S.	N.S.	N.S.	N.S.	N.S.	N.S.			1
NMB2087	2209472	2209834	-	120	15677907	-	903964	hypothetical protein NMB2087	-	unknown		FALSE	FALSE		0.6		TRUE	0.0943775	TRUE	TRUE	N.S.	N.S.	N.S.	N.S.	N.S.	N.S.	N.S.	N.S.			1
NMB2088	2209933	2210808	-	291	15677908	-	903963	hypothetical protein NMB2088	COG0313R	unknown		FALSE	FALSE		0.3		TRUE	1	TRUE	TRUE	N.S.	N.S.	N.S.	N.S.	-1.04871	N.S.	N.S.	N.S.			1
NMB2089	2210854	2211201	+	115	15677909	-	903961	hypothetical protein NMB2089	COG0792L	unknown		FALSE	FALSE		0.5		TRUE	0.983122	TRUE	TRUE	1.26929	N.S.	N.S.	N.S.	-1.45749	N.S.	-1.25635	1.22657			1
[truncated: 93 more rows]
