# Supplementary material for: Transcriptomic buffering of cryptic genetic variation contributes to meningococcal virulence
Source: BMC Genomics. 2017 Apr 7;18:282. doi: 10.1186/s12864-017-3616-7 (PMC5383966; doi:10.1186/s12864-017-3616-7)
Supplement: Supplementary file 3 — S2 is an Excel spread sheet containing the results of the elementary mode analyses in human blood based on MC58 metabolic network model. (XLSX 18 kb) [file 12864_2017_3616_MOESM3_ESM.xlsx]

## Sheet: Elementary modes
Elementary mode number	Reversible	Length	Reactions a	Net reaction b
1	true	1	(1 R071)	NAD + NADPH = NADH + NADP
2	true	1	(1 R075)	AMP + ATP = 2 ADP
3	true	3	(-1 R012) (-1 R013) (-1 R014)	2 ATP + NADH + PYR = 2 ADP + GAP + NAD
4	true	5	(-1 R012) (-1 R030) (-1 R052) (-1 R053) (-1 R116)	ATP + CO2 + 2 NADH = ADP + GAP + 2 NAD
5	true	5	(-1 R012) (-1 R031) (-1 R052) (-1 R053) (-1 R116)	AKG + CO2 + GLN + 2 NADH + NADPH = GAP + 2 GLU + 2 NAD + NADP
6	true	7	(1 R006) (-1 R012) (1 R027) (-1 R035) (-1 R052) (-1 R053) (-1 R116)	AKG + ASP + ATP + NADH + NADPH = ADP + GAP + GLU + NAD + NADP + PYR
7	false	5	(1 R026) (1 R054) (1 R055) (-1 R146) (1 R153)	GLU + LAC_ext + NAD + NADPH + PYR = AKG + CO2 + NADH + NADP + VAL_ext
8	false	9	(-1 R001) (-1 R002) (1 R028) (1 R029) (1 R034) (-1 R054) (-1 R055) (1 R146) (1 R155)	ADP + AKG + 2 CO2 + VAL_ext = ACE_ext + ASP + ATP + 2 PYR
9	false	3	(1 R012) (1 R052) (1 SERBiomass)	ADP + GAP + GLU + 2 NAD = AKG + ATP + 2 NADH + SERBiomass
10	false	10	(2 R010) (2 R011) (-3 R017) (-1 R018) (-2 R019) (-1 R020) (1 R021) (-1 R022) (3 R023) (3 R024)	3 CO2 + 2 GAP + 3 NADPH = 3 NADP + 3 PYR
11	false	7	(1 R049) (2 R050) (-2 R054) (-2 R055) (1 R130) (2 R132) (2 R146)	2 AKG + ATP + 2 CO2 + 4 NADPH + O2 + THS_ext + 2 VAL_ext = ADP + 2 GLU + 2 HS-_ext + 4 NADP + 4 PYR
12	false	8	(1 R048) (1 R050) (-3 R054) (-3 R055) (1 R111) (-1 R131) (1 R132) (3 R146)	3 AKG + ATP + 3 CO2 + NADPH + SO4_ext + 3 VAL_ext = AMP + 3 GLU + HS-_ext + NADP + 6 PYR
13	false	4	(1 R038) (1 R039) (1 R040) (1 THRBiomass)	ASP + 2 ATP + 2 NADPH = 2 ADP + 2 NADP + THRBiomass
14	false	7	(-1 R001) (-1 R002) (1 R034) (-1 R055) (1 R056) (1 R146) (-1 R147)	GLU + NAD + NADPH + VAL_ext = ASP + LEU_ext + NADH + NADP
15	false	3	(1 R007) (-1 R027) (1 R034)	CO2 + FAD + GLU + NADH + PYR = AKG + ASP + FADH2 + NAD
16	false	12	(-2 R001) (-2 R002) (3 R017) (1 R018) (2 R019) (1 R020) (-1 R021) (1 R022) (-3 R023) (-3 R024) (2 R034) (2 R104)	2 GAP + 2 GLN + NADP + 3 PYR + 2 UTP = 2 ASP + CO2 + NADPH + 2 UDPNAG
17	false	3	(1 ALABiomass) (1 R055) (1 R057)	GLU + PYR = AKG + ALABiomass
18	false	3	(1 R051) (-1 R053) (-1 R116)	CO2 + NADPH = NADP + PYR
19	false	5	(1 R003) (1 R004) (1 R005) (1 R006) (1 R027)	ADP + AKG + FAD + 2 NAD = ATP + 2 CO2 + FADH2 + 2 NADH + PYR
20	false	2	(1 R107) (1 R108)	2 ATP = 2 ADP
21	false	7	(-1 R012) (-1 R052) (-1 R053) (1 R054) (1 R055) (1 R145) (-1 R146)	ATP + GLY_ext + 2 NADH + NADPH + 2 PYR = ADP + CO2 + GAP + 2 NAD + NADP + VAL_ext
22	false	2	(1 R109) (1 R110)	H2O2 + NADPH = NADP
23	false	2	(1 R010) (1 R099)	GAP + NADH = GL3P + NAD
24	false	4	(1 R054) (-1 R057) (-1 R146) (1 R148)	ALA_ext + NADPH + PYR = CO2 + NADP + VAL_ext
25	false	5	(1 LEUBiomass) (1 R054) (1 R055) (-1 R146) (1 R147)	GLU + LEU_ext + NADPH + 2 PYR = AKG + CO2 + LEUBiomass + NADP + VAL_ext
26	false	11	(1 METBiomass) (-1 R028) (-1 R029) (1 R038) (1 R039) (1 R045) (1 R046) (1 R054) (1 R055) (-1 R132) (-1 R146)	ASP + 2 ATP + GLU + HS-_ext + 3 NADPH + 2 PYR = 2 ADP + AKG + CO2 + METBiomass + 3 NADP + VAL_ext
27	false	5	(1 PROBiomass) (1 R054) (1 R055) (1 R135) (-1 R146)	GLU + NADPH + PRO_ext + 2 PYR = AKG + CO2 + NADP + PROBiomass + VAL_ext
28	false	6	(-1 R012) (-1 R052) (1 R054) (1 R055) (1 R143) (-1 R146)	ATP + 2 NADH + NADPH + 2 PYR + SER_ext = ADP + CO2 + GAP + 2 NAD + NADP + VAL_ext
29	false	4	(1 R006) (1 R027) (1 R032) (1 R037)	ASP + 4 ATP + GLN + GLU + NAD + NADPH = 3 ADP + AKG + AMP + ARG + NADH + NADP + PYR
30	false	10	(1 ILEBiomass) (-1 R012) (1 R038) (1 R039) (1 R040) (1 R043) (1 R044) (-1 R052) (-1 R053) (-1 R116)	ASP + 3 ATP + 2 NADH + 4 NADPH + PYR = 3 ADP + GAP + ILEBiomass + 2 NAD + 4 NADP
31	false	8	(-1 R004) (1 R038) (1 R041) (1 R042) (-1 R054) (-1 R055) (-1 R140) (1 R146)	ASP + 2 ATP + NADH + VAL_ext = 2 ADP + LYS_ext + NAD + PYR
32	false	6	(1 ASNBiomass) (1 R012) (1 R036) (1 R052) (1 R053) (1 R116)	ADP + ASP + GAP + GLU + 2 NAD + NADP = AKG + ASNBiomass + ATP + CO2 + 2 NADH + NADPH
33	false	8	(1 Pyrimidine) (1 R017) (1 R018) (-1 R023) (-1 R024) (1 R032) (1 R058) (1 R080)	ASP + 3 ATP + GAP + GLN + NADP + O2 + PYR = 2 ADP + AMP + CO2 + GLU + H2O2 + NADPH + Pyrimidine
34	false	7	(-1 R038) (-1 R039) (-1 R040) (1 R054) (1 R055) (1 R139) (-1 R146)	2 ADP + GLU + NADP + 2 PYR + THR_ext = AKG + ASP + 2 ATP + CO2 + NADPH + VAL_ext
35	false	5	(1 Purine) (-1 R006) (-1 R027) (-1 R074) (-1 R078)	ADP + AMP + CO2 + NADH + PYR = ASP + ATP + NAD + Purine
36	false	3	(1 R054) (1 R055) (1 VALBiomass)	GLU + NADPH + 2 PYR = AKG + CO2 + NADP + VALBiomass
37	false	1	(1 R069)	2 NADH + O2 = 2 NAD
38	false	10	(1 CYSBiomass) (1 R012) (-1 R028) (-1 R029) (1 R047) (1 R052) (1 R054) (1 R055) (-1 R132) (-1 R146)	GAP + 2 GLU + HS-_ext + 2 NAD + NADPH + 2 PYR = 2 AKG + CO2 + CYSBiomass + 2 NADH + NADP + VAL_ext
39	false	5	(1 R033) (-1 R054) (-1 R055) (-1 R135) (1 R146)	AKG + ATP + CO2 + NADPH + VAL_ext = ADP + NADP + PRO_ext + 2 PYR
40	false	4	(1 R001) (1 R002) (1 R025) (-1 R034)	ASP + NAD + NADP + PYR = 2 CO2 + GLU + NADH + NADPH
41	false	14	(2 R006) (1 R012) (1 R017) (1 R018) (-1 R023) (-1 R024) (2 R027) (1 R052) (1 R053) (1 R058) (1 R072) (1 R073) (1 R074) (1 R078)	2 ASP + 5 ATP + 2 GAP + 2 GLN + 4 NAD + NADP = 4 ADP + AKG + 2 AMP + 2 CO2 + GLU + 4 NADH + NADPH + PYR
42	false	7	(1 CysTrans) (-1 R012) (1 R028) (1 R029) (-1 R047) (-1 R052) (1 R132)	AKG + CYS_ext + 2 NADH = GAP + GLU + HS-_ext + 2 NAD
43	false	5	(1 LYSBiomass) (1 R054) (1 R055) (1 R140) (-1 R146)	GLU + LYS_ext + NADPH + 2 PYR = AKG + CO2 + LYSBiomass + NADP + VAL_ext
44	false	14	(2 R008) (2 R009) (-3 R017) (-1 R018) (-2 R019) (-1 R020) (1 R021) (-1 R022) (3 R023) (3 R024) (2 R054) (2 R055) (2 R124) (-2 R146)	2 ATP + CO2 + 2 GLC_ext + 2 GLU + 5 NADPH + PYR = 2 ADP + 2 AKG + 2 GAP + 5 NADP + 2 VAL_ext
45	false	1	(1 R070)	FADH2 + NAD = FAD + NADH
46	false	4	(1 GLYBiomass) (1 R012) (1 R052) (1 R053)	ADP + GAP + GLU + 2 NAD = AKG + ATP + GLYBiomass + 2 NADH
47	false	11	(1 R006) (1 R017) (1 R018) (-1 R023) (-1 R024) (1 R027) (1 R058) (1 R059) (1 R073) (1 R074) (1 R078)	ASP + 3 ATP + GAP + GLN + 4 NAD + NADP = ADP + AKG + 2 AMP + 2 CO2 + HIS + 4 NADH + NADPH
48	false	4	(1 R012) (1 R013) (1 R015) (1 R034)	ADP + CO2 + GAP + GLU + NAD = AKG + ASP + ATP + NADH
49	false	10	(-2 R009) (2 R016) (3 R017) (1 R018) (2 R019) (1 R020) (-1 R021) (1 R022) (-1 R023) (-1 R024)	5 NADP + PYR = 3 CO2 + 5 NADPH
50	false	13	(2 PheBiomass) (4 R012) (4 R013) (1 R017) (1 R018) (1 R020) (1 R021) (1 R022) (-1 R023) (-1 R024) (2 R060) (2 R061) (2 R062)	2 ADP + 6 GAP + 2 GLU + 4 NAD + NADPH + PYR = 2 AKG + 2 ATP + 3 CO2 + 4 NADH + NADP + 2 PHEBiomass
51	false	13	(4 R012) (4 R013) (1 R017) (1 R018) (1 R020) (1 R021) (1 R022) (-1 R023) (-1 R024) (2 R060) (2 R061) (2 R063) (2 TYRBiomas)	2 ADP + 6 GAP + 2 GLU + 6 NAD + NADPH + PYR = 2 AKG + 2 ATP + 3 CO2 + 6 NADH + NADP + 2 TYRBiomass
52	false	15	(6 R012) (4 R013) (3 R017) (3 R018) (1 R020) (1 R021) (1 R022) (-3 R023) (-3 R024) (2 R052) (2 R058) (2 R060) (2 R064) (2 R065) (2 TRPBiomass)	4 ADP + 8 GAP + 2 GLN + 8 NAD + NADP + PYR = 2 AKG + 2 AMP + 2 ATP + 5 CO2 + 8 NADH + NADPH + 2 TRPBiomass
53	false	1	(1 R067)	ATP = ADP
54	false	8	(-1 R001) (-1 R002) (1 R028) (1 R029) (1 R034) (1 R117) (1 R118) (1 R154)	ADP + CO2 + GLU + 2 NADH + NADPH = ASP + ATP + ETH_ext + 2 NAD + NADP
Notes:
a) Elementary modes computed for Nesseria meningitidis
b) Chemical equations derived from generated elementary modes.

## Sheet: Reactions
Reaction number	Reversible	Reaction equation
R001	true	ACCoA + OXA = CIT + CoA
R002	true	CIT + NADP = AKG + CO2 + NADPH
R003	false	AKG + CoA + NAD = CO2 + NADH + SUCCoA
R004	true	ADP + SUCCoA = ATP + CoA + SUC
R005	true	FAD + SUC = FADH2 + FUM
R006	true	FUM = MAL
R007	false	FAD + MAL = FADH2 + OXA
R008	true	ATP + GLC = ADP + G6P
R009	true	G6P = F6P
R010	true	GAP = DHAP
R011	false	DHAP + GAP = F6P
R012	true	ADP + GAP + NAD = 3PG + ATP + NADH
R013	true	3PG = PEP
R014	true	ADP + PEP = ATP + PYR
R015	false	CO2 + PEP = OXA
R016	false	G6P + NADP = 6PG + NADPH
R017	true	6PG + NADP = CO2 + NADPH + RU5P
R018	true	RU5P = R5P
R019	true	RU5P = X5P
R020	true	R5P + X5P = GAP + S7P
R021	true	F6P + GAP = E4P + X5P
R022	true	GAP + S7P = E4P + F6P
R023	true	6PG = HD6PG
R024	true	HD6PG = GAP + PYR
R025	false	CoA + NAD + PYR = ACCoA + CO2 + NADH
R026	true	LAC + NAD = NADH + PYR
R027	true	MAL + NAD = CO2 + NADH + PYR
R028	true	ACCoA = AC-P + CoA
R029	true	AC-P + ADP = ACE + ATP
R030	true	AKG + NADPH + NH3 = GLU + NADP
R031	true	ATP + GLU + NH3 = ADP + GLN
R032	true	2 ATP + CO2 + GLN = 2 ADP + CARBP + GLU
R033	false	ATP + GLU + 2 NADPH = ADP + 2 NADP + PRO
R034	true	GLU + OXA = AKG + ASP
R035	true	FUM + NH3 = ASP
R036	false	ASP + NH3 = ASN
R037	false	ASP + 2 ATP + CARBP + 2 GLU + NADPH = ADP + AKG + AMP + ARG + FUM + NADP
R038	true	ASP + ATP + NADPH = ADP + ASP4SA + NADP
R039	true	ASP4SA + NADPH = HSER + NADP
R040	true	ATP + HSER = ADP + THR
R041	false	ASP4SA + GLU + NADH + PYR + SUCCoA = AKG + CoA + NAD + SUC + mDAP
R042	true	mDAP = CO2 + LYS
R043	false	THR = NH3 + OBUT
R044	true	GLU + NADPH + OBUT + PYR = AKG + CO2 + ILE + NADP
R045	true	ACCoA + H2S + HSER = ACE + CoA + HCYS
R046	true	HCYS = MET
R047	true	ACCoA + H2S + SER = ACE + CYS + CoA
R048	false	2 ATP + RTR + SO4 = ADP + AMP + OTR + SO3
R049	false	O2 + THS = 2 SO3
R050	true	3 NADPH + SO3 = H2S + 3 NADP
R051	false	SER = NH3 + PYR
R052	true	3PG + GLU + NAD = AKG + NADH + SER
R053	true	SER = GLY
R054	true	NADPH + 2 PYR = CO2 + IVA + NADP
R055	true	GLU + IVA = AKG + VAL
R056	false	ACCoA + GLU + IVA + NAD = AKG + CO2 + CoA + LEU + NADH
R057	true	PYR + VAL = ALA + IVA
R058	true	ATP + R5P = AMP + PRPP
R059	false	ATP + GLN + 3 NAD + PRPP = AICAR + AKG + HIS + 3 NADH
R060	false	ATP + E4P + NADPH + 2 PEP = ADP + CHOR + NADP
R061	true	CHOR = PRE
R062	false	GLU + PRE = AKG + CO2 + PHE
R063	false	GLU + NAD + PRE = AKG + CO2 + NADH + TYR
R064	true	CHOR + GLN = ANT + GLU + PYR
R065	false	ANT + PRPP + SER = CO2 + GAP + TRP
R066	true	G6P = G1P
R067	false	ATP = ADP
R069	false	2 NADH + O2 = 2 NAD
R070	false	FADH2 + NAD = FAD + NADH
R071	true	NAD + NADPH = NADH + NADP
R072	false	ASP + 4 ATP + CO2 + 2 GLN + GLY + PRPP = 4 ADP + AICAR + FUM + 2 GLU
R073	true	AICAR = IMP
R074	true	ASP + GTP + IMP = AMP + FUM + GDP
R075	true	AMP + ATP = 2 ADP
R078	true	ATP + GDP = ADP + GTP
R080	true	ASP + CARBP + O2 + PRPP = CO2 + H2O2 + UMP
R099	false	DHAP + NADH = GL3P + NAD
R104	false	ACCoA + F6P + GLN + UTP = CoA + GLU + UDPNAG
R107	false	2 ATP + CYS + GLU + GLY = 2 ADP + GSH
R108	true	GSH = CYS + GLU + GLY
R109	false	2 GSH + H2O2 = GSSG
R110	false	GSSG + NADPH = 2 GSH + NADP
R111	true	NADPH + OTR = NADP + RTR
R116	true	GLY + NADP = CO2 + NADPH + NH3
R117	false	ACA + NADH = ETH + NAD
R118	true	ACE + NADH = ACA + NAD
R124	false	GLC_ext + H_ext = GLC
R125	false	CO2 = CO2_ext
R127	false	NH3_ext = NH3
R128	false	O2_ext = O2
R130	true	ATP + THS_ext = ADP + THS
R131	true	ATP + 2 H_ext + SO4 = ADP + SO4_ext
R132	true	H2S = HS-_ext + H_ext
R135	true	H_ext + PRO_ext = PRO
R139	false	H_ext + THR_ext = THR
R140	true	H_ext + LYS_ext = LYS
R143	false	H_ext + SER_ext = SER
R145	false	GLY_ext + H_ext = GLY
R146	true	H_ext + VAL_ext = VAL
R147	true	H_ext + LEU_ext = LEU
R148	false	ALA_ext + H_ext = ALA
R153	false	H_ext + LAC_ext = LAC
R154	false	ETH = ETH_ext
R155	false	ACE = ACE_ext + H_ext
R156	false	PROT = PROT_ext
SERBiomass	false	SER = SERBiomass
THRBiomass	false	THR = THRBiomass
TRPBiomass	false	TRP = TRPBiomass
TYRBiomas	false	TYR = TYRBiomass
VALBiomass	false	VAL = VALBiomass
ALABiomass	false	ALA = ALABiomass
ASNBiomass	false	ASN = ASNBiomass
CYSBiomass	false	CYS = CYSBiomass
CysTrans	false	CYS_ext + H_ext = CYS
GLYBiomass	false	GLY = GLYBiomass
ILEBiomass	false	ILE = ILEBiomass
LEUBiomass	false	LEU = LEUBiomass
LYSBiomass	false	LYS = LYSBiomass
METBiomass	false	MET = METBiomass
PheBiomass	false	PHE = PHEBiomass
PROBiomass	false	PRO = PROBiomass
Purine	false	IMP = Purine
Pyrimidine	false	UMP = Pyrimidine
